# Supplementary material for: Measuring information flux between social media and stock prices with Transfer Entropy
Source: PLoS One. 2021 Sep 23;16(9):e0257686. doi: 10.1371/journal.pone.0257686 (PMC8459996; doi:10.1371/journal.pone.0257686)
Supplement: S1 Data — (ZIP) [file pone.0257686.s001.zip › DATA BASES/8.-TESLA/tweeteeer (7).csv]

web-scraper-order	web-scraper-start-url	handle	name	content	replies	retweets	favorites	unix_timestamp	published_date	url
1556894548-236	https://twitter.com/search?l=&q=%22%24TESLA%22%20since%3A2019-02-01%20until%3A2019-02-28&src=typd	@lookout_pro	LookoutPro España	Horse Power-. El presidente de la #empresa #Tesla, presume de la nueva #nave que viajara a #Marte https://bit.ly/2tqkZ4j @Tesla @elonmusk				1550570288000	1:58 - 19 feb. 2019	/lookout_pro/status/1097797472863338499
1556894548-367	https://twitter.com/search?l=&q=%22%24TESLA%22%20since%3A2019-02-01%20until%3A2019-02-28&src=typd	@DigitalTrends	Digital Trends	This is how @Tesla's are made. pic.twitter.com/JdGnogEJlr		20	48	1550191500000	16:45 - 14 feb. 2019	/DigitalTrends/status/1096208720818692096
1556894548-51	https://twitter.com/search?l=&q=%22%24TESLA%22%20since%3A2019-02-01%20until%3A2019-02-28&src=typd	@ideal_granada	ideal_granada	IDEAL se ha subido a bordo del nuevo @Tesla, el Model 3, un automóvil «más pequeño, sencillo y asequible». La experiencia es tremenda. Y lo podrás este miércoles https://www.ideal.es/granada/ideal-bordo-nuevo-20190226204018-nt.html …				1551190500000	6:15 - 26 feb. 2019	/ideal_granada/status/1100398831190138882
1556894548-335	https://twitter.com/search?l=&q=%22%24TESLA%22%20since%3A2019-02-01%20until%3A2019-02-28&src=typd	@Kandpalleiro	Xosé Manuel Meijome	Os @Tesla terán modo sentinela e modo can... agora só falta que o @Kandpalleiro teña unhttps://codigocero.com/Os-coches-de-Tesla-sorprenden-cos-modos-sentinela-e-can …				1550248718000	8:38 - 15 feb. 2019	/Kandpalleiro/status/1096448710572212224
1556894548-176	https://twitter.com/search?l=&q=%22%24TESLA%22%20since%3A2019-02-01%20until%3A2019-02-28&src=typd	@alextv	Alex Böhm	Diese Kamera. Dieses Auto. Ich sterbe. (@insta360 #onex & @Tesla #model3) #NoAd #PREventpic.twitter.com/maBu3bqG6a	27	39	1,2K	1550762227000	7:17 - 21 feb. 2019	/alextv/status/1098602523609448449
1556894548-173	https://twitter.com/search?l=&q=%22%24TESLA%22%20since%3A2019-02-01%20until%3A2019-02-28&src=typd	@JManjarrez	Jorge Manjarrez	Sí, quizá tengas razón. Incluso, sus coches no son un producto como los de Jobs. Sin embargo, su trayectoria y visión lo han colocado en el lugar que hoy tiene.	1			1550768699000	9:04 - 21 feb. 2019	/JManjarrez/status/1098629669732130817
1556894548-421	https://twitter.com/search?l=&q=%22%24TESLA%22%20since%3A2019-02-01%20until%3A2019-02-28&src=typd	@ICannot_Enough	James Stephenson	Viva el Modelo Tres!	1	1	9	1550146313000	4:11 - 14 feb. 2019	/ICannot_Enough/status/1096019193273729025
1556894548-80	https://twitter.com/search?l=&q=%22%24TESLA%22%20since%3A2019-02-01%20until%3A2019-02-28&src=typd	@GrandMotor_Otto	GrandMotor	Hoy vemos más de cerca la versión Performance del #teslamodel3 con detalles característicos como: Llantas Performance con neumáticos Michelín Pilot Sport 4S, frenos Performance, alerón de fibra de carbono o suspensión más baja. @Tesla @raqueldura @ClubTeslaES @TeslaM3Spain #Teslapic.twitter.com/aZOKYOKKeo		3	7	1551086545000	1:22 - 25 feb. 2019	/GrandMotor_Otto/status/1099962814620418048
1556894548-821	https://twitter.com/search?l=&q=%22%24TESLA%22%20since%3A2019-02-01%20until%3A2019-02-28&src=typd	@teslainventory	Erik	But that's old news. He said that long ago. No update on it though.			1	1548980761000	16:26 - 31 ene. 2019	/teslainventory/status/1091130513463468032
1556894548-348	https://twitter.com/search?l=&q=%22%24TESLA%22%20since%3A2019-02-01%20until%3A2019-02-28&src=typd	@electricsun78	David	Gracias a @Tesla que esto no pasara con su truck. pic.twitter.com/5VcUugrn3w	1	1	3	1550232091000	4:01 - 15 feb. 2019	/electricsun78/status/1096378972160618498
1556894548-797	https://twitter.com/search?l=&q=%22%24TESLA%22%20since%3A2019-02-01%20until%3A2019-02-28&src=typd	@DomoElectra	Domo Electra	Próximamente nueva #DomoAventura en http://www.domoelectra.com @Tesla #Model3 pic.twitter.com/YpxVv0kxdM	1		14	1549022311000	3:58 - 1 feb. 2019	/DomoElectra/status/1091304785821741058
1556894548-820	https://twitter.com/search?l=&q=%22%24TESLA%22%20since%3A2019-02-01%20until%3A2019-02-28&src=typd	@TheWealthMiner	Ben Kramer-Miller	Technically @Tesla $TSLA hasn’t reported two consecutive qtrs of GAAP profits until Pwc signs off on the 10-k $TSLAQ	1		5	1548980762000	16:26 - 31 ene. 2019	/TheWealthMiner/status/1091130517888606210
1556894548-798	https://twitter.com/search?l=&q=%22%24TESLA%22%20since%3A2019-02-01%20until%3A2019-02-28&src=typd	@foroelectricos	ForoCochesEléctricos	Tesla abre los pedidos para una versión más económica del Model 3 Long Range para China https://forococheselectricos.com/2019/02/tesla-abre-los-pedidos-para-una-version-mas-economica-del-model-3-long-range-para-china.html … @Tesla #Tesla #TeslaModel3pic.twitter.com/5Mm1x9RnNG		8	15	1549015231000	2:00 - 1 feb. 2019	/foroelectricos/status/1091275091466440705
1556894548-555	https://twitter.com/search?l=&q=%22%24TESLA%22%20since%3A2019-02-01%20until%3A2019-02-28&src=typd	@GrupoEnergia16	Energía16	La compañía @Tesla dio a conocer una rebaja en el automóvil Model 3, esta sería la segunda vez en lo que va de año que el sedán se presenta al mercado de una manera más accesible http://ow.ly/SECs30nBGXs pic.twitter.com/uHpECXcNmj				1549747807000	13:30 - 9 feb. 2019	/GrupoEnergia16/status/1094347736529420288
1556894548-134	https://twitter.com/search?l=&q=%22%24TESLA%22%20since%3A2019-02-01%20until%3A2019-02-28&src=typd	@xoantraba	Xoan Traba	Se te enteras avisa, a min tp me importaría	1		1	1550865585000	11:59 - 22 feb. 2019	/xoantraba/status/1099036039178608641
1556894548-739	https://twitter.com/search?l=&q=%22%24TESLA%22%20since%3A2019-02-01%20until%3A2019-02-28&src=typd	@Rafa_Mata_	ᴿaֆa Ҡ¹ll	@elonmusk libera las patentes de @Tesla con la idea de que ayuden al medio ambiente mundial. Además suponen, desde mi punto de vista, una oportunidad de progreso a muchas regiones y paises que sepan aprovechar el conocimiento liberado. #filantropíahttps://twitter.com/elonmusk/status/1091080660100440065 …				1549205658000	6:54 - 3 feb. 2019	/Rafa_Mata_/status/1092073801217699842
1556894548-151	https://twitter.com/search?l=&q=%22%24TESLA%22%20since%3A2019-02-01%20until%3A2019-02-28&src=typd	@motorpuntoes	motor.es	Consumer Reports ha dejado de recomendar el Tesla Model 3 por sus fallos http://bit.ly/2VdUMBS @Tesla @ClubTeslaES #Tesla #tesla #EV #electrico #TeslaModel3 #teslamodel3 #Model3 #model3pic.twitter.com/PL1KesH84c			1	1550833537000	3:05 - 22 feb. 2019	/motorpuntoes/status/1098901620467920896
1556894548-679	https://twitter.com/search?l=&q=%22%24TESLA%22%20since%3A2019-02-01%20until%3A2019-02-28&src=typd	@FernandoSued1	Fernando Sued	me gustaria seguir escuchando a los #genios aportando, @Tesla , #newbattery, #maseficiente, #menoscostosa, #mayorautonmia, #masvidautil, #masrapidasucarga, #electricars, #electricsvehicules, para #hibridos y #electricospic.twitter.com/ygS6AIR06H	2		4	1549397670000	12:14 - 5 feb. 2019	/FernandoSued1/status/1092879156864565253
1556894548-705	https://twitter.com/search?l=&q=%22%24TESLA%22%20since%3A2019-02-01%20until%3A2019-02-28&src=typd	@PatriciaMorgon	Patricia Moreno	Esto SI ES COMPROMISO para combatir el #CambioClimatico Tesla libera sus patentes para combatir el cambio climático @Tesla https://www.eleconomista.com.mx/empresas/Tesla-libera-sus-patentes-para-combatir-el-cambio-climatico-20190131-0092.html …				1549333272000	18:21 - 4 feb. 2019	/PatriciaMorgon/status/1092609053287624704
1556894548-819	https://twitter.com/search?l=&q=%22%24TESLA%22%20since%3A2019-02-01%20until%3A2019-02-28&src=typd	@__timk	Tim Kent	Are you doing anything EV related in Brisbane we can attend?			1	1548980861000	16:27 - 31 ene. 2019	/__timk/status/1091130932633858048
1556894548-269	https://twitter.com/search?l=&q=%22%24TESLA%22%20since%3A2019-02-01%20until%3A2019-02-28&src=typd	@BentinChristian	christian.bentin	Lo necesitamos jajajajaja			1	1550443702000	14:48 - 17 feb. 2019	/BentinChristian/status/1097266534227922944
1556894548-564	https://twitter.com/search?l=&q=%22%24TESLA%22%20since%3A2019-02-01%20until%3A2019-02-28&src=typd	@vincent13031925	Vincent	Let’s check out the latest @Tesla Model 3 test drive in China $TSLA #Tesla #Model3 #TeslaChinapic.twitter.com/gVkKlLQ2GT	6	15	171	1549724132000	6:55 - 9 feb. 2019	/vincent13031925/status/1094248438231838721
1556894548-56	https://twitter.com/search?l=&q=%22%24TESLA%22%20since%3A2019-02-01%20until%3A2019-02-28&src=typd	@PabloGarEsca	Pablo García	Yo pruebo el miércoles. Q ganas!!!			2	1551176791000	2:26 - 26 feb. 2019	/PabloGarEsca/status/1100341332894203904
1556894548-286	https://twitter.com/search?l=&q=%22%24TESLA%22%20since%3A2019-02-01%20until%3A2019-02-28&src=typd	@tictoc	TicToc by Bloomberg	Pet owners, this one's for you: @Tesla is rolling out "Dog Mode" to keep its cars at a pet-safe temperature, even while turned off pic.twitter.com/qAM7nyCzL3	60	540	3,0K	1550392208000	0:30 - 17 feb. 2019	/tictoc/status/1097050550812790786
1556894548-613	https://twitter.com/search?l=&q=%22%24TESLA%22%20since%3A2019-02-01%20until%3A2019-02-28&src=typd	@MarcosMoya5	Marcos Moya 🚘 🔋 🔌	Primer @Tesla #Model3 #Performance accidentado en China... Que dolor solo de verlohttps://twitter.com/ShanghaiJayin/status/1093505899967041536 …			2	1549566371000	11:06 - 7 feb. 2019	/MarcosMoya5/status/1093586742047850496
1556894548-536	https://twitter.com/search?l=&q=%22%24TESLA%22%20since%3A2019-02-01%20until%3A2019-02-28&src=typd	@Teslarati	TESLARATI	Model S, X and Model 3 owners can channel their inner Marty McFly in this latest @Tesla Easter Egg. No plutonium needed - https://www.teslarati.com/tesla-back-to-the-future-easter-egg-mobile-app/ … #backtothefuture	14	69	410	1549827722000	11:42 - 10 feb. 2019	/Teslarati/status/1094682924929216512
1556894548-259	https://twitter.com/search?l=&q=%22%24TESLA%22%20since%3A2019-02-01%20until%3A2019-02-28&src=typd	@almajefi	Alma Alanís	Y yo pensando que no fuimos porque nos pillaba lejos...	1			1550491610000	4:06 - 18 feb. 2019	/almajefi/status/1097467475015405569
1556894548-291	https://twitter.com/search?l=&q=%22%24TESLA%22%20since%3A2019-02-01%20until%3A2019-02-28&src=typd	@stroot_austin	Austin Stroot	Touché			1	1550367814000	17:43 - 16 feb. 2019	/stroot_austin/status/1096948234315055104
1556894548-33	https://twitter.com/search?l=&q=%22%24TESLA%22%20since%3A2019-02-01%20until%3A2019-02-28&src=typd	@vistaero	vistaero	Quien no quiera pagar en un supercharger, puede irse a un punto de otra red de carga y pagar más aún, o puede comprarse un térmico y pagar incluso más, y no solo en viajes largos sino en el día a día.			1	1551288422000	9:27 - 27 feb. 2019	/vistaero/status/1100809544870125568
1556894548-132	https://twitter.com/search?l=&q=%22%24TESLA%22%20since%3A2019-02-01%20until%3A2019-02-28&src=typd	@GachRCD	David Garcia Lista	He intentado buscar los eventos desde la web y no aparecen. Gracias por mandar los links			1	1550867351000	12:29 - 22 feb. 2019	/GachRCD/status/1099043446466248709
1556894548-488	https://twitter.com/search?l=&q=%22%24TESLA%22%20since%3A2019-02-01%20until%3A2019-02-28&src=typd	@ZonePhysics	Physics & Astronomy Zone	pic.twitter.com/A38WWssOKF	84	503	2,2K	1550024986000	18:29 - 12 feb. 2019	/ZonePhysics/status/1095510313271738368
1556894548-370	https://twitter.com/search?l=&q=%22%24TESLA%22%20since%3A2019-02-01%20until%3A2019-02-28&src=typd	@Tesla	Tesla	https://www.usatoday.com/story/money/cars/2019/02/14/tesla-romance-mode-sexy-sex-valentines-day-mood/2874753002/ …	152	697	8,9K	1550189790000	16:16 - 14 feb. 2019	/Tesla/status/1096201549783527424
1556894548-789	https://twitter.com/search?l=&q=%22%24TESLA%22%20since%3A2019-02-01%20until%3A2019-02-28&src=typd	@TeslaMilton	🇨🇦 Tesla Milton	Big thanks to @Tesla for sending a Mobile Service tech… …to my house …in the dead of winter …when it’s -17° C out to fix a minor annoyance on my #Model3. Great job guys! @Model3Owners @TeslaMotorsClub @TeslaOwnersONT @elonmuskpic.twitter.com/1ppGiZFCFq	28	107	1,3K	1549036856000	8:00 - 1 feb. 2019	/TeslaMilton/status/1091365793940627456
1556894548-319	https://twitter.com/search?l=&q=%22%24TESLA%22%20since%3A2019-02-01%20until%3A2019-02-28&src=typd	@adrian__monroy	Un mundo sostenible es posible	Para cuando el vídeo?	1		3	1550313720000	2:42 - 16 feb. 2019	/adrian__monroy/status/1096721351308660737
1556894548-65	https://twitter.com/search?l=&q=%22%24TESLA%22%20since%3A2019-02-01%20until%3A2019-02-28&src=typd	@Juanly_xx	Juanx 🌱	Yo también tengo 20 años y la he pedido, a ver si cuela y lo conduzco un rato jajaja			1	1551131375000	13:49 - 25 feb. 2019	/Juanly_xx/status/1100150843872034817
1556894548-222	https://twitter.com/search?l=&q=%22%24TESLA%22%20since%3A2019-02-01%20until%3A2019-02-28&src=typd	@ContraReplicaMX	ContraRéplica	La automotriz @Tesla , anunció que ya está disponible una nueva actualización llamada “modo perro”; ¡a tu fiel amigo le fascinará! https://www.contrareplica.mx/nota-Telsa-crea-nueva-actualizacion-AutoPilot--modo-perro-para-sus-vehiculos201919234 …				1550627100000	17:45 - 19 feb. 2019	/ContraReplicaMX/status/1098035759984963589
1556894548-400	https://twitter.com/search?l=&q=%22%24TESLA%22%20since%3A2019-02-01%20until%3A2019-02-28&src=typd	@elonmusk	Elon Musk	This is in addition to existing Cabin Overheat Protection, which come on automatically at high temps to ensure any babies or pets in the car are safe	989	3,0K	55K	1550165736000	9:35 - 14 feb. 2019	/elonmusk/status/1096100660053823490
1556894548-280	https://twitter.com/search?l=&q=%22%24TESLA%22%20since%3A2019-02-01%20until%3A2019-02-28&src=typd	@Rasputin_9	Rasputin9 ⚡ 🔋 🔌	Si tienes un régimen fiscal diferente, porqué motivo has de pagar más? @Tesla ha de aplicar la fiscalidad que rige en esas partes de España y punto.	1		2	1550406750000	4:32 - 17 feb. 2019	/Rasputin_9/status/1097111547330117632
1556894548-82	https://twitter.com/search?l=&q=%22%24TESLA%22%20since%3A2019-02-01%20until%3A2019-02-28&src=typd	@maselectricos	Somos Electricos	A finales de 2019, @Tesla y @elonmusk están seguros de lograr un paso más en la conducción 100% autónoma.http://ow.ly/D6sA50m5OKy		3	3	1551080103000	23:35 - 24 feb. 2019	/maselectricos/status/1099935793940959233
1556894548-264	https://twitter.com/search?l=&q=%22%24TESLA%22%20since%3A2019-02-01%20until%3A2019-02-28&src=typd	@Tfcohurtado	Francisco Hurtado	Carlos merece la pena para el día a día el performance?	1		1	1550473711000	23:08 - 17 feb. 2019	/Tfcohurtado/status/1097392400618655744
1556894548-260	https://twitter.com/search?l=&q=%22%24TESLA%22%20since%3A2019-02-01%20until%3A2019-02-28&src=typd	@victor_casais	Victor Casais	No es por hacer proselitismo de @Tesla, pues nada tengo que ver con ellos, pero resulta una idea razonablemente buena. Aquí va otra idea buena: Deja al animal tranquilo, que no tiene ninguna necesidad de conocer aparcamientos. #obvio @perezrevertehttps://twitter.com/tictoc/status/1097050550812790786 …				1550489579000	3:32 - 18 feb. 2019	/victor_casais/status/1097458954760847361
1556894548-256	https://twitter.com/search?l=&q=%22%24TESLA%22%20since%3A2019-02-01%20until%3A2019-02-28&src=typd	@IMEYCA	IMEYCA	Todo listo para que nuestro cliente reciba su vehículo @Tesla #Model3 #VE acabamos de instalarle su punto de recarga.pic.twitter.com/p9jwDXCc3Z		3	3	1550494941000	5:02 - 18 feb. 2019	/IMEYCA/status/1097481444157542400
1556894548-458	https://twitter.com/search?l=&q=%22%24TESLA%22%20since%3A2019-02-01%20until%3A2019-02-28&src=typd	@TeslaOwnersTwn	Tesla Owners Taiwan	Tesla Taiwan testing out new supercharger ground locks solution to fix ICE issues. A camera identifies the Tesla via plate number as the car backs up and unlocks accordingly. @elonmusk @tesla pic.twitter.com/tFU1twMBdg	58	119	622	1550105629000	16:53 - 13 feb. 2019	/TeslaOwnersTwn/status/1095848553128153088
1556894548-46	https://twitter.com/search?l=&q=%22%24TESLA%22%20since%3A2019-02-01%20until%3A2019-02-28&src=typd	@AlvSauras	Alvaro Sauras	Es un cumplido espeluznantemente bueno y enorme viniendo de quien viene. Muchísimas gracias! Harían falta miles (literalmente) de vídeos así para estar a vuestra altura. Bueno, además de estar a punto de volcar una docena de veces. Pd: ()pic.twitter.com/gFJsTvPceD			1	1551210933000	11:55 - 26 feb. 2019	/AlvSauras/status/1100484533672202240
1556894548-276	https://twitter.com/search?l=&q=%22%24TESLA%22%20since%3A2019-02-01%20until%3A2019-02-28&src=typd	@Model3Canarias	Model3 Canarias Tsla	Hay MUCHAS empresas que SÍ venden en Canarias... Yo aspiro a conseguir que Tesla nos atienda desde aquí. Hay muchas empresas automovilísticas que venden MÁS en Canarias que en la mayoría del resto de España. Eso es histórico. @Tesla debería tomar nota.	1			1550412504000	6:08 - 17 feb. 2019	/Model3Canarias/status/1097135679866355712
1556894548-99	https://twitter.com/search?l=&q=%22%24TESLA%22%20since%3A2019-02-01%20until%3A2019-02-28&src=typd	@WorldEnergyTrad	WorldEnergyTrade	Con una semana antes de lo esperado, #Tesla comienza la entrega del Modelo 3 en #China https://buff.ly/2XmU0o7 #Energy #Noticias #News #Today #24Feb @Tesla		1		1551006004000	3:00 - 24 feb. 2019	/WorldEnergyTrad/status/1099624999785283585
1556894548-622	https://twitter.com/search?l=&q=%22%24TESLA%22%20since%3A2019-02-01%20until%3A2019-02-28&src=typd	@TuDecidesmx	Túdecides	GFG Kangaroo, el SUV eléctrico que viene a competir con @Tesla | #Autos https://www.tudecides.com.mx/noticias/autos/gfg-kangaroo-el-suv-electrico-que-presentara-la-familia-giugiario-en-ginebra-presume-su-primera-foto.html#.XFxad4VW0yE.twitter …pic.twitter.com/66gP0jIHy6				1549556391000	8:19 - 7 feb. 2019	/TuDecidesmx/status/1093544880574349312
1556894548-300	https://twitter.com/search?l=&q=%22%24TESLA%22%20since%3A2019-02-01%20until%3A2019-02-28&src=typd	@RealtyDayton	Jordan	My friend who drives an #Audi S7 just texted me a few questions about the @Tesla #model3 ... I simply passed some info along, like the performance specs, price, and my favorite features. 30 min later he sends me this picture. #BigAuto needs to WAKE UP. @gwestr #tsla #tesla #elonpic.twitter.com/kmkwLRjLTj	11	39	271	1550347712000	12:08 - 16 feb. 2019	/RealtyDayton/status/1096863922706104322
1556894548-332	https://twitter.com/search?l=&q=%22%24TESLA%22%20since%3A2019-02-01%20until%3A2019-02-28&src=typd	@abrahamnavas	Abraham Navas	¡Primer avistamiento de @Tesla #Model3 en Madrid! pic.twitter.com/D2JOfl5t0n			1	1550257422000	11:03 - 15 feb. 2019	/abrahamnavas/status/1096485220537241600
1556894548-228	https://twitter.com/search?l=&q=%22%24TESLA%22%20since%3A2019-02-01%20until%3A2019-02-28&src=typd	@SeniorJonmunoz	Jhon Poot	Imagina una carrera rally con este chico malo @elonmusk @Tesla https://twitter.com/TeslaMotrsports/status/1081738257178738688 …				1550600948000	10:29 - 19 feb. 2019	/SeniorJonmunoz/status/1097926071171907585
1556894548-768	https://twitter.com/search?l=&q=%22%24TESLA%22%20since%3A2019-02-01%20until%3A2019-02-28&src=typd	@actionlac	ActionLAC	"Si abrimos un camino para la creación de vehículos eléctricos pero mantenemos la propiedad intelectual que inhibe a los demás, estamos actuando contra nuestro objetivo". Así, @Tesla libera sus patentes para combatir el #CambioClimáticohttps://www.google.com/amp/s/www.abc.es/tecnologia/informatica-hardware/20140613/abci-tesla-libera-patentes-ayudar-201406131638_amp.html …		5	8	1549121567000	7:32 - 2 feb. 2019	/actionlac/status/1091721097211531264
1556894548-423	https://twitter.com/search?l=&q=%22%24TESLA%22%20since%3A2019-02-01%20until%3A2019-02-28&src=typd	@kontrol_deejay	Raúl 	Ya con este anuncio me compro un @Tesla https://twitter.com/Tesla/status/1095885520058515456 …			1	1550143351000	3:22 - 14 feb. 2019	/kontrol_deejay/status/1096006768184963075
1556894548-341	https://twitter.com/search?l=&q=%22%24TESLA%22%20since%3A2019-02-01%20until%3A2019-02-28&src=typd	@MARCIANOPHONE	MARCIANO 	Ya vieron el Review del @Tesla que Santa le regaló a mi hija? NO LO COMPREN! Pueden verlo aquí: https://www.youtube.com/watch?v=g7Ht9hpI6s8&t= …pic.twitter.com/funTFZcGsc	2	1	35	1550243546000	7:12 - 15 feb. 2019	/MARCIANOPHONE/status/1096427017782874113
1556894548-5	https://twitter.com/search?l=&q=%22%24TESLA%22%20since%3A2019-02-01%20until%3A2019-02-28&src=typd	@RespuestaMX	RespuestaMX	Tesla logró concretar inversiones en #QuintanaRoo para instalar cargadores eléctricos en diferentes puntos del estado, dando un paso hacia la energía sustentable. @Tesla @retwitqroo #AutosEléctricos #EnergíaSustentablehttps://wp.me/p6xCyg-gFN	1		1	1551304458000	13:54 - 27 feb. 2019	/RespuestaMX/status/1100876804628320265
1556894548-262	https://twitter.com/search?l=&q=%22%24TESLA%22%20since%3A2019-02-01%20until%3A2019-02-28&src=typd	@calonsonet	Carlos Alonso	Los fans de @tesla están tan ansiosos con la llegada del #Tesla #Model3 a Europa que incluso hacen seguimiento al barco que los traslada. Dada la saturación del tráfico marítimo hacen un chiste sobre si el buque llevará autopilot en modo Mad Max :-) Vía @agirregabiriahttps://twitter.com/TeslaStars/status/1092068121907814405 …		1		1550479756000	0:49 - 18 feb. 2019	/calonsonet/status/1097417756662734848
1556894548-800	https://twitter.com/search?l=&q=%22%24TESLA%22%20since%3A2019-02-01%20until%3A2019-02-28&src=typd	@jaimefdezcaro	Jaime Fernández-Caro	Al fin @Tesla tiene números verdes y reporta beneficios gracias al Model 3. Esto es bueno para la industria de la electrificación! Qué ganas de que entierren ya al motor de combustión!! https://www.motorpasion.com/tesla/tesla-encuentra-su-medicina-model-3-reporta-beneficios-139-millones-dolares-al-cierre-2018 …				1549012181000	1:09 - 1 feb. 2019	/jaimefdezcaro/status/1091262299648724993
1556894548-775	https://twitter.com/search?l=&q=%22%24TESLA%22%20since%3A2019-02-01%20until%3A2019-02-28&src=typd	@CarlosDG100D	CarlosDG	Me doy cuenta que el periodismo se está perdiendo, ya que la labor de investigación no existe. Me explico: Yo no trabajo para @Tesla Trabajo en @ImportTesla que es una empresa independiente u que trabajamos en exclusiva importando vehículos Tesla desde cualquier país europeo	3		11	1549110890000	4:34 - 2 feb. 2019	/CarlosDG100D/status/1091676313616896000
1556894548-398	https://twitter.com/search?l=&q=%22%24TESLA%22%20since%3A2019-02-01%20until%3A2019-02-28&src=typd	@CarlosDG100D	CarlosDG	Jejeje... pues ahora que no te gusta a ver si tienes suerte y te llega el email Y no creo que un simple Test Drive de media hora cambie mi opinión, ya que además de no gustarme en general el Model 3, tengo otro problema: Estoy enamorado del Model S	1		4	1550166558000	9:49 - 14 feb. 2019	/CarlosDG100D/status/1096104106194845701
1556894548-651	https://twitter.com/search?l=&q=%22%24TESLA%22%20since%3A2019-02-01%20until%3A2019-02-28&src=typd	@eldebatedehoy	El Debate de Hoy	#TalDíaComoHoy en 2018 se lanzaba el #FalconHeavy de @SpaceX con un @Tesla a bordo. #carreraespacialhttp://bit.ly/2nU3dEh		1		1549471658000	8:47 - 6 feb. 2019	/eldebatedehoy/status/1093189486853451776
1556894548-275	https://twitter.com/search?l=&q=%22%24TESLA%22%20since%3A2019-02-01%20until%3A2019-02-28&src=typd	@R_Liarte	R. Liarte	Fuiste una de las primeras cuentas que empecé a seguir a raíz de mi renovado interés en los vehículos eléctricos, que lo sepas!	1		2	1550414241000	6:37 - 17 feb. 2019	/R_Liarte/status/1097142964625854465
1556894548-621	https://twitter.com/search?l=&q=%22%24TESLA%22%20since%3A2019-02-01%20until%3A2019-02-28&src=typd	@UltimaLlamada_	Van Norden	Uber es la que va en Dubai.			1	1549558623000	8:57 - 7 feb. 2019	/UltimaLlamada_/status/1093554244374986753
1556894548-818	https://twitter.com/search?l=&q=%22%24TESLA%22%20since%3A2019-02-01%20until%3A2019-02-28&src=typd	@brian_da_starr	brian_da_starr	Except the Guardian reported Tesla laid off the most experienced and highest paid workers:https://www.theguardian.com/technology/2019/jan/30/tesla-factory-elon-musk-layoffs-company …	2		1	1548980933000	16:28 - 31 ene. 2019	/brian_da_starr/status/1091131235814932481
1556894548-678	https://twitter.com/search?l=&q=%22%24TESLA%22%20since%3A2019-02-01%20until%3A2019-02-28&src=typd	@Cgutierrez0	Carlos	Que es eso?	1		1	1549398212000	12:23 - 5 feb. 2019	/Cgutierrez0/status/1092881428944162816
1556894548-584	https://twitter.com/search?l=&q=%22%24TESLA%22%20since%3A2019-02-01%20until%3A2019-02-28&src=typd	@Expok	Expok	En la lucha contra el #CambioClimatico, varias empresas se comprometen con la causa, un ejemplo de ello, es @Tesla ¡Conoce qué acción llevará a cabo! https://goo.gl/ioDuRF #RSE			1	1549651200000	10:40 - 8 feb. 2019	/Expok/status/1093942539164487680
1556894548-219	https://twitter.com/search?l=&q=%22%24TESLA%22%20since%3A2019-02-01%20until%3A2019-02-28&src=typd	@kaltzadas	(((Aritz)))	10000 pepinos por semana!!!! Y hay gente reacia al coche eléctrico todavía!! Jajaja @Tesla https://twitter.com/elonmusk/status/1098009983931707393 …	1			1550643914000	22:25 - 19 feb. 2019	/kaltzadas/status/1098106284539330560
1556894548-202	https://twitter.com/search?l=&q=%22%24TESLA%22%20since%3A2019-02-01%20until%3A2019-02-28&src=typd	@Retuit_TV	Retuit TV	Si no sabes conducir quizá necesitas un @Tesla . http://radioytvmexiquense.mx/notas/los-tesla-se-conducir%C3%A1n-solos-antes-del-2020-.html …		4	2	1550685321000	9:55 - 20 feb. 2019	/Retuit_TV/status/1098279955622961154
1556894548-449	https://twitter.com/search?l=&q=%22%24TESLA%22%20since%3A2019-02-01%20until%3A2019-02-28&src=typd	@FremontPD	Fremont Police Department	Let us know how that goes #AlwaysAFirst In all seriousness, we don’t want to pull you over, so please don’t speed.	9	11	1,3K	1550116849000	20:00 - 13 feb. 2019	/FremontPD/status/1095895611570671616
1556894548-574	https://twitter.com/search?l=&q=%22%24TESLA%22%20since%3A2019-02-01%20until%3A2019-02-28&src=typd	@GrupoEnergia16	Energía16	El experto en la fabricación de vehículos @Tesla ha estado recortando costes en un intento por generar ganancias este año, debido a que estas han estado estancada los últimos meses http://ow.ly/gbyt30nBH4C pic.twitter.com/oQbtRZ2yh6				1549677614000	18:00 - 8 feb. 2019	/GrupoEnergia16/status/1094053327363600384
1556894548-59	https://twitter.com/search?l=&q=%22%24TESLA%22%20since%3A2019-02-01%20until%3A2019-02-28&src=typd	@EFE_motor	EFE_motor	El fabricante estadounidense de vehículos eléctricos @Tesla inicia hoy una gira por quince ciudades españolas para dar a conocer sus Model X, Model S y Model 3. Los interesados pueden apuntarse en https://www.tesla.com/es_ES/events/ToTM319-ES … @TeslaMotorsClubpic.twitter.com/Vdh8Dg0vZA		1	1	1551163188000	22:39 - 25 feb. 2019	/EFE_motor/status/1100284275667148801
1556894548-21	https://twitter.com/search?l=&q=%22%24TESLA%22%20since%3A2019-02-01%20until%3A2019-02-28&src=typd	@FredericLambert	Fred Lambert	A rare early @Tesla Roadster appeared in my driveway. Number 23. https://instagram.com/p/BuZzPVjA92H/ #tesla #teslaroadsterpic.twitter.com/cvmkJUKFkB	25	23	525	1551309083000	15:11 - 27 feb. 2019	/FredericLambert/status/1100896203728814080
1556894548-578	https://twitter.com/search?l=&q=%22%24TESLA%22%20since%3A2019-02-01%20until%3A2019-02-28&src=typd	@KatyLaniado	Katy laniado	@DavisZone @quinnannette @EddyVasquezWao Que belleza, mas amor y cuidado para nuestros amigos fieles	1	1	1	1549672685000	16:38 - 8 feb. 2019	/KatyLaniado/status/1094032654087962626
1556894548-516	https://twitter.com/search?l=&q=%22%24TESLA%22%20since%3A2019-02-01%20until%3A2019-02-28&src=typd	@CsrParga	César Parga	madera conductora de energia positiva qué es poder !!			1	1549907120000	9:45 - 11 feb. 2019	/CsrParga/status/1095015947465830404
1556894548-645	https://twitter.com/search?l=&q=%22%24TESLA%22%20since%3A2019-02-01%20until%3A2019-02-28&src=typd	@foroelectricos	ForoCochesEléctricos	El Tesla Model 3 lidera la encuesta anual de Consumer Reports de los coches más satisfactorios para sus propietarios https://forococheselectricos.com/2019/02/el-tesla-model-3-lidera-la-encuesta-anual-de-consumer-reports-de-los-coches-mas-satisfactorios-para-sus-propietarios.html … #Tesla #TeslaModel3 @Tesla pic.twitter.com/WeguXsvqk1		7	30	1549486853000	13:00 - 6 feb. 2019	/foroelectricos/status/1093253216064671744
1556894548-709	https://twitter.com/search?l=&q=%22%24TESLA%22%20since%3A2019-02-01%20until%3A2019-02-28&src=typd	@anouarhamman	fight4renewables	@Tesla trabajando con VW es como Union soviética trabajando con en la guerra fría! Eso si @Tesla dejó claro que estará siempre dispuesto a colaborar con quién lo desee! Cuando los fossiles se despertarán? https://twitter.com/ElectrekCo/status/1092453951910408192 …				1549306396000	10:53 - 4 feb. 2019	/anouarhamman/status/1092496324690436096
1556894548-477	https://twitter.com/search?l=&q=%22%24TESLA%22%20since%3A2019-02-01%20until%3A2019-02-28&src=typd	@loupdan	Danny Urrea	Ahora que estamos hablando de energía, los invito a buscar sobre energía solar y puerto Rico. Casa con paneles solares y baterías de @Tesla - @solarcity				1550068297000	6:31 - 13 feb. 2019	/loupdan/status/1095691972839383048
1556894548-310	https://twitter.com/search?l=&q=%22%24TESLA%22%20since%3A2019-02-01%20until%3A2019-02-28&src=typd	@AndreeFairlie	Andree Fairlie Model3 Tesla 🚘 🔋	Y los de Girona también han sido adaptados??				1550339198000	9:46 - 16 feb. 2019	/AndreeFairlie/status/1096828211000942595
1556894548-43	https://twitter.com/search?l=&q=%22%24TESLA%22%20since%3A2019-02-01%20until%3A2019-02-28&src=typd	@eltaxiunido	#ElTaxiUnido	El #Taxi ese servicio antiguo de la edad media. #TeslaMotors #Tesla #MejorEnTaxi #Taxi #TaxiEnLucha #taxistas #ElTaxiUnido @ClubTeslaES @Tesla @Elite_TaxiBcn @EliteTaxiEspana @FPtaxiMadrid @ApcCaracolpic.twitter.com/JICVSpDmzH		32	53	1551216559000	13:29 - 26 feb. 2019	/eltaxiunido/status/1100508132105695233
1556894548-413	https://twitter.com/search?l=&q=%22%24TESLA%22%20since%3A2019-02-01%20until%3A2019-02-28&src=typd	@JaviCastro1997	Javito	no me he dado cuenta de que estaba el enlace al final, perdón			2	1550154429000	6:27 - 14 feb. 2019	/JaviCastro1997/status/1096053235658473472
1556894548-306	https://twitter.com/search?l=&q=%22%24TESLA%22%20since%3A2019-02-01%20until%3A2019-02-28&src=typd	@electriza2	Electriza2	Primera visita a @Tesla Madrid para probar el #teslamodel3 Muy pronto más info...pic.twitter.com/ahbxg60hFJ		2	2	1550344213000	11:10 - 16 feb. 2019	/electriza2/status/1096849247222288386
1556894548-63	https://twitter.com/search?l=&q=%22%24TESLA%22%20since%3A2019-02-01%20until%3A2019-02-28&src=typd	@earcos	Eduardo Arcos Barredo	Aunque es verdad que los estimados iniciales de producción no se cumplieron –varias veces– el crecimiento que ha logrado @Tesla para ensamblar el Model 3 es sumamente impresionante. (La gráfica es de Bloomberg: https://www.bloomberg.com/graphics/2018-tesla-tracker/ … )pic.twitter.com/N0Fjl1OhGz			6	1551133851000	14:30 - 25 feb. 2019	/earcos/status/1100161229581094912
1556894548-592	https://twitter.com/search?l=&q=%22%24TESLA%22%20since%3A2019-02-01%20until%3A2019-02-28&src=typd	@GrupoEnergia16	Energía16	Un crédito fiscal que #EstadosUnidos concedía a @Tesla comenzó a retirarse gradualmente en enero. Ello elevó el precio de sus automóviles en 3.750 dólares http://ow.ly/nMxT30nCgQj pic.twitter.com/Gr1pOfa6sF			1	1549627259000	4:00 - 8 feb. 2019	/GrupoEnergia16/status/1093842123533754369
1556894548-553	https://twitter.com/search?l=&q=%22%24TESLA%22%20since%3A2019-02-01%20until%3A2019-02-28&src=typd	@TheMarioForero	Mario Forero 👑	Pero si tu ya tienes escrituras del coche de tu abuela, yo nada bro Que el tío Elon se rule uno				1549751352000	14:29 - 9 feb. 2019	/TheMarioForero/status/1094362606708711425
1556894548-55	https://twitter.com/search?l=&q=%22%24TESLA%22%20since%3A2019-02-01%20until%3A2019-02-28&src=typd	@WorldEnergyTrad	WorldEnergyTrade	#FelizMartes Estos son los precios del mercado energético hoy #26Feb #Sunday #Energy #Oil #Crude #Business #Finance #Economics #Gold #Trading #Marketing #Tesla #Adobe @Tesla pic.twitter.com/57E43KY5rx		2	1	1551182433000	4:00 - 26 feb. 2019	/WorldEnergyTrad/status/1100364997203501057
1556894548-240	https://twitter.com/search?l=&q=%22%24TESLA%22%20since%3A2019-02-01%20until%3A2019-02-28&src=typd	@sebasincha	Sebastián Inchauspe	Un @Tesla en modo Autopilot, sin que el conductor estuviera al mando del volante y los pedales, reaccionó de manera rápida, precisa y segura ante un auto que se le vino encima en plena autopista #AutonomousVehicles #selfDrivingCar #ArtificialIntelligence https://amp.tn.com.ar/autos/lo-ultimo/mas-rapido-que-el-humano-el-piloto-automatico-de-un-tesla-evito-un-choque-casi-seguro_941333 …pic.twitter.…		5	5	1550536993000	16:43 - 18 feb. 2019	/sebasincha/status/1097657826036596737
1556894548-391	https://twitter.com/search?l=&q=%22%24TESLA%22%20since%3A2019-02-01%20until%3A2019-02-28&src=typd	@SalinasAndres	Salinas Andrés	@Tesla presenta la modalidad “perro” para poder dejar a tu amigo de cuatro patas sano y salvo en el auto cuando paras por un rato. https://twitter.com/Tesla/status/1095885520058515456 …				1550168790000	10:26 - 14 feb. 2019	/SalinasAndres/status/1096113470737694731
1556894548-371	https://twitter.com/search?l=&q=%22%24TESLA%22%20since%3A2019-02-01%20until%3A2019-02-28&src=typd	@Autoextragti	Revista Autoextra	La empresa @Tesla presentó su sistema #DogMode. El conductor establece una temperatura cómoda y constante para su mascota, q se refleja en una pantalla de gran tamaño para q los transeúntes sepan q no necesitan preocuparse. Y si la batería se va agotando, una app avisa al celularpic.twitter.com/epczKn7mOU		2	8	1550184455000	14:47 - 14 feb. 2019	/Autoextragti/status/1096179174774095872
1556894548-764	https://twitter.com/search?l=&q=%22%24TESLA%22%20since%3A2019-02-01%20until%3A2019-02-28&src=typd	@DonHuertas	Daniel Huertas	Ojo al dato de @elonmusk Y @Tesla http://nation.com.mx/emprendedores/elon-musk-libera-las-patentes-tesla-combatir-cambio-climatico/ …				1549141009000	12:56 - 2 feb. 2019	/DonHuertas/status/1091802642706325506
1556894548-241	https://twitter.com/search?l=&q=%22%24TESLA%22%20since%3A2019-02-01%20until%3A2019-02-28&src=typd	@ESViadelaPlata	E.S Vía de la Plata	¡¡#Model3 muy pronto en #SuCMérida con postes con conectores #CCS compatibles!! #Tesla #EV .@jorgemilburn .@Tesla @ClubTeslaEShttps://www.elespanol.com/reportajes/20190218/esperado-electrico-tesla-espana-kilometros-autonomia-euros/376962540_0.amp.html …		1	1	1550534381000	15:59 - 18 feb. 2019	/ESViadelaPlata/status/1097646868891344897
1556894548-253	https://twitter.com/search?l=&q=%22%24TESLA%22%20since%3A2019-02-01%20until%3A2019-02-28&src=typd	@1vanLara	Ivan Lara	Que va!!. Esta al lado de la Puerta de Alcalá!!. Para la próxima .			1	1550499478000	6:17 - 18 feb. 2019	/1vanLara/status/1097500475400904707
1556894548-499	https://twitter.com/search?l=&q=%22%24TESLA%22%20since%3A2019-02-01%20until%3A2019-02-28&src=typd	@obseco	Oscar Blanco	Sí, lo estoy barajando. He pedido ya dos presupuestos locales			1	1549984108000	7:08 - 12 feb. 2019	/obseco/status/1095338855488573442
1556894548-588	https://twitter.com/search?l=&q=%22%24TESLA%22%20since%3A2019-02-01%20until%3A2019-02-28&src=typd	@SoyMotorCoches	SoyMotor - Coches	@Daimler confirma las conversaciones con @Tesla de cara al desarrollo conjunto de una furgoneta eléctrica. https://bit.ly/2Bnq7dK pic.twitter.com/aHfR4H3mTp				1549634353000	5:59 - 8 feb. 2019	/SoyMotorCoches/status/1093871877859274752
1556894548-34	https://twitter.com/search?l=&q=%22%24TESLA%22%20since%3A2019-02-01%20until%3A2019-02-28&src=typd	@javitovather	Javito 🔋 🔋	Dios! Deseo q sea model Y pero en el.fondo no pq me veo en la ruina comprandolo y cnnlas maletas en la calle			2	1551286705000	8:58 - 27 feb. 2019	/javitovather/status/1100802342457434112
1556894548-639	https://twitter.com/search?l=&q=%22%24TESLA%22%20since%3A2019-02-01%20until%3A2019-02-28&src=typd	@Cesar15947532	Cesar	Si piensa en una buena educación... qué le parece educar en el no uso de los hidrocarburos? @Tesla				1549505129000	18:05 - 6 feb. 2019	/Cesar15947532/status/1093329873299521536
1556894548-502	https://twitter.com/search?l=&q=%22%24TESLA%22%20since%3A2019-02-01%20until%3A2019-02-28&src=typd	@calvallseco	Cal Valls	Si, nosotros también. El problema siguen siendo las baterias, su capacidad y los elementos contaminantes que las conforman. De aquí que pensemos que son una tecnologia de transición hasta que el hidrógeno se imponga.				1549966456000	2:14 - 12 feb. 2019	/calvallseco/status/1095264818259525632
1556894548-302	https://twitter.com/search?l=&q=%22%24TESLA%22%20since%3A2019-02-01%20until%3A2019-02-28&src=typd	@realhublife	Dilley	Did you know if you buy a used @Tesla they have someone from the company call you from their cell and walk you through financing and the whole thing online from home? Not sure if I'll qualify, but so far this beats going to the dealership by far. Lol!	30	31	187	1550347173000	11:59 - 16 feb. 2019	/realhublife/status/1096861660789133312
1556894548-661	https://twitter.com/search?l=&q=%22%24TESLA%22%20since%3A2019-02-01%20until%3A2019-02-28&src=typd	@canaltvcmx	CanalTVC	#CienciayTecnologia #UnDiaComoHoy 2018: Se lanza el primer vuelo de prueba del #FalconHeavy de #SpaceX , con un auto @Tesla Roadster en su interior. @SpaceX @elonmuskpic.twitter.com/uZwdFyvHvB		1	2	1549462809000	6:20 - 6 feb. 2019	/canaltvcmx/status/1093152370471641089
1556894548-417	https://twitter.com/search?l=&q=%22%24TESLA%22%20since%3A2019-02-01%20until%3A2019-02-28&src=typd	@__D4V3	Dave	Cualquiera diría que al publicista de @Toyota_Esp lo paga @Tesla, cada vez se lo ponen más fácil. Otro tiro en el pie para los fabricantes tradicionales.			1	1550152046000	5:47 - 14 feb. 2019	/__D4V3/status/1096043238811668480
1556894548-325	https://twitter.com/search?l=&q=%22%24TESLA%22%20since%3A2019-02-01%20until%3A2019-02-28&src=typd	@doogweb	doogweb	La marca de coches @Tesla 8@ElonMusk) incorpora una actualización de Software con un "modo perro" en el climatizador para evitar golpes de calor. https://www.doogweb.es/2019/02/16/tesla-incorporara-un-modo-perro-a-sus-coches/ …https://www.doogweb.es/2019/02/16/tesla-incorporara-un-modo-perro-a-sus-coches/ …			2	1550301328000	23:15 - 15 feb. 2019	/doogweb/status/1096669372175863808
1556894548-304	https://twitter.com/search?l=&q=%22%24TESLA%22%20since%3A2019-02-01%20until%3A2019-02-28&src=typd	@___Spawn___	Dan	“Toyota”pic.twitter.com/TYVCdydE2N	1		1	1550346577000	11:49 - 16 feb. 2019	/___Spawn___/status/1096859161940426752
1556894548-74	https://twitter.com/search?l=&q=%22%24TESLA%22%20since%3A2019-02-01%20until%3A2019-02-28&src=typd	@joseenpeco	José Enrique 🔌 🇪🇸	Muchas Felicidades un traje a medida pic.twitter.com/OcG8SdHxoJ			2	1551106156000	6:49 - 25 feb. 2019	/joseenpeco/status/1100045068570894337
1556894548-336	https://twitter.com/search?l=&q=%22%24TESLA%22%20since%3A2019-02-01%20until%3A2019-02-28&src=typd	@schlammeErvin	Ervin Schlamme	Cada vez nos acercamos más al futuro de Wall-epic.twitter.com/FxcCQCpFPT	6	1	112	1550248713000	8:38 - 15 feb. 2019	/schlammeErvin/status/1096448688824766464
1556894548-166	https://twitter.com/search?l=&q=%22%24TESLA%22%20since%3A2019-02-01%20until%3A2019-02-28&src=typd	@TOMMYP0L0	TOMMY POLO AKA MR.NEW WAVE	@elonmusk @Tesla a true American Hero pic.twitter.com/gmoA1TbRLw				1550783469000	13:11 - 21 feb. 2019	/TOMMYP0L0/status/1098691621103652864
1556894548-87	https://twitter.com/search?l=&q=%22%24TESLA%22%20since%3A2019-02-01%20until%3A2019-02-28&src=typd	@davidtayar5	David Tayar	Iron Condor????	1		9	1551056939000	17:08 - 24 feb. 2019	/davidtayar5/status/1099838635787108352
1556894548-328	https://twitter.com/search?l=&q=%22%24TESLA%22%20since%3A2019-02-01%20until%3A2019-02-28&src=typd	@animalrestmx	Animal Rest	.@Tesla piensa en el bienestar de los perritos, por ello creó el "Dog Mode", que permite regular la temperatura dentro de sus autos cuando ellos están dentro. Lee más al respecto en el enlace ➝ http://snip.ly/p46vvm		1	2	1550277000000	16:30 - 15 feb. 2019	/animalrestmx/status/1096567333819052033
1556894548-369	https://twitter.com/search?l=&q=%22%24TESLA%22%20since%3A2019-02-01%20until%3A2019-02-28&src=typd	@LegitGod	Jesus Christ	In Musk We Trust.	2	21	505	1550189832000	16:17 - 14 feb. 2019	/LegitGod/status/1096201726934212608
1556894548-522	https://twitter.com/search?l=&q=%22%24TESLA%22%20since%3A2019-02-01%20until%3A2019-02-28&src=typd	@Dr_Eco_EV	Dr. Eco 🚗 🔋 🔌	Manuel ¿Cuando te veremos por Madrid a recoger el domocoche?	1		5	1549896154000	6:42 - 11 feb. 2019	/Dr_Eco_EV/status/1094969951876800512
1556894548-290	https://twitter.com/search?l=&q=%22%24TESLA%22%20since%3A2019-02-01%20until%3A2019-02-28&src=typd	@JesusPresedo	Jesus Presedo	@AEPD_es qué opináis de esta nueva característica de Tesla? Pienso que muy legal no puede ser, al menos aquí.			1	1550383786000	22:09 - 16 feb. 2019	/JesusPresedo/status/1097015226841604096
1556894548-361	https://twitter.com/search?l=&q=%22%24TESLA%22%20since%3A2019-02-01%20until%3A2019-02-28&src=typd	@AutomotrizGR	Reforma Automotriz	Si ves a un perro solo dentro de un automóvil de @Tesla, no te preocupes, está cómodo, fresco y pronto regresarán a su lado. http://bit.ly/2SQHBch pic.twitter.com/55fVGZ1J0Z				1550199600000	19:00 - 14 feb. 2019	/AutomotrizGR/status/1096242697399095297
1556894548-106	https://twitter.com/search?l=&q=%22%24TESLA%22%20since%3A2019-02-01%20until%3A2019-02-28&src=typd	@yoshi_sudarso	Yoshi Sudarso	Sooooooo, I’m really excited about this. I’ve wanted a @Tesla for so long but always thought it was out of reach. Yesterday, my brand new 2019 Model 3 got delivered to my house! This is the first car I’ve ever CHOSEN, I’m in love, wecome to the family, Tifa Sudarso!! pic.twitter.com/Ui6bvVm2tJ	42	42	714	1550958081000	13:41 - 23 feb. 2019	/yoshi_sudarso/status/1099423996364214273
1556894548-629	https://twitter.com/search?l=&q=%22%24TESLA%22%20since%3A2019-02-01%20until%3A2019-02-28&src=typd	@RafSegGir	Rafael Ángel Segura	Gracias Lars!!! Ya mismo tenéis el Model 3 en vuestro poder y podréis hacer bastantes vídeos			1	1549529181000	0:46 - 7 feb. 2019	/RafSegGir/status/1093430753155780609
1556894548-89	https://twitter.com/search?l=&q=%22%24TESLA%22%20since%3A2019-02-01%20until%3A2019-02-28&src=typd	@PabloGarEsca	Pablo García	Gran análisis.Qué opinas del volante?Y de la insonorizacion?son cosas q crítican.Lo q me parece único de Tesla es q con las continuas actualizaciones incrementan sus funciones: summon, centinela,etc.Las generalistas sacan sus propuestas, no crees q decepcionan un poco d momento?	1		2	1551048075000	14:41 - 24 feb. 2019	/PabloGarEsca/status/1099801458965385216
1556894548-774	https://twitter.com/search?l=&q=%22%24TESLA%22%20since%3A2019-02-01%20until%3A2019-02-28&src=typd	@Serranogonzalo	Gonzalo	Yo me doy cuenta de que ennlas redes sociales gente sin preparacion puede opinar lo que le da la gana. Pero, ojo, no les lleves la contraria. Pues lo siento, me reafirmo: no cobramos de ninguna marca y mis opiniones son mias y estan basadas en la realidad.	3		4	1549113366000	5:16 - 2 feb. 2019	/Serranogonzalo/status/1091686700663873536
1556894548-528	https://twitter.com/search?l=&q=%22%24TESLA%22%20since%3A2019-02-01%20until%3A2019-02-28&src=typd	@ESICEducation	ESIC	Gracias por la ponencia tan interesante que dio @V_Coello y @pixelandpixel y gracias a todos los ponentes por hacer que haya sido una jornada mágica. #GeneraciónESIC #talento #empresas #universitaria #grado #carreras			1	1549880865000	2:27 - 11 feb. 2019	/ESICEducation/status/1094905825229971456
1556894548-342	https://twitter.com/search?l=&q=%22%24TESLA%22%20since%3A2019-02-01%20until%3A2019-02-28&src=typd	@willarPi	willarPi	Si tuviera el dinero suficiente...compraría uno...pero....			2	1550243492000	7:11 - 15 feb. 2019	/willarPi/status/1096426793056096258
1556894548-238	https://twitter.com/search?l=&q=%22%24TESLA%22%20since%3A2019-02-01%20until%3A2019-02-28&src=typd	@ingfreder	Freder Sabat G. 📝	Lo más interesante de los modelos @Tesla es su alto desempeño, diseño moderno y futurista, además de la gran calidad de sus componentes.				1550550520000	20:28 - 18 feb. 2019	/ingfreder/status/1097714558964326400
1556894548-649	https://twitter.com/search?l=&q=%22%24TESLA%22%20since%3A2019-02-01%20until%3A2019-02-28&src=typd	@SantyManchester	Santiago Alejandro Puerta	No es justo, no es viable, en pleno xxi , secando rios para crear energía? @ONU_es @ONUHumanRights @JMVivancoHRW @AnimalPlanet @NatGeo_la @GreenpeaceColom @greenpeace_esp #SOSRíoCauca @WWF @WWFColombia @Tesla @MinAmbienteCo #HidroItuangoCrimenAmbiental #Hidroituangohttps://twitter.com/PluralidadZ/status/1093181612416778241 …				1549476590000	10:09 - 6 feb. 2019	/SantyManchester/status/1093210173785718785
1556894548-641	https://twitter.com/search?l=&q=%22%24TESLA%22%20since%3A2019-02-01%20until%3A2019-02-28&src=typd	@mypress_mx	My Press	#Empresas | @Tesla bajó el precio de su sedán Model 3 por segunda vez en 2019, mientras aumenta su producción. http://myp.re/3h0 pic.twitter.com/teR6KNfYHb		3	4	1549491728000	14:22 - 6 feb. 2019	/mypress_mx/status/1093273665360269313
1556894548-433	https://twitter.com/search?l=&q=%22%24TESLA%22%20since%3A2019-02-01%20until%3A2019-02-28&src=typd	@pabloojedad	Pablo Enrique	Shhhhhhhhhhh que mamada pero que mamon a lo que le están tirando				1550129045000	23:24 - 13 feb. 2019	/pabloojedad/status/1095946765847605248
1556894548-773	https://twitter.com/search?l=&q=%22%24TESLA%22%20since%3A2019-02-01%20until%3A2019-02-28&src=typd	@joseenpeco	José Enrique 🔌 🇪🇸	Por eso mismo debes de respetar las opiniones de cada uno al igual que se respetan las tuyas aunque no estemos mutuamente de acuerdo			4	1549114298000	5:31 - 2 feb. 2019	/joseenpeco/status/1091690608010452992
1556894548-180	https://twitter.com/search?l=&q=%22%24TESLA%22%20since%3A2019-02-01%20until%3A2019-02-28&src=typd	@argentolr	FABIÁN FERNÁNDEZ	O en un hotel puede conectar un cargador a 250 350 o 450 KW???	1		1	1550755685000	5:28 - 21 feb. 2019	/argentolr/status/1098575086003589120
1556894548-457	https://twitter.com/search?l=&q=%22%24TESLA%22%20since%3A2019-02-01%20until%3A2019-02-28&src=typd	@Tesla	Tesla	Sentry Mode: Guarding Your Teslahttps://www.tesla.com/blog/sentry-mode-guarding-your-tesla?utm_campaign=sentry&utm_source=Twitter&utm_medium=social …	598	1,6K	14K	1550110362000	18:12 - 13 feb. 2019	/Tesla/status/1095868405742092288
1556894548-630	https://twitter.com/search?l=&q=%22%24TESLA%22%20since%3A2019-02-01%20until%3A2019-02-28&src=typd	@TeslaParaTodos	Tesla Para Todos	Has hecho lo correcto, pero puedes llamar a 911236059 y hablar con el equipo de venta para concretar la prueba.	1		3	1549527256000	0:14 - 7 feb. 2019	/TeslaParaTodos/status/1093422681628860416
1556894548-96	https://twitter.com/search?l=&q=%22%24TESLA%22%20since%3A2019-02-01%20until%3A2019-02-28&src=typd	@Mizar07	Miguel Zarzuela	Ya decía yo ayer que estaba todo muy nuevo! pic.twitter.com/v3LoEbWye3			8	1551030399000	9:46 - 24 feb. 2019	/Mizar07/status/1099727317109215237
1556894548-165	https://twitter.com/search?l=&q=%22%24TESLA%22%20since%3A2019-02-01%20until%3A2019-02-28&src=typd	@joanvilallanars	JVila judicial vengeance	No sé amb quina administració comptes	2			1550783633000	13:13 - 21 feb. 2019	/joanvilallanars/status/1098692308151779328
1556894548-257	https://twitter.com/search?l=&q=%22%24TESLA%22%20since%3A2019-02-01%20until%3A2019-02-28&src=typd	@SA_Diego_	Diego Soria	Exactamente! El miércoles tendréis el vídeo de la entrega y las primeras impresiones			2	1550494548000	4:55 - 18 feb. 2019	/SA_Diego_/status/1097479798455177216
1556894548-418	https://twitter.com/search?l=&q=%22%24TESLA%22%20since%3A2019-02-01%20until%3A2019-02-28&src=typd	@Lille_Gonzalez	Ángel L. González	Ya me gustaba @Tesla, ahora mi admiración por estos autos ha tenido un incremento exponencial. Eléctricos, con respeto al medio ambiente y ahora además cuidan a tu perro! https://twitter.com/Tesla/status/1095885520058515456 …		1	1	1550151085000	5:31 - 14 feb. 2019	/Lille_Gonzalez/status/1096039210748993536
1556894548-605	https://twitter.com/search?l=&q=%22%24TESLA%22%20since%3A2019-02-01%20until%3A2019-02-28&src=typd	@Tesla	Tesla	First Model 3 deliveries in Europe pic.twitter.com/8lNMedmIoG	524	1,9K	26K	1549591295000	18:01 - 7 feb. 2019	/Tesla/status/1093691279249092608
1556894548-392	https://twitter.com/search?l=&q=%22%24TESLA%22%20since%3A2019-02-01%20until%3A2019-02-28&src=typd	@AutoBildspain	AUTO BILD España	VÍDEO: Así funciona el 'modo perro' del Tesla Model 3, tus mascotas estarán más seguras https://buff.ly/2S4XG9S @Tesla pic.twitter.com/WcGl9HaAr5	1	1	1	1550167260000	10:01 - 14 feb. 2019	/AutoBildspain/status/1096107050390769666
1556894548-420	https://twitter.com/search?l=&q=%22%24TESLA%22%20since%3A2019-02-01%20until%3A2019-02-28&src=typd	@Alonso97918471	Tesla taxi madrid	Ya somos mas cambiado la movilidadpic.twitter.com/MiGiSU5SSf			4	1550147263000	4:27 - 14 feb. 2019	/Alonso97918471/status/1096023177115910144
1556894548-459	https://twitter.com/search?l=&q=%22%24TESLA%22%20since%3A2019-02-01%20until%3A2019-02-28&src=typd	@Electroshock00	Electroshock! by David Montero	Yo sigo viendo debajo de la lona un model 3, soy el único? Mirad las. líneas del capó			2	1550099625000	15:13 - 13 feb. 2019	/Electroshock00/status/1095823369214349314
1556894548-687	https://twitter.com/search?l=&q=%22%24TESLA%22%20since%3A2019-02-01%20until%3A2019-02-28&src=typd	@jpereiraortiz	Jeff Comesaña la 8va ⭐️ 🏆	Yo también quiero un @Tesla pa que me lo dañe electricaribe, y los huecos de la via Tolu viejo - San Onofre!!! https://twitter.com/AndreyATC/status/1092216482677837829 …				1549374700000	5:51 - 5 feb. 2019	/jpereiraortiz/status/1092782815043899393
1556894548-713	https://twitter.com/search?l=&q=%22%24TESLA%22%20since%3A2019-02-01%20until%3A2019-02-28&src=typd	@Scobleizer	Robert Scoble	Self-driving rainbow over Silicon Valley. My @Tesla Autopilot was driving so I could enjoy this rainbow. People tell me they enjoy driving. I enjoy the rainbows instead. pic.twitter.com/9fWGeOOlRd	13	7	71	1549301800000	9:36 - 4 feb. 2019	/Scobleizer/status/1092477048482717696
1556894548-258	https://twitter.com/search?l=&q=%22%24TESLA%22%20since%3A2019-02-01%20until%3A2019-02-28&src=typd	@vitmoreno1990	Josue Ramon Martos	@Tesla hola, soy de España, me gustaria cambiar mi Skoda Octavia por vuestro Tesla Model 3 Performance en color rojo con interior negro, y a ser posible gratis, es que en mi trabajo solo cobro 700€ y con ese sueldo no me puedo permitir comprar vuestro coche, gracias				1550493915000	4:45 - 18 feb. 2019	/vitmoreno1990/status/1097477143754391552
1556894548-822	https://twitter.com/search?l=&q=%22%24TESLA%22%20since%3A2019-02-01%20until%3A2019-02-28&src=typd	@Vinster1214	Vin	The amount of @Tesla I’ve seen in the streets already over her.. pero like i lost count	1	1	3	1548980428000	16:20 - 31 ene. 2019	/Vinster1214/status/1091129118924537856
1556894548-677	https://twitter.com/search?l=&q=%22%24TESLA%22%20since%3A2019-02-01%20until%3A2019-02-28&src=typd	@FernandoSued1	Fernando Sued	nueva bateria de #Tesla	1		2	1549398524000	12:28 - 5 feb. 2019	/FernandoSued1/status/1092882738443706370
1556894548-631	https://twitter.com/search?l=&q=%22%24TESLA%22%20since%3A2019-02-01%20until%3A2019-02-28&src=typd	@RafSegGir	Rafael Ángel Segura	Hola @TeslaParaTodos,@masquelectricos a ver si me podéis ayurdar.He recibido el mail para la prueba de condución del @Tesla Model3,entré en el evento y rellené el formulario pero no se han puesto en contacto conmigo aún,sabéis si hay que reservar de otra forma? Gracias!	1		1	1549526682000	0:04 - 7 feb. 2019	/RafSegGir/status/1093420274605801472
1556894548-442	https://twitter.com/search?l=&q=%22%24TESLA%22%20since%3A2019-02-01%20until%3A2019-02-28&src=typd	@ClubTeslaES	Club Tesla España	Asistimos a la entrega del primer #model3 de @tesla matriculado en #españa. ! The first #tesla Model3 in Spain! http://clubtesla.es/wpress/2019/02/14/primera-entrega-del-tesla-model-3-en-espana-hablamos-con-el-primer-propietario-del-tesla-model-3-en-espana/ …pic.twitter.com/aRIb9dltDk	16	73	348	1550121168000	21:12 - 13 feb. 2019	/ClubTeslaES/status/1095913727176728576
1556894548-368	https://twitter.com/search?l=&q=%22%24TESLA%22%20since%3A2019-02-01%20until%3A2019-02-28&src=typd	@Bamfurlough	Joseph Simko	Any chance you guys could add a roadhead mode?	6	8	225	1550191390000	16:43 - 14 feb. 2019	/Bamfurlough/status/1096208261060030464
1556894548-699	https://twitter.com/search?l=&q=%22%24TESLA%22%20since%3A2019-02-01%20until%3A2019-02-28&src=typd	@STesla3	STesla	Yeahhh !!!!! #Welcome #Model3 to Europe !!!!! Bienvenidos sean !!!!!		1	3	1549348521000	22:35 - 4 feb. 2019	/STesla3/status/1092673009570193409
1556894548-397	https://twitter.com/search?l=&q=%22%24TESLA%22%20since%3A2019-02-01%20until%3A2019-02-28&src=typd	@gines_fernandez	Ginés Fernández	Oye a lo mejor necesito un fin de semana con un Model 3 para ver si cambio de opinión	1		2	1550166701000	9:51 - 14 feb. 2019	/gines_fernandez/status/1096104706357772288
1556894548-543	https://twitter.com/search?l=&q=%22%24TESLA%22%20since%3A2019-02-01%20until%3A2019-02-28&src=typd	@potencia_verde	Potencia Verde	Vistas del modelo X de @Tesla. Doble pantalla; AWD; Batería: 75 kWh 300 V ion-litio; Motor: Eléctrico 259Hp; Peso: 2,356 kg; Transmisión: automática. Autonomía de 383km. Y de 0-100 km/h en 5.2 segundos. #MovilidadEléctrica #AutoEléctrico @asomove @SPIApanama #Eléctricopic.twitter.com/PGWbov2g2v		2	7	1549815147000	8:12 - 10 feb. 2019	/potencia_verde/status/1094630182709837825
1556894548-531	https://twitter.com/search?l=&q=%22%24TESLA%22%20since%3A2019-02-01%20until%3A2019-02-28&src=typd	@salacar69	Carlos Glez. Martin	Y subirás el termino de potencia de tu compañía eléctrica o seguirás con 2.3kw?	1		2	1549871519000	23:51 - 10 feb. 2019	/salacar69/status/1094866622471380992
1556894548-90	https://twitter.com/search?l=&q=%22%24TESLA%22%20since%3A2019-02-01%20until%3A2019-02-28&src=typd	@PittelliGabriel	G Pittelli	Es como si a @Tesla le pudieran copiar el auto si lo venden en el país. A Argentina le falta cerebro. A los que nos gobiernan digo.	1		1	1551041708000	12:55 - 24 feb. 2019	/PittelliGabriel/status/1099774752581926913
1556894548-611	https://twitter.com/search?l=&q=%22%24TESLA%22%20since%3A2019-02-01%20until%3A2019-02-28&src=typd	@JosepCarceller	Josep Carceller	Sé que no os importa una mierda, pero hoy he subido a un @Tesla pic.twitter.com/dbYTcEHlEV	1		5	1549571185000	12:26 - 7 feb. 2019	/JosepCarceller/status/1093606933402185733
1556894548-41	https://twitter.com/search?l=&q=%22%24TESLA%22%20since%3A2019-02-01%20until%3A2019-02-28&src=typd	@man_morgan1	man morgan 1/30	Hoy en @GSMA #MWC #MWC19 el #taxi de @AMBtaxi prestando servicio a un ritmo muy eléctrico muy futuristico muy @Tesla y sobretodo con grandes compañeros. Que gran ciudad es #barcelona que grandes sus #taxistaspic.twitter.com/0e7vB4GlSN		25	40	1551221035000	14:43 - 26 feb. 2019	/man_morgan1/status/1100526905273536514
1556894548-479	https://twitter.com/search?l=&q=%22%24TESLA%22%20since%3A2019-02-01%20until%3A2019-02-28&src=typd	@FotocopiasBarat	Fotocopias Baratas	@muyinteresante Tesla fue el verdadero inventor de la Radio, aunque Marconi patentó la idea y ganó el Nobel https://bit.ly/2FfR4mh #DíadelaRadio #WorldRadioDay @Tesla				1550060168000	4:16 - 13 feb. 2019	/FotocopiasBarat/status/1095657874565578752
1556894548-461	https://twitter.com/search?l=&q=%22%24TESLA%22%20since%3A2019-02-01%20until%3A2019-02-28&src=typd	@AceitedePalma	Jaime M	Hay un roadster debajo de la lona!! Será el de @slcuervo ?	2		2	1550098567000	14:56 - 13 feb. 2019	/AceitedePalma/status/1095818932454346752
1556894548-126	https://twitter.com/search?l=&q=%22%24TESLA%22%20since%3A2019-02-01%20until%3A2019-02-28&src=typd	@sam_carmody1	Sam Carmody	Donde esta el tesla	1		3	1550892648000	19:30 - 22 feb. 2019	/sam_carmody1/status/1099149549862612993
1556894548-188	https://twitter.com/search?l=&q=%22%24TESLA%22%20since%3A2019-02-01%20until%3A2019-02-28&src=typd	@ExpansionMx	Expansión CNN	VIDEO: Sigue el éxodo en @Tesla. Analistas afirman que se debe a la personalidad de @elonmusk http://ow.ly/1Edf30nM8LT pic.twitter.com/7CmOAMZoYF		2	9	1550718011000	19:00 - 20 feb. 2019	/ExpansionMx/status/1098417067773095937
1556894548-581	https://twitter.com/search?l=&q=%22%24TESLA%22%20since%3A2019-02-01%20until%3A2019-02-28&src=typd	@WorldEnergyTrad	WorldEnergyTrade	#Today #8feb traemos para ti el resumen en #video de las noticias destacadas RT, like y comparte #energy en #oilandgas #techology #renewableenergy Disfruta un #FelizViernes junto a @WorldEnergyTrad @tesla @Maxwell_Tech @OPECSecretariat #NowPlayingpic.twitter.com/gqEQrnxy1y		1	2	1549659684000	13:01 - 8 feb. 2019	/WorldEnergyTrad/status/1093978122574278658
1556894548-435	https://twitter.com/search?l=&q=%22%24TESLA%22%20since%3A2019-02-01%20until%3A2019-02-28&src=typd	@lpablo90	Luis Pablo	Cesar, Tesla mexico ya se esta comunicando con las personas que tienen reservacion. Al parecer el configurador no estara abierto para Mexico antes de Mayo, y daran preferencia solo a los modelos Performance y Long Range, si quieres otro modelo tendras que esperar aun mas.	2	1	2	1550127683000	23:01 - 13 feb. 2019	/lpablo90/status/1095941055311216640
1556894548-243	https://twitter.com/search?l=&q=%22%24TESLA%22%20since%3A2019-02-01%20until%3A2019-02-28&src=typd	@marcvidal	MΛRC VIDΛL	El @Tesla Dog Mode #Tesla establece la temperatura de cabina para mantener a tu perro cómodo a la vez que informa a los peatones que no deben preocuparse por nada... #queagustoestanpic.twitter.com/mVa2qXwMRt	1	5	4	1550527531000	14:05 - 18 feb. 2019	/marcvidal/status/1097618138844282882
1556894548-716	https://twitter.com/search?l=&q=%22%24TESLA%22%20since%3A2019-02-01%20until%3A2019-02-28&src=typd	@Kauldergrove	Sai Amrita Kaul	Test drove the #TeslaModel3 with Mr. Cartwright this weekend. The whoopie cushion option is literally the best thing about the car. What other fun features would you add to a car? #TeachersOnATestDrive @AldergrovePS @yrdsb_quest @elonmusk @Tesla @YRDSB_LRSIC @yrdsbdlrtpic.twitter.com/7A30rQP8Mx	35	51	652	1549293781000	7:23 - 4 feb. 2019	/Kauldergrove/status/1092443414161850373
1556894548-428	https://twitter.com/search?l=&q=%22%24TESLA%22%20since%3A2019-02-01%20until%3A2019-02-28&src=typd	@DomoElectra	Domo Electra	y financiar como tenemos financiado todo xD			2	1550137292000	1:41 - 14 feb. 2019	/DomoElectra/status/1095981356000178176
1556894548-303	https://twitter.com/search?l=&q=%22%24TESLA%22%20since%3A2019-02-01%20until%3A2019-02-28&src=typd	@nvoscar	Oscar Valenzuela	Ni cagando le limpio el vidrio	1		1	1550346735000	11:52 - 16 feb. 2019	/nvoscar/status/1096859824883552256
1556894548-646	https://twitter.com/search?l=&q=%22%24TESLA%22%20since%3A2019-02-01%20until%3A2019-02-28&src=typd	@maselectricos	Somos Electricos	Amigos de @cochesnet en vuestra votación a mejores coches del año hemos echado de menos muchos modelos eléctricos para elegir como el @tesla #Model3 o el #Renault #Zoe por ejemplo..pic.twitter.com/z8ipLO1sx0		1	2	1549485014000	12:30 - 6 feb. 2019	/maselectricos/status/1093245505201676289
1556894548-737	https://twitter.com/search?l=&q=%22%24TESLA%22%20since%3A2019-02-01%20until%3A2019-02-28&src=typd	@pascaldehert	Pascal De Hert	Periodista del motor con un alto grado de gilipollas o ignorancia. Pregunta: ¿sabe usted el par que desarrolla cualquier @tesla que fabricamos? A pastar. https://twitter.com/Serranogonzalo/status/1091770120026968064 …		2	2	1549210189000	8:09 - 3 feb. 2019	/pascaldehert/status/1092092805466505216
1556894548-706	https://twitter.com/search?l=&q=%22%24TESLA%22%20since%3A2019-02-01%20until%3A2019-02-28&src=typd	@MundoEjecutivo	Mundo Ejecutivo	El CEO de @Tesla anunció la liberación de todas las patentes del fabricante de automóviles eléctricos, como parte de un esfuerzo para combatir el cambio climático. http://mundoejecutivo.com.mx/actualidad/2019/02/04/esto-hara-elon-musk-para-salvar-el-planeta …		2	4	1549322858000	15:27 - 4 feb. 2019	/MundoEjecutivo/status/1092565371951988737
1556894548-279	https://twitter.com/search?l=&q=%22%24TESLA%22%20since%3A2019-02-01%20until%3A2019-02-28&src=typd	@Model3Canarias	Model3 Canarias Tsla	Al entrar en Canarias nos cobrarían impuesto de importación además del IVA. Y tenemos un régimen fiscal diferente precisamente por la lejanía y dificultad de comerciar tan lejos. Por eso no debemos pagar un iva tan alto y encima pagar el transporte...	1		3	1550407224000	4:40 - 17 feb. 2019	/Model3Canarias/status/1097113533152669697
1556894548-804	https://twitter.com/search?l=&q=%22%24TESLA%22%20since%3A2019-02-01%20until%3A2019-02-28&src=typd	@jose_wainwright	José Wainwright	Es increíble cómo @Tesla ha influenciado el área automovilística a producir carros eléctricos. pic.twitter.com/dUCjP3fobp			1	1548987902000	18:25 - 31 ene. 2019	/jose_wainwright/status/1091160467052134402
1556894548-45	https://twitter.com/search?l=&q=%22%24TESLA%22%20since%3A2019-02-01%20until%3A2019-02-28&src=typd	@autologiaonline	Autología	Tesla Model 3, no está en la lista de vehículos recomendados para la compra en Estados Unidos Detalles-> http://bit.ly/2H4oTYD #ConsumersReports @Tesla #TeslaModel3pic.twitter.com/zEWVwExQhZ			2	1551212871000	12:27 - 26 feb. 2019	/autologiaonline/status/1100492660295520259
1556894548-101	https://twitter.com/search?l=&q=%22%24TESLA%22%20since%3A2019-02-01%20until%3A2019-02-28&src=typd	@GrupoEnergia16	Energía16	.@Tesla está aumentando la producción del Model 3 para lograr un precio que lo haga más asequible para los compradores de automóviles convencionale http://ow.ly/WSGD30nOrz0 pic.twitter.com/tpjBuNXJhl				1550991609000	23:00 - 23 feb. 2019	/GrupoEnergia16/status/1099564620128366592
1556894548-136	https://twitter.com/search?l=&q=%22%24TESLA%22%20since%3A2019-02-01%20until%3A2019-02-28&src=typd	@Zoechispazo	Jose R.Zoe 🔋 ⚡️	Bravo por la iniciativa		1	3	1550862955000	11:15 - 22 feb. 2019	/Zoechispazo/status/1099025006456197122
1556894548-826	https://twitter.com/search?l=&q=%22%24TESLA%22%20since%3A2019-02-01%20until%3A2019-02-28&src=typd	@holbertonschool	Holberton School San Francisco	#NewYear means new opportunities! Check out how @1million40 learned how to code and landed a job @Tesla in addition to being a mother and an artist! #NewYearNewYouhttps://www.linkedin.com/pulse/mother-artist-now-software-engineer-tesla-anne-cognet/ …			2	1548979243000	16:00 - 31 ene. 2019	/holbertonschool/status/1091124149114802176
1556894548-215	https://twitter.com/search?l=&q=%22%24TESLA%22%20since%3A2019-02-01%20until%3A2019-02-28&src=typd	@MTorrecillas9	Marcos Torrecillas	Nueva furgoneta @Tesla del ayuntamiento de Madrid. Así da gusto. https://twitter.com/Alandbru/status/1098151645253435393 …	2		3	1550659493000	2:44 - 20 feb. 2019	/MTorrecillas9/status/1098171626770911234
1556894548-171	https://twitter.com/search?l=&q=%22%24TESLA%22%20since%3A2019-02-01%20until%3A2019-02-28&src=typd	@SteveWestly	Steve Westly	Yes, @Tesla isn't going anywhere but up! @elonmusk is preparing the company to dominate globally next. ”He is moving faster than anybody else, going global faster than anybody else, and today, Tesla is essentially the iPhone of the electric-car market” https://milbankmonitor.com/early-investor-defends-tesla-as-shares-tank-musk-created-the-iphone-of-the-electric-car-market/20/02/2019/ …	83	193	2,0K	1550775003000	10:50 - 21 feb. 2019	/SteveWestly/status/1098656112029696000
1556894548-544	https://twitter.com/search?l=&q=%22%24TESLA%22%20since%3A2019-02-01%20until%3A2019-02-28&src=typd	@marcelolunah	Marcelo Luna	@Tesla presenta solicitud de patente para baterías de litio, eso marca su liderazgo, ya que la batería es el corazón del auto eléctrico.				1549812262000	7:24 - 10 feb. 2019	/marcelolunah/status/1094618081144590336
1556894548-150	https://twitter.com/search?l=&q=%22%24TESLA%22%20since%3A2019-02-01%20until%3A2019-02-28&src=typd	@cavelieroficial	CAVELIER ABOGADOS	#Patentes | ¿Quiere hacer su propio Tesla? Es el momento: Elon Musk libera todas las patentes https://buff.ly/2RUN4uq via @ActualidadRT @Tesla				1550840400000	5:00 - 22 feb. 2019	/cavelieroficial/status/1098930405246451712
1556894548-128	https://twitter.com/search?l=&q=%22%24TESLA%22%20since%3A2019-02-01%20until%3A2019-02-28&src=typd	@legolas_83	@lberto Muñoz	Yo tengo el graduado con 2 suspensas así q ere ma sabio q yo			3	1550873727000	14:15 - 22 feb. 2019	/legolas_83/status/1099070190774566912
1556894548-740	https://twitter.com/search?l=&q=%22%24TESLA%22%20since%3A2019-02-01%20until%3A2019-02-28&src=typd	@mjasmin2051	Robin	Un color vinotinto bello.			1	1549202925000	6:08 - 3 feb. 2019	/mjasmin2051/status/1092062336695877638
1556894548-551	https://twitter.com/search?l=&q=%22%24TESLA%22%20since%3A2019-02-01%20until%3A2019-02-28&src=typd	@PabloRossi_	Pablo Rossi	@Miguel_Boggiano seguis pensando lo mismo de Tesla?				1549755520000	15:38 - 9 feb. 2019	/PabloRossi_/status/1094380090677493760
1556894548-795	https://twitter.com/search?l=&q=%22%24TESLA%22%20since%3A2019-02-01%20until%3A2019-02-28&src=typd	@JazivePena	Jazive Peña	Estoy en clase de Promocion y publicidad y una chica saco a tema a @Tesla y @elonmusk criticando que usaba demasiado el uso de su Jet privado y por no usar sus carros. -Ya imagino a su CEO unicamente utilizando carro para ir de Asia a Europa #thetimeismoney			2	1549029608000	6:00 - 1 feb. 2019	/JazivePena/status/1091335392412856320
1556894548-776	https://twitter.com/search?l=&q=%22%24TESLA%22%20since%3A2019-02-01%20until%3A2019-02-28&src=typd	@johacordovez	Johanna Cordovez	Código abierto de mi corazón ven a mí! @Tesla y @elonmusk comienzan a entender de qué se trata.... Gran admiración y respeto por este tipo de acciones... https://m.economictimes.com/magazines/panache/no-secrets-musk-releases-all-tesla-patents-to-help-fight-climate-change-save-the-earth/articleshow/67783872.cms …		1	1	1549105169000	2:59 - 2 feb. 2019	/johacordovez/status/1091652317475160064
1556894548-381	https://twitter.com/search?l=&q=%22%24TESLA%22%20since%3A2019-02-01%20until%3A2019-02-28&src=typd	@RagnarokTime	Seoane_©A©509	Hoxe matriculamos por primeira vez un @Tesla Model S en Ourense Por certo alguén sabe onde leva o número de chasis? (sin ser o do parabrisas) pic.twitter.com/czg5I3d27c	2		3	1550178814000	13:13 - 14 feb. 2019	/RagnarokTime/status/1096155510976454656
1556894548-756	https://twitter.com/search?l=&q=%22%24TESLA%22%20since%3A2019-02-01%20until%3A2019-02-28&src=typd	@BeElectricMyFr1	Be Electric My Friend	"Solo una cosa : ciclo de la gasolina/diésel del Pozo a la Rueda, cuando entiendas de que va, hablamos de contaminación". Haga lectura comprensiva y diga donde lo insulto ahí.	1			1549152434000	16:07 - 2 feb. 2019	/BeElectricMyFr1/status/1091850561773801478
1556894548-769	https://twitter.com/search?l=&q=%22%24TESLA%22%20since%3A2019-02-01%20until%3A2019-02-28&src=typd	@OrukaLatam	Oruka.lat	“Creemos que aplicar la filosofía de #CódigoAbierto a nuestras #patentes fortalecerá en lugar de disminuir la posición de @Tesla" @elonmusk Vía @briciaguzmanhttp://nation.com.mx/emprendedores/elon-musk-libera-las-patentes-tesla-combatir-cambio-climatico/ …		2		1549119434000	6:57 - 2 feb. 2019	/OrukaLatam/status/1091712152925335552
1556894548-64	https://twitter.com/search?l=&q=%22%24TESLA%22%20since%3A2019-02-01%20until%3A2019-02-28&src=typd	@Zoechispazo	Jose R.Zoe 🔋 ⚡️	Me alegro muchoyo estaría ansioso por que me lo dieran lo antes posiblehaber si tienes suerte y te lo retrasan unos días...saludos			1	1551131792000	13:56 - 25 feb. 2019	/Zoechispazo/status/1100152591403700225
1556894548-112	https://twitter.com/search?l=&q=%22%24TESLA%22%20since%3A2019-02-01%20until%3A2019-02-28&src=typd	@RTn_Ecocars	🔋 RTn #Ecocars	¿Cómo es un viaje de 400km en #CocheEléctrico si los fabricantes de Diésel se gastan un pastizal en publicidad en tu canal pero @Tesla no se ha gastado nada? #PublireportajeEncubiertoDieselpic.twitter.com/6TybCJbpBX		3	1	1550953198000	12:19 - 23 feb. 2019	/RTn_Ecocars/status/1099403513510199302
1556894548-751	https://twitter.com/search?l=&q=%22%24TESLA%22%20since%3A2019-02-01%20until%3A2019-02-28&src=typd	@MyTeslaAdventur	My Tesla Adventure	#Tesla owners converge at the @tesla Fremont factory. pic.twitter.com/DNZMxDnZuL	2	9	98	1549161027000	18:30 - 2 feb. 2019	/MyTeslaAdventur/status/1091886605189636096
1556894548-181	https://twitter.com/search?l=&q=%22%24TESLA%22%20since%3A2019-02-01%20until%3A2019-02-28&src=typd	@argentolr	FABIÁN FERNÁNDEZ	MEJOR SERÍA UN SUPER CHARGUER PORTÁTIL SI NO HAY SUPER CHARGUER TESLA PUEDO CONECTAR mi supercharger móvil en una estación de servicio de gas petrolera??	1		1	1550755568000	5:26 - 21 feb. 2019	/argentolr/status/1098574593000914944
1556894548-547	https://twitter.com/search?l=&q=%22%24TESLA%22%20since%3A2019-02-01%20until%3A2019-02-28&src=typd	@WorldEnergyTrad	WorldEnergyTrade	#Today #10feb ¿Te perdiste las #noticias de esta semana? Tenemos para ti nuestro resumen especial en #video de #news destacadas de #oilandgas #techology #renewable Si te gusta dale RT, Like, comparte y disfruta junto a @WorldEnergyTrad @tesla @Maxwell_Tech @OPECSecretariatpic.twitter.com/RSsXFLknBj		3	3	1549800735000	4:12 - 10 feb. 2019	/WorldEnergyTrad/status/1094569736632000512
1556894548-597	https://twitter.com/search?l=&q=%22%24TESLA%22%20since%3A2019-02-01%20until%3A2019-02-28&src=typd	@Rafa513	RafaFm	Por que no compra una en Europa? De este modo ahorraría costes de transporte @Tesla	2		1	1549617634000	1:20 - 8 feb. 2019	/Rafa513/status/1093801752632139776
1556894548-610	https://twitter.com/search?l=&q=%22%24TESLA%22%20since%3A2019-02-01%20until%3A2019-02-28&src=typd	@WorldEnergyTrad	WorldEnergyTrade	El tan esperado Modelo 3 de #Tesla llega a Europa https://buff.ly/2BqopZ5 #energy #cars #future #ElectricVehicles #tech #innovation #business #Europe #world #Information #news #noticias #Today #thursday #7feb @Tesla pic.twitter.com/Zg5MES6bHB		1	1	1549571401000	12:30 - 7 feb. 2019	/WorldEnergyTrad/status/1093607837677297665
1556894548-806	https://twitter.com/search?l=&q=%22%24TESLA%22%20since%3A2019-02-01%20until%3A2019-02-28&src=typd	@ClarkDennisM	Dennis	May need to disappoint you as to the trim levels and their “names” As “Turbo”, ect probably won’t make the cut.. Taycan Cross Turismo deposit holder here			1	1548982855000	17:00 - 31 ene. 2019	/ClarkDennisM/status/1091139298089328640
1556894548-636	https://twitter.com/search?l=&q=%22%24TESLA%22%20since%3A2019-02-01%20until%3A2019-02-28&src=typd	@GrupoEnergia16	Energía16	.@Tesla busca alcanzar producción sostenida de 10.000 unidades, tras la presentación de unos nuevos resultados http://ow.ly/HCVW30nBCdP			1	1549512008000	20:00 - 6 feb. 2019	/GrupoEnergia16/status/1093358726201966592
1556894548-635	https://twitter.com/search?l=&q=%22%24TESLA%22%20since%3A2019-02-01%20until%3A2019-02-28&src=typd	@WhatTheFFacts	What The F*** Facts	.@Tesla Roadster that was launched in space last year will eventually crash into either Earth or Venus. However, it could take millions of years for that to happen, and the odds of it slamming into either planet in the next million years are significantly less than ten percent.	12	34	236	1549512960000	20:16 - 6 feb. 2019	/WhatTheFFacts/status/1093362720097873920
1556894548-527	https://twitter.com/search?l=&q=%22%24TESLA%22%20since%3A2019-02-01%20until%3A2019-02-28&src=typd	@ESICEducation	ESIC	¡Mil gracias por compartir y dar visibilidad al evento! #GeneraciónESIC			4	1549881064000	2:31 - 11 feb. 2019	/ESICEducation/status/1094906656792764416
1556894548-801	https://twitter.com/search?l=&q=%22%24TESLA%22%20since%3A2019-02-01%20until%3A2019-02-28&src=typd	@Davebj21	David	Dentro de poco? Cuánto costaba un leaf en 2012 y cuánto cuesta hoy?	1			1549003806000	22:50 - 31 ene. 2019	/Davebj21/status/1091227172885463040
1556894548-32	https://twitter.com/search?l=&q=%22%24TESLA%22%20since%3A2019-02-01%20until%3A2019-02-28&src=typd	@BrianSwails	Brian Swails	#WhyILoveTesla The model 3 is the first car in my life that I paid for with no help. I love Tesla not because of the obvious reasons but because it allows me to show my children that with hard work and discipline you can reach goals! Thank you @Tesla	19	33	1,0K	1551288575000	9:29 - 27 feb. 2019	/BrianSwails/status/1100810186049114112
1556894548-383	https://twitter.com/search?l=&q=%22%24TESLA%22%20since%3A2019-02-01%20until%3A2019-02-28&src=typd	@Leonardo_Rochin	Rochin	Por eso ocupamos un Tesla @_erikaha	1		2	1550176088000	12:28 - 14 feb. 2019	/Leonardo_Rochin/status/1096144078889136128
1556894548-432	https://twitter.com/search?l=&q=%22%24TESLA%22%20since%3A2019-02-01%20until%3A2019-02-28&src=typd	@elonmusk	Elon Musk	Updating …	108	120	9,4K	1550129848000	23:37 - 13 feb. 2019	/elonmusk/status/1095950134611980288
1556894548-252	https://twitter.com/search?l=&q=%22%24TESLA%22%20since%3A2019-02-01%20until%3A2019-02-28&src=typd	@AlvaroPino3	Alvaro Pino	Hoy en día pocas empresas como @tesla sabe manejar y tener en cuenta las opiniones y peticiones de los usuarios y clientes de sus automóviles. Abro hilo para contaros más sobre como lo llevan a cabo. pic.twitter.com/syDxx9JkQb	1	2	3	1550517079000	11:11 - 18 feb. 2019	/AlvaroPino3/status/1097574296996769794
1556894548-324	https://twitter.com/search?l=&q=%22%24TESLA%22%20since%3A2019-02-01%20until%3A2019-02-28&src=typd	@KoldoMac	Koldo Duarte 	A día de hoy no. Las otras marcas "no Tesla" tendrían que llegar a algún tipo de acuerdo .... Tesla no está cerrada a esa posibilidad... El tiempo lo dirá		1	3	1550304524000	0:08 - 16 feb. 2019	/KoldoMac/status/1096682778136055808
1556894548-697	https://twitter.com/search?l=&q=%22%24TESLA%22%20since%3A2019-02-01%20until%3A2019-02-28&src=typd	@keep_going_hard	Francisco Hurtado	De repente me doy cuenta de que estoy en la última página de configuración de @Tesla a punto de pagar la reserva de un Model 3... Voy a hacerlo, voy a hacerlo... Entonces me doy cuenta y cierro rápidamente la pestaña de mi navegador. pic.twitter.com/G1bEUfBPRW				1549349406000	22:50 - 4 feb. 2019	/keep_going_hard/status/1092676722208751616
1556894548-235	https://twitter.com/search?l=&q=%22%24TESLA%22%20since%3A2019-02-01%20until%3A2019-02-28&src=typd	@Vorterix	Vorterix	.@Tesla anda en lo importante: Un Dog Mode para que no se cocine el pichicho cuando queda en el auto y modo centinela para grabar al que se quiere chorear el auto Lo cuenta @polacosilveira ahora en #Maldición http://Vorterix.com pic.twitter.com/r63QUDIK3J			5	1550576292000	3:38 - 19 feb. 2019	/Vorterix/status/1097822656924139520
1556894548-633	https://twitter.com/search?l=&q=%22%24TESLA%22%20since%3A2019-02-01%20until%3A2019-02-28&src=typd	@GrupoEnergia16	Energía16	La compañía @Tesla dio a conocer una rebaja en el automóvil Model 3, esta sería la segunda vez en lo que va de año que el sedán se presenta al mercado de una manera más accesible http://ow.ly/SECs30nBGXs pic.twitter.com/XNorIeFv7R			1	1549519211000	22:00 - 6 feb. 2019	/GrupoEnergia16/status/1093388938784444417
1556894548-226	https://twitter.com/search?l=&q=%22%24TESLA%22%20since%3A2019-02-01%20until%3A2019-02-28&src=typd	@Toliko82	Bartolome Mas	Enamorado... In love @tesla @elonmuskpic.twitter.com/BnYdjGmnSA			1	1550611673000	13:27 - 19 feb. 2019	/Toliko82/status/1097971053593268224
1556894548-508	https://twitter.com/search?l=&q=%22%24TESLA%22%20since%3A2019-02-01%20until%3A2019-02-28&src=typd	@davidromani70	David Romaní López	Me encanta hasta el ”marketing nocturno” de estos sanos locos... where? In Atlanta !! Saludos @slcuervo @DomoElectra @TeslaParaTodos @FamilyTesla @Tesla pic.twitter.com/SjQqO99MW3		2	9	1549945077000	20:17 - 11 feb. 2019	/davidromani70/status/1095175150767693824
1556894548-119	https://twitter.com/search?l=&q=%22%24TESLA%22%20since%3A2019-02-01%20until%3A2019-02-28&src=typd	@alxbm75	Alex BM	El Aromo está bien!!!????		1	2	1550920977000	3:22 - 23 feb. 2019	/alxbm75/status/1099268370774532097
1556894548-521	https://twitter.com/search?l=&q=%22%24TESLA%22%20since%3A2019-02-01%20until%3A2019-02-28&src=typd	@DomoElectra	Domo Electra	Muy pronto xD			2	1549896772000	6:52 - 11 feb. 2019	/DomoElectra/status/1094972543126122496
1556894548-723	https://twitter.com/search?l=&q=%22%24TESLA%22%20since%3A2019-02-01%20until%3A2019-02-28&src=typd	@RachidGustavo	Gustavo Rachid	@elonmusk libera todas las #patentes de @Tesla para salvar al #planeta Al liberar su propiedad industrial en código abierto, Tesla renuncia a perseguir judicialmente a quienes “de buena fe” aprovechen su #Tecnologíapic.twitter.com/1IyY4SM0Rg		2	2	1549254468000	20:27 - 3 feb. 2019	/RachidGustavo/status/1092278525686677504
1556894548-640	https://twitter.com/search?l=&q=%22%24TESLA%22%20since%3A2019-02-01%20until%3A2019-02-28&src=typd	@Tesla	Tesla	For those wondering what they look likepic.twitter.com/lYAkTo2jRX	25	63	557	1549499156000	16:25 - 6 feb. 2019	/Tesla/status/1093304820729995264
1556894548-194	https://twitter.com/search?l=&q=%22%24TESLA%22%20since%3A2019-02-01%20until%3A2019-02-28&src=typd	@CANAL44TV	Canal 44	El director legal de @Tesla deja el cargo a solo dos meses de su llegada. http://wp.me/p8r5rC-1qS2				1550692623000	11:57 - 20 feb. 2019	/CANAL44TV/status/1098310585689591810
1556894548-556	https://twitter.com/search?l=&q=%22%24TESLA%22%20since%3A2019-02-01%20until%3A2019-02-28&src=typd	@WorldEnergyTrad	WorldEnergyTrade	#Today #9feb ¿Te perdiste las #noticias de esta semana? Tenemos para ti nuestro resumen especial en #video de #news destacadas de #oilandgas #techology #renewable Si te gusta dale RT, Like, comparte y disfruta junto a @WorldEnergyTrad @tesla @Maxwell_Tech @OPECSecretariatpic.twitter.com/ryO2Dfa7OZ		2	2	1549746067000	13:01 - 9 feb. 2019	/WorldEnergyTrad/status/1094340438817996802
1556894548-541	https://twitter.com/search?l=&q=%22%24TESLA%22%20since%3A2019-02-01%20until%3A2019-02-28&src=typd	@TeslaMiles	Tesla High Mileage Leaderboard	ICO Zeebrugge, Belgium had to install 300 superchargers as part of the weekly 3000 cars @Tesla contract. Charging to 80% at arrival. https://www.reddit.com/r/teslamotors/comments/ap4zut/ico_zeebrugge_belgium_had_to_install_300/?st=JRZ4LZJ1&sh=b5188e84 …	17	102	357	1549816326000	8:32 - 10 feb. 2019	/TeslaMiles/status/1094635126854627328
1556894548-794	https://twitter.com/search?l=&q=%22%24TESLA%22%20since%3A2019-02-01%20until%3A2019-02-28&src=typd	@AriasRocci	Rocci Arias	@Tesla Me gustaría distribuir en Ecuador, que pasos seguir				1549029813000	6:03 - 1 feb. 2019	/AriasRocci/status/1091336252929032193
1556894548-393	https://twitter.com/search?l=&q=%22%24TESLA%22%20since%3A2019-02-01%20until%3A2019-02-28&src=typd	@CarlosDG100D	CarlosDG	Y no prefieres un Model S CPO con AP1 por menos dinero que un Model 3, y con Free SuC de por vida? Yo lo tengo claro... En https://www.teslaimport.es/ tenemos la respuesta	1		4	1550167133000	9:58 - 14 feb. 2019	/CarlosDG100D/status/1096106520176144384
1556894548-386	https://twitter.com/search?l=&q=%22%24TESLA%22%20since%3A2019-02-01%20until%3A2019-02-28&src=typd	@Cadillac	Cadillac	Dear @Tesla, Can we Super Cruise into your heart? Cadillac	42	145	631	1550172625000	11:30 - 14 feb. 2019	/Cadillac/status/1096129554861735936
1556894548-363	https://twitter.com/search?l=&q=%22%24TESLA%22%20since%3A2019-02-01%20until%3A2019-02-28&src=typd	@judaxato	Judaz Toro	Solo falta el carro, pero vamos en buen camino				1550198970000	18:49 - 14 feb. 2019	/judaxato/status/1096240051778977798
1556894548-149	https://twitter.com/search?l=&q=%22%24TESLA%22%20since%3A2019-02-01%20until%3A2019-02-28&src=typd	@paolopuruncajas	Paolo Puruncajas C.	Siempre y cuando el marco legal esté claro con respecto a los #AutomóvilesAutónomos @Tesla				1550841552000	5:19 - 22 feb. 2019	/paolopuruncajas/status/1098935236921122817
1556894548-657	https://twitter.com/search?l=&q=%22%24TESLA%22%20since%3A2019-02-01%20until%3A2019-02-28&src=typd	@ColumbusDM	Columbus	#Corporativas del día (3/3): @Tesla: redujo el precio de su Model 3 por segunda vez este año vía @ReutersLatam.https://lta.reuters.com/articulo/tesla-idLTAKCN1PV1FL-OUSLT …	1			1549467009000	7:30 - 6 feb. 2019	/ColumbusDM/status/1093169987798343684
1556894548-575	https://twitter.com/search?l=&q=%22%24TESLA%22%20since%3A2019-02-01%20until%3A2019-02-28&src=typd	@alejandrodevs	Alejandro Gutiérrez	No mames qué hermoso aceleran los Tesla! @Tesla			3	1549676190000	17:36 - 8 feb. 2019	/alejandrodevs/status/1094047353508511744
1556894548-493	https://twitter.com/search?l=&q=%22%24TESLA%22%20since%3A2019-02-01%20until%3A2019-02-28&src=typd	@gvvstav	グスタフ	el @Tesla Model X que me acabo de encontrar en la San Miguel Chapultepec pic.twitter.com/tsw7LLOGzg				1550002090000	12:08 - 12 feb. 2019	/gvvstav/status/1095414280030023680
1556894548-796	https://twitter.com/search?l=&q=%22%24TESLA%22%20since%3A2019-02-01%20until%3A2019-02-28&src=typd	@WorldEnergyTrad	WorldEnergyTrade	Tesla se sumerge profundamente en el almacenamiento de energía https://buff.ly/2DNWWly #energy #information #BREAKING #friday #business #Tesla #solarenergy #market #innovation #Mundo #news #FelizViernes #today #01Feb @Tesla pic.twitter.com/usPcnDFtaj				1549027666000	5:27 - 1 feb. 2019	/WorldEnergyTrad/status/1091327246978162693
1556894548-224	https://twitter.com/search?l=&q=%22%24TESLA%22%20since%3A2019-02-01%20until%3A2019-02-28&src=typd	@theborg22	J.David Garcia	Yo por curiosidad lo mire en @MAPFRE_ES (en otras compañías ni siquiera salia @Tesla ) y eran unos 900 Leuros a todo riesgo sin franquicia. Menos de lo que me cobraban por un C4 Picasso 7 plazas con 12 años. pic.twitter.com/5xBmrfZMhL	1		4	1550622602000	16:30 - 19 feb. 2019	/theborg22/status/1098016896274845696
1556894548-736	https://twitter.com/search?l=&q=%22%24TESLA%22%20since%3A2019-02-01%20until%3A2019-02-28&src=typd	@SpaceX_Esp	SpaceX Español	No soy Elon Musk, pero igualmente le deseo a tu novio una pronta y definitiva recuperación.	1		6	1549211017000	8:23 - 3 feb. 2019	/SpaceX_Esp/status/1092096279809851393
1556894548-781	https://twitter.com/search?l=&q=%22%24TESLA%22%20since%3A2019-02-01%20until%3A2019-02-28&src=typd	@paldrett	Pablo Aldrett 🇲🇽	Habría que preguntarle a @ElenaBuylla, la capacidad la tienen en @UNAM_MX @IPN_MX @ipny muchas otras en el país pero la T4 tiene otros datos y desconozco si las universidades mecansoganso que 'vamos a' 'criar', 'haigan' 'oido' de Tesla. 'Esdeke' ya deje de 'aser' 'pronoztikos'.			2	1549061920000	14:58 - 1 feb. 2019	/paldrett/status/1091470920294825984
1556894548-415	https://twitter.com/search?l=&q=%22%24TESLA%22%20since%3A2019-02-01%20until%3A2019-02-28&src=typd	@Isilopez_101	Isi lopez 🔋 🔌 🇪🇸	Yo me fie del equipo de entrega, que en todo momento me dijo que todos los daños serían arreglados en Madrid y que dejaría apuntado todo para mandarlo a Madrid, yo no puedo poner un cuchillo al trabajador y decirle envialo delante mio, yo me fiaba de que eran mas profesionales	1		4	1550153224000	6:07 - 14 feb. 2019	/Isilopez_101/status/1096048179265589248
1556894548-637	https://twitter.com/search?l=&q=%22%24TESLA%22%20since%3A2019-02-01%20until%3A2019-02-28&src=typd	@Forbes_Mexico	Forbes México	.@Tesla está luchando para lograr reducir sus costos https://enforb.es/2SxsrbZ		8	16	1549510500000	19:35 - 6 feb. 2019	/Forbes_Mexico/status/1093352400180645888
1556894548-378	https://twitter.com/search?l=&q=%22%24TESLA%22%20since%3A2019-02-01%20until%3A2019-02-28&src=typd	@TessaBNel	Dawn Nelson	¡Felicitaciones! ¡Qué lindo!			1	1550180208000	13:36 - 14 feb. 2019	/TessaBNel/status/1096161359111217152
1556894548-632	https://twitter.com/search?l=&q=%22%24TESLA%22%20since%3A2019-02-01%20until%3A2019-02-28&src=typd	@GrupoEnergia16	Energía16	El experto en la fabricación de vehículos @Tesla ha estado recortando costes en un intento por generar ganancias este año, debido a que estas han estado estancada los últimos meses http://ow.ly/gbyt30nBH4C pic.twitter.com/CTH7LP1E9Y				1549526430000	0:00 - 7 feb. 2019	/GrupoEnergia16/status/1093419216487833600
1556894548-278	https://twitter.com/search?l=&q=%22%24TESLA%22%20since%3A2019-02-01%20until%3A2019-02-28&src=typd	@nachoaragones	Nacho 🇮🇨 🇪🇸 🇪🇺 🌍	El tipo impositivo depende del sitio en el que se compre u ofrezca. Si un peninsular compra un coche en Canarias, paga IGIC. Si un canario lo compra en península, paga IVA. Y Tesla, como MUCHAS empresas, no vende en Canarias. Al menos nos dan una opción con Other Europe.	1		1	1550407263000	4:41 - 17 feb. 2019	/nachoaragones/status/1097113698039226370
1556894548-419	https://twitter.com/search?l=&q=%22%24TESLA%22%20since%3A2019-02-01%20until%3A2019-02-28&src=typd	@Loading_cars	Loading Cars	Si necesitabas otra razón para comprarte un @Tesla Model 3, llega el "modo perro", en el que podrás controlar la temperatura del vehículo para que tú perro pueda esperarte sin ningún problema @tespic.twitter.com/bwZmp59bca			1	1550148209000	4:43 - 14 feb. 2019	/Loading_cars/status/1096027146911387648
1556894548-719	https://twitter.com/search?l=&q=%22%24TESLA%22%20since%3A2019-02-01%20until%3A2019-02-28&src=typd	@JeromeJaccard	Jerome	I've just test driven the Model 3 here in . Tesla team, you've created the perfect european road car, period. Once word of mouth picks up, Fremont production will be eaten in a heartbeat @elonmusk @DMC_Ryan @Model3Owners @mayemusk @Tesla	28	96	1,5K	1549279861000	3:31 - 4 feb. 2019	/JeromeJaccard/status/1092385032608587776
1556894548-628	https://twitter.com/search?l=&q=%22%24TESLA%22%20since%3A2019-02-01%20until%3A2019-02-28&src=typd	@evcarmike	Mike Morris	The tesla model Y.			1	1549534625000	2:17 - 7 feb. 2019	/evcarmike/status/1093453589547311104
1556894548-343	https://twitter.com/search?l=&q=%22%24TESLA%22%20since%3A2019-02-01%20until%3A2019-02-28&src=typd	@RobbReportMx	Robb Report México	#Automobiles: Esto es posible gracias al Mode Dog de @Tesla https://robbreport.mx/automobiles/ya-no-te-preocupes-puedes-dejar-a-tu-mascota-dentro-del-coche-con-tesla/ …				1550241027000	6:30 - 15 feb. 2019	/RobbReportMx/status/1096416454847721474
1556894548-436	https://twitter.com/search?l=&q=%22%24TESLA%22%20since%3A2019-02-01%20until%3A2019-02-28&src=typd	@OriTech_	OriONTech	@elonmusk es un visionario, ya están disponibles las actualizaciones para el "modo perro" en los carros eléctricos de @Tesla				1550126411000	22:40 - 13 feb. 2019	/OriTech_/status/1095935718512304128
1556894548-366	https://twitter.com/search?l=&q=%22%24TESLA%22%20since%3A2019-02-01%20until%3A2019-02-28&src=typd	@ValaAfshar	Vala Afshar	The Model 3 @Tesla production line is 1,000 feet long — it takes 40 steps in 90 minutes to build the car. pic.twitter.com/F9DnF9Depm		37	52	1550194002000	17:26 - 14 feb. 2019	/ValaAfshar/status/1096219215122567170
1556894548-352	https://twitter.com/search?l=&q=%22%24TESLA%22%20since%3A2019-02-01%20until%3A2019-02-28&src=typd	@RagnarokTime	Seoane_©A©509	Coido que o @david_bruzos gostaría máis de este outro eléctrico pic.twitter.com/LkXcxoquyl	1		2	1550218807000	0:20 - 15 feb. 2019	/RagnarokTime/status/1096323256213274624
1556894548-12	https://twitter.com/search?l=&q=%22%24TESLA%22%20since%3A2019-02-01%20until%3A2019-02-28&src=typd	@_TeslaTom	Tesla Tom	CCS2 compatible. Nice.			1	1551257608000	0:53 - 27 feb. 2019	/_TeslaTom/status/1100680301322240000
1556894548-326	https://twitter.com/search?l=&q=%22%24TESLA%22%20since%3A2019-02-01%20until%3A2019-02-28&src=typd	@elonmusk	Elon Musk	Yes, Autopilot max speed is 5mph above speed limit off highway or 90mph on highway	63	363	4,7K	1550291604000	20:33 - 15 feb. 2019	/elonmusk/status/1096628590374879233
1556894548-504	https://twitter.com/search?l=&q=%22%24TESLA%22%20since%3A2019-02-01%20until%3A2019-02-28&src=typd	@obseco	Oscar Blanco	Busca alternativas; por más que leo sobre el techo solar en USA, todos son pegas, mal funcionamiento, tiempos de instalación muy por encima de otros fabricantes y servicio postventa pésimo.	1			1549964873000	1:47 - 12 feb. 2019	/obseco/status/1095258177992577024
1556894548-17	https://twitter.com/search?l=&q=%22%24TESLA%22%20since%3A2019-02-01%20until%3A2019-02-28&src=typd	@ElHeraldoSLP	El Heraldo SLP	#Tecnología #Autos Así será el #Taycan: el primer coche eléctrico de @Porsche que competirá con el @Tesla Model S Entérate http://elheraldoslp.com.mx/2019/02/27/porsche-introduce-a-mexico-modelos-hibridos-preparando-el-electrico-por-arribar/https://youtu.be/x4xJ-4piQxI … …pic.twitter.com/oDu00NCA41				1551295013000	11:16 - 27 feb. 2019	/ElHeraldoSLP/status/1100837192186748928
1556894548-767	https://twitter.com/search?l=&q=%22%24TESLA%22%20since%3A2019-02-01%20until%3A2019-02-28&src=typd	@4lberto	Alberto /MoratillA\ @NarrativaAI	Echando cuentas he logrado reducir en un 90% las emisiones anuales de CO2 y NOX de mi coche de este año sin comprarme un @Tesla . Dentro hilo	2	2	9	1549124882000	8:28 - 2 feb. 2019	/4lberto/status/1091734999949328384
1556894548-701	https://twitter.com/search?l=&q=%22%24TESLA%22%20since%3A2019-02-01%20until%3A2019-02-28&src=typd	@ClubTeslaES	Club Tesla España	Señor@s ! Acaban de llegar a #Europa los primeros #model3 de @tesla ! https://twitter.com/MisterGreenEV/status/1092659642587590656 …	2	25	109	1549347783000	22:23 - 4 feb. 2019	/ClubTeslaES/status/1092669918259175424
1556894548-42	https://twitter.com/search?l=&q=%22%24TESLA%22%20since%3A2019-02-01%20until%3A2019-02-28&src=typd	@pksilvia	ElecTrinity	Vas a alucinar pepinillos	1		1	1551219985000	14:26 - 26 feb. 2019	/pksilvia/status/1100522499593392128
1556894548-703	https://twitter.com/search?l=&q=%22%24TESLA%22%20since%3A2019-02-01%20until%3A2019-02-28&src=typd	@ElFinanciero_Mx	El Financiero	.@Tesla llegó a un acuerdo para adquirir a la empresa de baterías Maxwell Technologies por 218 millones de dólares en acciones. http://bit.ly/2BfKKbB pic.twitter.com/EoOuOJJ7A6		5	9	1549344600000	21:30 - 4 feb. 2019	/ElFinanciero_Mx/status/1092656565071441921
1556894548-446	https://twitter.com/search?l=&q=%22%24TESLA%22%20since%3A2019-02-01%20until%3A2019-02-28&src=typd	@bonnienorman	Bonnie Norman	So hey, in honor of the new Dog Mode (thanks @Tesla), we have a Tesla dog leash giveaway. (Yes, at one point these were available in the store.) Express your interest below. Two lucky people will win a leash AND @TriTexan will donate $500 to California animal charities. Win win!pic.twitter.com/2SjUoRIIPR	87	19	104	1550118997000	20:36 - 13 feb. 2019	/bonnienorman/status/1095904623796211713
1556894548-299	https://twitter.com/search?l=&q=%22%24TESLA%22%20since%3A2019-02-01%20until%3A2019-02-28&src=typd	@luisangmurillo	Murillo	Ponte la del puebla @elonmusk.				1550348347000	12:19 - 16 feb. 2019	/luisangmurillo/status/1096866586726674434
1556894548-53	https://twitter.com/search?l=&q=%22%24TESLA%22%20since%3A2019-02-01%20until%3A2019-02-28&src=typd	@yoyvillasallent	YOY Villa de Sallent	¿Ya estás conectado? En Yoy Villa de Sallent disponemos de #cargador @Tesla para nuestros clientes y para cualquier vehículo #eléctrico. Porqué si nos encanta la nieve, debemos cuidar el planeta. #cargadortesla #Teslacharger #hotel #valledetena #teslapic.twitter.com/lECea4Mt1s	1		2	1551183908000	4:25 - 26 feb. 2019	/yoyvillasallent/status/1100371182023569408
1556894548-742	https://twitter.com/search?l=&q=%22%24TESLA%22%20since%3A2019-02-01%20until%3A2019-02-28&src=typd	@elkbdice	Enrique Cabezón	Con errata y todo.			1	1549192155000	3:09 - 3 feb. 2019	/elkbdice/status/1092017164259942400
1556894548-620	https://twitter.com/search?l=&q=%22%24TESLA%22%20since%3A2019-02-01%20until%3A2019-02-28&src=typd	@StarMedia_Lat	StarMedia Latino	#Autos De esta manera @Tesla quiere vender más autos. Aquí el nuevo precio https://autocity.com/noticias/tesla-baja-el-precio-del-model-3-para-aumentar-sus-ventas …				1549560600000	9:30 - 7 feb. 2019	/StarMedia_Lat/status/1093562536232812544
1556894548-791	https://twitter.com/search?l=&q=%22%24TESLA%22%20since%3A2019-02-01%20until%3A2019-02-28&src=typd	@formulers	Formulers #FormulersEspaña 🇪🇸 12 Mayo 15:10 h	Hay que reconocer que el @Tesla Model 3 en la calle es más bonito que en un concesionario. Hoy lo he visto en el C.C. de @elcorteingles en Pozuelo de Alarcón. Precioso y con matrícula holandesa.	1	1	4	1549035282000	7:34 - 1 feb. 2019	/formulers/status/1091359192261316608
1556894548-440	https://twitter.com/search?l=&q=%22%24TESLA%22%20since%3A2019-02-01%20until%3A2019-02-28&src=typd	@TesLatino	TesLatino	Bravissimo. Que alegría.			14	1550124249000	22:04 - 13 feb. 2019	/TesLatino/status/1095926648971644928
1556894548-331	https://twitter.com/search?l=&q=%22%24TESLA%22%20since%3A2019-02-01%20until%3A2019-02-28&src=typd	@revistaalianza	Alianza Automotriz	¡@Tesla los hizo realidad! Añadió el #ModoPerro al software de sus coches, con la cual podrá avisar a gente externa que los perros en el auto cuentan con un ambiente adecuado y calefacción controladapic.twitter.com/ecrqhUvIok		1		1550262188000	12:23 - 15 feb. 2019	/revistaalianza/status/1096505209591918592
1556894548-217	https://twitter.com/search?l=&q=%22%24TESLA%22%20since%3A2019-02-01%20until%3A2019-02-28&src=typd	@legolas_83	@lberto Muñoz	Es muy carera Mapfre si			2	1550646172000	23:02 - 19 feb. 2019	/legolas_83/status/1098115754396925952
1556894548-365	https://twitter.com/search?l=&q=%22%24TESLA%22%20since%3A2019-02-01%20until%3A2019-02-28&src=typd	@WorldEnergyTrad	WorldEnergyTrade	El primer #Tesla Model 3 para el mercado chino llegó al puerto de Tianjin https://buff.ly/2Ibw7fz #Breaking #News #Today #14Feb @Tesla		3	2	1550197711000	18:28 - 14 feb. 2019	/WorldEnergyTrad/status/1096234771523481606
1556894548-715	https://twitter.com/search?l=&q=%22%24TESLA%22%20since%3A2019-02-01%20until%3A2019-02-28&src=typd	@EVNewsDaily	EV News Daily ⚡️	I wonder how ⁦@elonmusk⁩ felt when #VW came calling for 100 @tesla Powerpacks to support the Electrify America network. “VW's Electrify America buys Tesla devices for EV charging stations | Reuters” $tsla $tslaqhttps://www.reuters.com/article/volkswagen-electrifyamerica-tesla-idUSL1N1ZW1O5 …	10	21	94	1549294128000	7:28 - 4 feb. 2019	/EVNewsDaily/status/1092444871951114240
1556894548-225	https://twitter.com/search?l=&q=%22%24TESLA%22%20since%3A2019-02-01%20until%3A2019-02-28&src=typd	@autologiaonline	Autología	Modos para mantener a nuestro auto seguro y a nuestras mascotas cómodas. Más información-> http://bit.ly/2Nfb3DQ @Tesla #DogModepic.twitter.com/5M7ArqE2ZC			4	1550621202000	16:06 - 19 feb. 2019	/autologiaonline/status/1098011022864990208
1556894548-261	https://twitter.com/search?l=&q=%22%24TESLA%22%20since%3A2019-02-01%20until%3A2019-02-28&src=typd	@jar77jar	José Antonio	Ya estás tardando... no me pase oír la calle Serrano la semana pasada para no salir llorando de la tienda de @Tesla!	2			1550488275000	3:11 - 18 feb. 2019	/jar77jar/status/1097453488123072512
1556894548-66	https://twitter.com/search?l=&q=%22%24TESLA%22%20since%3A2019-02-01%20until%3A2019-02-28&src=typd	@AndreeFairlie	Andree Fairlie Model3 Tesla 🚘 🔋	Siendo antes de lo previsto... he recibido un mensaje de @Tesla, entrega del #Model3 el 16 de marzo .. a ver si puedo retrasarlo unos días jeje. Gracias a @slcuervo @ClubTeslaES @TeslaParaTodos @ACUTCENTRE @pasa_electrico y muchos mas...	2	1	11	1551131299000	13:48 - 25 feb. 2019	/AndreeFairlie/status/1100150526241660928
1556894548-710	https://twitter.com/search?l=&q=%22%24TESLA%22%20since%3A2019-02-01%20until%3A2019-02-28&src=typd	@tommolog	Tom Moloughney	What do you think about @ElectrifyAm using @Tesla Powerpacks at over 100 of their DC Fast charge stations? I explain why it's necessary in my article on @InsideEVs:https://twitter.com/Domenick_Y/status/1092483702901403649 …	5	21	71	1549304631000	10:23 - 4 feb. 2019	/tommolog/status/1092488923757142017
1556894548-320	https://twitter.com/search?l=&q=%22%24TESLA%22%20since%3A2019-02-01%20until%3A2019-02-28&src=typd	@DanielPerezEV	Daniel Perez EV 🔋	Probando el @tesla #Model3 Llegan las primeras unidades para seguir avanzando en la #movilidadelectrica . Tenía que dar un par de pisotones a esta bestia performance. Todo lo que os diga se queda corto!!!pic.twitter.com/0dYiAhLpQy	9	13	101	1550312060000	2:14 - 16 feb. 2019	/DanielPerezEV/status/1096714385391869953
1556894548-282	https://twitter.com/search?l=&q=%22%24TESLA%22%20since%3A2019-02-01%20until%3A2019-02-28&src=typd	@Daniel_Igl	Daniel Iglesias	Si claro. Y pagar un 21% más caro de lo que nos corresponde. Te recuerdo que en Canarias hay un régimen fiscal diferente para compensar el sobre coste de la lejanía. Y encima, si se avería tienes que llevarlo a territorio peninsular por tus propios medio. Tesla no se hace cargo.		1	3	1550402074000	3:14 - 17 feb. 2019	/Daniel_Igl/status/1097091933397229568
1556894548-696	https://twitter.com/search?l=&q=%22%24TESLA%22%20since%3A2019-02-01%20until%3A2019-02-28&src=typd	@electricsun78	David	Este hombre tiene cara de boracho,sera por tanto model 3 que lleva ese barco.	1		1	1549350759000	23:12 - 4 feb. 2019	/electricsun78/status/1092682399895506944
1556894548-281	https://twitter.com/search?l=&q=%22%24TESLA%22%20since%3A2019-02-01%20until%3A2019-02-28&src=typd	@GrupoEnergia16	Energía16	#Motor @Tesla cierra un año de crecimiento sostenido y el logro de una aparente estabilidad, pero no ha sido fácil. Su #CEO, @elonmusk se ha visto muy demandado http://ow.ly/Uhxl30nBfmA pic.twitter.com/Jp8qdPsJ47				1550403006000	3:30 - 17 feb. 2019	/GrupoEnergia16/status/1097095840852783105
1556894548-239	https://twitter.com/search?l=&q=%22%24TESLA%22%20since%3A2019-02-01%20until%3A2019-02-28&src=typd	@lpablo90	Luis Pablo	Yo llegue a considerar la opcion de comprarlo en Estados Unidos, por que al ser un vehiculo electrico no se paga ISAN al importarlo. Solo se paga el IVA del 16% que a fin de cuentas va a venir incluido en los costos mexicanos. Yo creo que podria llegar a salir hasta mas barato.	1		2	1550547240000	19:34 - 18 feb. 2019	/lpablo90/status/1097700803505201153
1556894548-671	https://twitter.com/search?l=&q=%22%24TESLA%22%20since%3A2019-02-01%20until%3A2019-02-28&src=typd	@torrespld01	Rafael Torres Mejìa	Impresionado y contento!!, viendo la presencia de un #vehiculoelectrico en #RepublicaDominicana de los líderes del mercado mundial, @elonmusk , @Tesla , un #Model3 , y precisamente en la zona turística, #PuntaCanahttps://twitter.com/elnuevodiariord/status/1092829135167213570 …			1	1549408244000	15:10 - 5 feb. 2019	/torrespld01/status/1092923507850309637
1556894548-505	https://twitter.com/search?l=&q=%22%24TESLA%22%20since%3A2019-02-01%20until%3A2019-02-28&src=typd	@Javi_Coello	Javier Coello	IMHO Seriously, European automakers should think more about electric vehicles / creo que los fabricantes de vehículos europeos deberían pensar más en eléctricos IMHO #electricvehicles @Tesla @elonmusk the future is electricpic.twitter.com/w4lIcDDvJb				1549962867000	1:14 - 12 feb. 2019	/Javi_Coello/status/1095249764499771392
1556894548-377	https://twitter.com/search?l=&q=%22%24TESLA%22%20since%3A2019-02-01%20until%3A2019-02-28&src=typd	@CarlosDG100D	CarlosDG	El S es una berlina de representación, con un buen tamaño para viajar hasta 5 adultos, calidad interior mucho mejor, suspensión neumática, asiento trasero mucho más cómodo por altura de la banqueta, cargador interno de hasta 22kw y el Model 3 de 11, gran portón trasero eléctrico	2			1550181083000	13:51 - 14 feb. 2019	/CarlosDG100D/status/1096165028598894592
1556894548-411	https://twitter.com/search?l=&q=%22%24TESLA%22%20since%3A2019-02-01%20until%3A2019-02-28&src=typd	@Isilopez_101	Isi lopez 🔋 🔌 🇪🇸	Siempre he confiado en la marca @TESLA viendo el dia a dia cono les solucionaban los desperfectos y ahora que doy el salto a gastarme un dinero no me cambian ni un tornillo oxidado que vale 1€, ya no es el precio que cueste, cojo voy a la ferretería y arreglado, son las formas			4	1550156780000	7:06 - 14 feb. 2019	/Isilopez_101/status/1096063095330488321
1556894548-187	https://twitter.com/search?l=&q=%22%24TESLA%22%20since%3A2019-02-01%20until%3A2019-02-28&src=typd	@reallybp	Bruno Piana	HAHAGAS	1		2	1550733945000	23:25 - 20 feb. 2019	/reallybp/status/1098483899020148736
1556894548-788	https://twitter.com/search?l=&q=%22%24TESLA%22%20since%3A2019-02-01%20until%3A2019-02-28&src=typd	@Denunci67122123	ANONIMO	Es como lo de @elonmusk y @Tesla @SpaceX por la orbita!!https://twitter.com/Denunci67122123/status/1091377377689653248 …				1549039719000	8:48 - 1 feb. 2019	/Denunci67122123/status/1091377803604443137
1556894548-347	https://twitter.com/search?l=&q=%22%24TESLA%22%20since%3A2019-02-01%20until%3A2019-02-28&src=typd	@rafaferrin	rafaferrin 🚗 🔋 🔌	Pues si no ve el coche no quiero pensar lo que hará con un ciclista...o un patinete	1		1	1550236623000	5:17 - 15 feb. 2019	/rafaferrin/status/1096397981811703808
1556894548-6	https://twitter.com/search?l=&q=%22%24TESLA%22%20since%3A2019-02-01%20until%3A2019-02-28&src=typd	@motorpuntoes	motor.es	Elon Musk frente al juez de nuevo por culpa de un tweet http://bit.ly/2VltHwz @Tesla #Tesla #teslapic.twitter.com/13V9WILPfK			1	1551286203000	8:50 - 27 feb. 2019	/motorpuntoes/status/1100800240557457409
1556894548-450	https://twitter.com/search?l=&q=%22%24TESLA%22%20since%3A2019-02-01%20until%3A2019-02-28&src=typd	@mau1sal	Mauricio Salazar	@SuavesLomitos Modo Lomito			2	1550115855000	19:44 - 13 feb. 2019	/mau1sal/status/1095891445146443778
1556894548-565	https://twitter.com/search?l=&q=%22%24TESLA%22%20since%3A2019-02-01%20until%3A2019-02-28&src=typd	@frankfigueroard	Franklin Figueroa 🌎	El tipo es un Visionario				1549719615000	5:40 - 9 feb. 2019	/frankfigueroard/status/1094229490761383936
1556894548-94	https://twitter.com/search?l=&q=%22%24TESLA%22%20since%3A2019-02-01%20until%3A2019-02-28&src=typd	@AlvSauras	Alvaro Sauras	El objetivo sin duda es dejarlo en 18,5. Pero desde luego firmo cualquier cosa por debajo de 20. Cuesta abajo y muuuy tranquilo se quedó en 15,3... De manera que ahí encontramos un límite inferior. La franja de 17? Uhmm, igual ni merece la pena molestarse.			4	1551038409000	12:00 - 24 feb. 2019	/AlvSauras/status/1099760914373459968
1556894548-309	https://twitter.com/search?l=&q=%22%24TESLA%22%20since%3A2019-02-01%20until%3A2019-02-28&src=typd	@MovElCan	MovElCan	Parece que Canarias siempre es distinta. Ceder sin IVA es sencillo, sólo hay que informarse un poco con Hacienda. Esperemos que @Tesla España resuelva esa problemática muy pronto			8	1550340140000	10:02 - 16 feb. 2019	/MovElCan/status/1096832165013307392
1556894548-674	https://twitter.com/search?l=&q=%22%24TESLA%22%20since%3A2019-02-01%20until%3A2019-02-28&src=typd	@cuanticoficial	Cuántico	#Enorme @Tesla #Libera todas las #Patentes de autos eléctricos para salvar el planeta: La empresa de @elonmusk anunció el pasado jueves que liberó todas las patentes de fabricación, como parte de un esfuerzo para combatir el #CambioClimático....https://regeneracion.mx/tesla-libera-todas-las-patentes-de-autos-electricos-para-salvar-el-planeta/ …			1	1549402932000	13:42 - 5 feb. 2019	/cuanticoficial/status/1092901225849327621
1556894548-600	https://twitter.com/search?l=&q=%22%24TESLA%22%20since%3A2019-02-01%20until%3A2019-02-28&src=typd	@Rammmmmmbo	Ramiz Babar	Yep, only thing I edited out was the check #.pic.twitter.com/1bpd0WN6mE	17	26	97	1549609216000	23:00 - 7 feb. 2019	/Rammmmmmbo/status/1093766445174013952
1556894548-7	https://twitter.com/search?l=&q=%22%24TESLA%22%20since%3A2019-02-01%20until%3A2019-02-28&src=typd	@fara_logo	Fara Logo	Precioso!! No será tu Domel 3, no? El tuyo era interior blanco si mal no recuerdo...Tienen en el hotel más de uno? El viernes voy a hacer mi test de conducción, a ver si traen uno blanco,aunque a mí me da que será ese en negro			1	1551276194000	6:03 - 27 feb. 2019	/fara_logo/status/1100758259647111168
1556894548-85	https://twitter.com/search?l=&q=%22%24TESLA%22%20since%3A2019-02-01%20until%3A2019-02-28&src=typd	@FurKen69	Javier	Una cosa. También hay que poner en valor todosnlos extras que ofrece. No sé si es muy " acertado " no lo sé. Compararlo con el i-Pace o e-Tron... Al final sí el Modelo 3 " Performance " es Caro, estos dos no te quiero ni contar....			1	1551076466000	22:34 - 24 feb. 2019	/FurKen69/status/1099920536522633218
1556894548-164	https://twitter.com/search?l=&q=%22%24TESLA%22%20since%3A2019-02-01%20until%3A2019-02-28&src=typd	@Tesla	Tesla	Today we welcomed 200 awesome young women to Tesla to learn more about careers in engineering & manufacturing pic.twitter.com/zvzTNxIqmB	200	1,2K	12K	1550791408000	15:23 - 21 feb. 2019	/Tesla/status/1098724916306661377
1556894548-344	https://twitter.com/search?l=&q=%22%24TESLA%22%20since%3A2019-02-01%20until%3A2019-02-28&src=typd	@Isilopez_101	Isi lopez 🔋 🔌 🇪🇸	Gracias Cesar, sabes la respuesta que he tenido de Holanda desde que pague el coche? 0 no confirmacion de fecha de entrega ni respuestas a mis preguntas, ni nada, cerooooo, reservé el avión para ir a por el sin confirmación de ellos, les pedí la hoja de reclamaciones y nada				1550238739000	5:52 - 15 feb. 2019	/Isilopez_101/status/1096406856984133632
1556894548-20	https://twitter.com/search?l=&q=%22%24TESLA%22%20since%3A2019-02-01%20until%3A2019-02-28&src=typd	@TesLatino	TesLatino	What the tusk is going on with legacy car manufacturers that they won't tusking take advantage of the technology advances made by @Tesla? Tusk that! If they don't tusking want to learn from others mistakes, TUSK 'em! Go team @elonmusk! Let's talk tomorrow after the announcement!	5	5	75	1551309314000	15:15 - 27 feb. 2019	/TesLatino/status/1100897174844366848
1556894548-732	https://twitter.com/search?l=&q=%22%24TESLA%22%20since%3A2019-02-01%20until%3A2019-02-28&src=typd	@danielmonce	Daniel М.	Estoy esperando que @Tesla construya el primer barco eléctrico, para que gasten menos combustible que un carro. https://twitter.com/ANDROMACO64/status/1091899403579715584 …				1549216770000	9:59 - 3 feb. 2019	/danielmonce/status/1092120405752639488
1556894548-206	https://twitter.com/search?l=&q=%22%24TESLA%22%20since%3A2019-02-01%20until%3A2019-02-28&src=typd	@MenexVE	Menex	El fundador de @Tesla, @elonmusk, señaló que considera que la estructura de #bitcoin "elude los controles de moneda… El papel moneda se va. Y #crypto es una forma mucho mejor de transferir valores" https://www.coincrispy.com/2019/02/20/elon-musk-criptomonedas-dinero-convencional/ … #FelizMiercoles #20Feb				1550679180000	8:13 - 20 feb. 2019	/MenexVE/status/1098254199698137093
1556894548-28	https://twitter.com/search?l=&q=%22%24TESLA%22%20since%3A2019-02-01%20until%3A2019-02-28&src=typd	@eeMACw	eemacw	Missed opportunity: Will Smith should have to showed up at the last second when the car pulled out and said, "aahhh thats hot."	7	3	1,1K	1551291370000	10:16 - 27 feb. 2019	/eeMACw/status/1100821910877806592
1556894548-577	https://twitter.com/search?l=&q=%22%24TESLA%22%20since%3A2019-02-01%20until%3A2019-02-28&src=typd	@Felo_martinez	🇦🇷Felo 🚀 🏖️™	Faltarían las baterías de @Tesla @elonmusk only the tesla batteries are missinghttps://twitter.com/Energia_Ar/status/1093953071070224384 …				1549673724000	16:55 - 8 feb. 2019	/Felo_martinez/status/1094037010254307334
1556894548-642	https://twitter.com/search?l=&q=%22%24TESLA%22%20since%3A2019-02-01%20until%3A2019-02-28&src=typd	@ronensuarc	Ronen Suarc	Les muestro un @Tesla por dentro pic.twitter.com/7bXd7mAFmA		2	8	1549489985000	13:53 - 6 feb. 2019	/ronensuarc/status/1093266354159976450
1556894548-142	https://twitter.com/search?l=&q=%22%24TESLA%22%20since%3A2019-02-01%20until%3A2019-02-28&src=typd	@mando_7	Alien siete 👽	Es un crack! Y además sus coches y cohetes son obras de arte con estilo y propósito Creo que su único competidor y en otra categoría, y fabricante de ligas mayores es Prius de Toyota	1		1	1550853169000	8:32 - 22 feb. 2019	/mando_7/status/1098983961085255681
1556894548-563	https://twitter.com/search?l=&q=%22%24TESLA%22%20since%3A2019-02-01%20until%3A2019-02-28&src=typd	@pixelandpixel	Pixel and Pixel	Un lujazo compartir esta mañana con grandes profesionales: Dani de @Tesla Ale de @Primark Sertxu de @PlayStationES y Daniela de @GoikoGrill Gracias a @ESICEducation por invitarnos al escenario #GeneracionESICpic.twitter.com/12uKJvxlaS	1		11	1549724470000	7:01 - 9 feb. 2019	/pixelandpixel/status/1094249854698692608
1556894548-659	https://twitter.com/search?l=&q=%22%24TESLA%22%20since%3A2019-02-01%20until%3A2019-02-28&src=typd	@laloxcoatl	Lalox aMen	Hay industria automotriz pero ninguna es nacional. Hace 50 años se instaló una automotriz alemana, pero ¿qué ha aprendido México de esa tecnología desde entonces? @Tesla es la tecnología más reciente y prometedora, pero la principal planta para su expansión estará en China.	1	1	2	1549464665000	6:51 - 6 feb. 2019	/laloxcoatl/status/1093160155049574401
1556894548-726	https://twitter.com/search?l=&q=%22%24TESLA%22%20since%3A2019-02-01%20until%3A2019-02-28&src=typd	@JoaquinAndSpace	JoaquÍn Peralta.	Joder... Mi apoyo tienen			2	1549231798000	14:09 - 3 feb. 2019	/JoaquinAndSpace/status/1092183438562652171
1556894548-812	https://twitter.com/search?l=&q=%22%24TESLA%22%20since%3A2019-02-01%20until%3A2019-02-28&src=typd	@InsideEVs	InsideEVs	Just How Bad Is @Tesla #Model3 Road Noise? https://insideevs.com/tesla-model-3-road-noise-video/amp/ …pic.twitter.com/qxHZx2UzKC		1	10	1548981871000	16:44 - 31 ene. 2019	/InsideEVs/status/1091135171968012288
1556894548-704	https://twitter.com/search?l=&q=%22%24TESLA%22%20since%3A2019-02-01%20until%3A2019-02-28&src=typd	@eDrive_MX	eDrive_MX	@ElectrifyAm utilizará bancos de baterías de @Tesla para reducir los costos de su red de infraestructura de carga https://tcrn.ch/2MTbALC #EV #ElectrifyAmerica #Tesla #EVCharging #VehículoEléctrico #Energía #eMobility #EnergyStorage #eDrivepic.twitter.com/Kx6A7PoO1r				1549336885000	19:21 - 4 feb. 2019	/eDrive_MX/status/1092624206519508992
1556894548-330	https://twitter.com/search?l=&q=%22%24TESLA%22%20since%3A2019-02-01%20until%3A2019-02-28&src=typd	@Helion_1ero	HeLion 1ero	Y será verdad	1		1	1550268941000	14:15 - 15 feb. 2019	/Helion_1ero/status/1096533534007791616
1556894548-216	https://twitter.com/search?l=&q=%22%24TESLA%22%20since%3A2019-02-01%20until%3A2019-02-28&src=typd	@gines_fernandez	Ginés Fernández	@slcuervo una preguntilla que me surgió ayer al aparcar mi coche en un -3 con nula conexión móvil. La app de @Tesla del¿abre el Model 3 conectándose al servidor de Tesla como va el Summon mode o funciona por Bluetooth o NFC? Si dependes de cobertura deberías llevar la llave				1550658290000	2:24 - 20 feb. 2019	/gines_fernandez/status/1098166582335991808
1556894548-666	https://twitter.com/search?l=&q=%22%24TESLA%22%20since%3A2019-02-01%20until%3A2019-02-28&src=typd	@ovans_es	OVANS	Para la inauguración del #puntoderecarga #publico para #vehículoseléctricos en #Cheste, contamos con grandes marcas como @PrensaRENAULT , @Tesla , @MercedesBenz y @smart_spain #MovilidadSostenible #PuntoOvans #SmartCitiespic.twitter.com/LAOiwBBWdz			2	1549453495000	3:44 - 6 feb. 2019	/ovans_es/status/1093113305575624705
1556894548-203	https://twitter.com/search?l=&q=%22%24TESLA%22%20since%3A2019-02-01%20until%3A2019-02-28&src=typd	@Blackcat6Scar	Óscar Silvestre	Pues cuando lo pruebes se te esfumarán las dudas de golpe.			1	1550684204000	9:36 - 20 feb. 2019	/Blackcat6Scar/status/1098275273118756864
1556894548-533	https://twitter.com/search?l=&q=%22%24TESLA%22%20since%3A2019-02-01%20until%3A2019-02-28&src=typd	@KevinCupraR	Raul Montero Lombao	No entiendo por qué el sistema "autónomo" permite circular por encima de la velocidad máxima permitida para la vía	1			1549867596000	22:46 - 10 feb. 2019	/KevinCupraR/status/1094850169420554240
1556894548-780	https://twitter.com/search?l=&q=%22%24TESLA%22%20since%3A2019-02-01%20until%3A2019-02-28&src=typd	@papooooh	Pablo 🤖	Siii! Los chicos y chicas del @eolian_uchile están realizando una campaña de Crowdfunding para financiar el nuevo auto. https://eolian.cl/			1	1549062824000	15:13 - 1 feb. 2019	/papooooh/status/1091474709554909185
1556894548-10	https://twitter.com/search?l=&q=%22%24TESLA%22%20since%3A2019-02-01%20until%3A2019-02-28&src=typd	@24mobius42	BenP	Ha ha ha ha ha!			6	1551299180000	12:26 - 27 feb. 2019	/24mobius42/status/1100854668672913408
1556894548-283	https://twitter.com/search?l=&q=%22%24TESLA%22%20since%3A2019-02-01%20until%3A2019-02-28&src=typd	@Alandbru	𝓐𝓵𝓪𝓷𝓭	La observaba hace años, me salté una renovación de coche esperando uno con unos 300 km, conocí a @tesla, @elonmusk me contestó a un tweet y el resto ya lo conocéis.	2		13	1550400424000	2:47 - 17 feb. 2019	/Alandbru/status/1097085013152223232
1556894548-69	https://twitter.com/search?l=&q=%22%24TESLA%22%20since%3A2019-02-01%20until%3A2019-02-28&src=typd	@froblesh	Francisco Robles	Pasan de @canarias_es , una vez más	1		5	1551129649000	13:20 - 25 feb. 2019	/froblesh/status/1100143603542904837
1556894548-695	https://twitter.com/search?l=&q=%22%24TESLA%22%20since%3A2019-02-01%20until%3A2019-02-28&src=typd	@Alandbru	𝓐𝓵𝓪𝓷𝓭	Lo que hace es un frío del copon	1		2	1549351259000	23:20 - 4 feb. 2019	/Alandbru/status/1092684495118106624
1556894548-475	https://twitter.com/search?l=&q=%22%24TESLA%22%20since%3A2019-02-01%20until%3A2019-02-28&src=typd	@NicolasWaisman	Nicolas Waisman	Otro fana de @Tesla ? Iupi!			2	1550071674000	7:27 - 13 feb. 2019	/NicolasWaisman/status/1095706133120073729
1556894548-468	https://twitter.com/search?l=&q=%22%24TESLA%22%20since%3A2019-02-01%20until%3A2019-02-28&src=typd	@DaniEspla	Daniel Espla 🎥	Un poco de @tesla #Model3 con @cesarmuela para hoy ... https://youtu.be/7MgV5KSNEEI pic.twitter.com/kVEebEY9s8			7	1550086079000	11:27 - 13 feb. 2019	/DaniEspla/status/1095766551964385283
1556894548-396	https://twitter.com/search?l=&q=%22%24TESLA%22%20since%3A2019-02-01%20until%3A2019-02-28&src=typd	@nogueirathaisss	Thais Nogueira	quero			1	1550166800000	9:53 - 14 feb. 2019	/nogueirathaisss/status/1096105124081086465
1556894548-707	https://twitter.com/search?l=&q=%22%24TESLA%22%20since%3A2019-02-01%20until%3A2019-02-28&src=typd	@R3NU3VA	Renueva	El @Tesla Model 3 frente a sus rivales no eléctricos http://va.newsrepublic.net/s/ZjjhmUp				1549311546000	12:19 - 4 feb. 2019	/R3NU3VA/status/1092517928459816960
1556894548-766	https://twitter.com/search?l=&q=%22%24TESLA%22%20since%3A2019-02-01%20until%3A2019-02-28&src=typd	@maccur	Mauro Accurso	La noticia de las patentes de @Tesla es de 2014, nadie se dedicó a ver la fecha en la fuente primaria. Ni hablar de analizar si tuvo algún efecto en estos años https://www.tesla.com/blog/all-our-patent-are-belong-you …				1549132293000	10:31 - 2 feb. 2019	/maccur/status/1091766085702045697
1556894548-148	https://twitter.com/search?l=&q=%22%24TESLA%22%20since%3A2019-02-01%20until%3A2019-02-28&src=typd	@GeladaJaume	Jaume Gelada 🇪🇸	Una demostración de que la vaga celebrada en Cataluña es minoritaria a pesar que @tv3cat manipule la información, concesionario de @Tesla en el corazón de Barcelona, que les habrán explicado a estos jóvenes sobre el sistema Capitalista? Vergonzoso!!!!! pic.twitter.com/2AL9sHjn3s		8	6	1550841965000	5:26 - 22 feb. 2019	/GeladaJaume/status/1098936967721570307
1556894548-146	https://twitter.com/search?l=&q=%22%24TESLA%22%20since%3A2019-02-01%20until%3A2019-02-28&src=typd	@BlooVasquez	Bloo, Diputado 84.	Que belleza de carros los que hace @Tesla en unos 30 años podre comprar un 2018 https://twitter.com/JenLon83/status/1098508634982617088 …	1		1	1550846312000	6:38 - 22 feb. 2019	/BlooVasquez/status/1098955200314990592
1556894548-321	https://twitter.com/search?l=&q=%22%24TESLA%22%20since%3A2019-02-01%20until%3A2019-02-28&src=typd	@tguglieri	Tana	Por cierto el 31/01 me llegó un email sospechoso, a las 3 de la mañana, con cambio de configuración y la fecha de acuerdo cambio del 14/12/2018 al 31/01/2019...nadie en @Tesla ha sabido decirme porque no ese cambio.	1		1	1550310867000	1:54 - 16 feb. 2019	/tguglieri/status/1096709381507465216
1556894548-778	https://twitter.com/search?l=&q=%22%24TESLA%22%20since%3A2019-02-01%20until%3A2019-02-28&src=typd	@gchaleg1	@gchaleg	El poli seguro aprovecha, sus jefes que se creen dueños prefieren la pobreza, así son de chiquitos				1549080384000	20:06 - 1 feb. 2019	/gchaleg1/status/1091548363609264128
1556894548-308	https://twitter.com/search?l=&q=%22%24TESLA%22%20since%3A2019-02-01%20until%3A2019-02-28&src=typd	@MariaValeriaAns	Maria Valeria	Me encanta!!! Gracias				1550340217000	10:03 - 16 feb. 2019	/MariaValeriaAns/status/1096832486783496192
1556894548-782	https://twitter.com/search?l=&q=%22%24TESLA%22%20since%3A2019-02-01%20until%3A2019-02-28&src=typd	@morjcx	.	autos que se moverán a base de nopal			1	1549059667000	14:21 - 1 feb. 2019	/morjcx/status/1091461471748440064
1556894548-568	https://twitter.com/search?l=&q=%22%24TESLA%22%20since%3A2019-02-01%20until%3A2019-02-28&src=typd	@legolas_83	@lberto Muñoz	Espero q no acaben estrellados			2	1549703025000	1:03 - 9 feb. 2019	/legolas_83/status/1094159909699104769
1556894548-772	https://twitter.com/search?l=&q=%22%24TESLA%22%20since%3A2019-02-01%20until%3A2019-02-28&src=typd	@Master5212	Master52	Piensa en gran PORQUE NO UN GIGAFACTORY DE @Tesla ? ya @CITGO debería pensar en poner superchargers			1	1549114535000	5:35 - 2 feb. 2019	/Master5212/status/1091691603973079041
1556894548-731	https://twitter.com/search?l=&q=%22%24TESLA%22%20since%3A2019-02-01%20until%3A2019-02-28&src=typd	@WorldEnergyTrad	WorldEnergyTrade	Versión más económica del Modelo 3 de Tesla llegará a China en marzo https://buff.ly/2RF66ow #FelizDomingo #sundaymorning #ElectricVehicles #innovation #Marketing #news #China #Mundo #information #BREAKING #business #Sunday #tech #usa #3Feb @Tesla pic.twitter.com/93l8raYnxj		2	2	1549216810000	10:00 - 3 feb. 2019	/WorldEnergyTrad/status/1092120577467387904
1556894548-70	https://twitter.com/search?l=&q=%22%24TESLA%22%20since%3A2019-02-01%20until%3A2019-02-28&src=typd	@ClubTeslaES	Club Tesla España	@Tesla se va de gira por #españa, es una ocasión única si no hay tienda en tu localidad, aquí todas las fechas y lugares http://clubtesla.es/wpress/2019/02/25/quieres-probar-un-tesla-los-tesla-model-3-s-y-x-se-van-de-gira-por-espana/ …pic.twitter.com/nHN8eHU86h	26	49	114	1551129041000	13:10 - 25 feb. 2019	/ClubTeslaES/status/1100141053733146625
1556894548-589	https://twitter.com/search?l=&q=%22%24TESLA%22%20since%3A2019-02-01%20until%3A2019-02-28&src=typd	@Rafa513	RafaFm	Que refería a que por qué @tesla no compra una factoría en Europa cómo hizo en EEUU y así no pierde tiempo en fabricarla				1549630304000	4:51 - 8 feb. 2019	/Rafa513/status/1093854893117489152
1556894548-552	https://twitter.com/search?l=&q=%22%24TESLA%22%20since%3A2019-02-01%20until%3A2019-02-28&src=typd	@BlancanievesP85	BlancanievesP85+	Teléfono ....casa ..... phone ....home ...Tilburgpic.twitter.com/n9gDCIbRZk			2	1549752422000	14:47 - 9 feb. 2019	/BlancanievesP85/status/1094367095616430081
1556894548-540	https://twitter.com/search?l=&q=%22%24TESLA%22%20since%3A2019-02-01%20until%3A2019-02-28&src=typd	@Alex_Rios14	Alex de Lim0n	Esto si que es un avance para empezar de usar el petróleo, gracias @Tesla @elonmusk @TeslaParaTodos @ClubTeslaEShttp://www.lr21.com.uy/ecologia/1391361-elon-musk-patentes-tesla-autos-electricos-libres-codigo-abierto …		3	2	1549817756000	8:55 - 10 feb. 2019	/Alex_Rios14/status/1094641127616143360
1556894548-655	https://twitter.com/search?l=&q=%22%24TESLA%22%20since%3A2019-02-01%20until%3A2019-02-28&src=typd	@GrupoEnergia16	Energía16	#Motor @Tesla cierra un año de crecimiento sostenido y el logro de una aparente estabilidad, pero no ha sido fácil. Su #CEO, @elonmusk se ha visto muy demandado http://ow.ly/Uhxl30nBfmA pic.twitter.com/aFV156rPgo				1549468808000	8:00 - 6 feb. 2019	/GrupoEnergia16/status/1093177533808459776
1556894548-71	https://twitter.com/search?l=&q=%22%24TESLA%22%20since%3A2019-02-01%20until%3A2019-02-28&src=typd	@TecnosferaET	Tecnósfera	El proyecto de la empresa de telecomunicaciones @virgingalactic compite con planes de creadores de @amazonIN y @Tesla https://www.eltiempo.com/tecnosfera/dispositivos/proyecto-de-turismo-espacial-de-virgin-transporto-a-su-primer-pasajero-331100 …		1	2	1551128250000	12:57 - 25 feb. 2019	/TecnosferaET/status/1100137738123251713
1556894548-220	https://twitter.com/search?l=&q=%22%24TESLA%22%20since%3A2019-02-01%20until%3A2019-02-28&src=typd	@01100101ric	０１１００１０１	Se imaginan un software update a todos los @Tesla que cuando prendas el carro en la pantalla diga Subscribe to Pewdiepie? @elonmusk qué esperas?		2	1	1550643014000	22:10 - 19 feb. 2019	/01100101ric/status/1098102508545703936
1556894548-698	https://twitter.com/search?l=&q=%22%24TESLA%22%20since%3A2019-02-01%20until%3A2019-02-28&src=typd	@Alandbru	𝓐𝓵𝓪𝓷𝓭	Bienvenido #model3 ! by @tesla & @elonmusk https://twitter.com/mark_schreurs/status/1092656695682183168 …	3	6	27	1549349357000	22:49 - 4 feb. 2019	/Alandbru/status/1092676516821983233
1556894548-196	https://twitter.com/search?l=&q=%22%24TESLA%22%20since%3A2019-02-01%20until%3A2019-02-28&src=typd	@jocso	jose luis	Aunquehoy es el #DiaInternacionalDelGato el dog mode de @Tesla, igual sirve si tines que dejar un gato en el auto https://twitter.com/motortotalMX/status/1098285404959080450 …			1	1550691312000	11:35 - 20 feb. 2019	/jocso/status/1098305086172753920
1556894548-512	https://twitter.com/search?l=&q=%22%24TESLA%22%20since%3A2019-02-01%20until%3A2019-02-28&src=typd	@maselectricos	Somos Electricos	¿Quieres saber como @Tesla prueba sus asientos blancos frente a roces de vaqueros? Aquí te damos la respuesta. Es genial !! http://ow.ly/gDGF50l5vNb		2	2	1549914315000	11:45 - 11 feb. 2019	/maselectricos/status/1095046122479988736
1556894548-787	https://twitter.com/search?l=&q=%22%24TESLA%22%20since%3A2019-02-01%20until%3A2019-02-28&src=typd	@jmblazquezh	🎱 Maximilian 🎱	Ninguno..... @Tesla Model X es el mejor..... #ElectrifyYourself #TeslaModelXhttps://twitter.com/topgearespanol/status/1091305343274176512 …			1	1549042077000	9:27 - 1 feb. 2019	/jmblazquezh/status/1091387692473032706
1556894548-559	https://twitter.com/search?l=&q=%22%24TESLA%22%20since%3A2019-02-01%20until%3A2019-02-28&src=typd	@wwwb0n3zcom	Ken Jones	Hey everyone (@marc_benton @i1Tesla @BenSullins @LikeTeslaKim @Teslatunity @Model3Owners @TesLatino) - Thank You @Tesla & @elonmusk for installing my carbon fiber spoiler (even in the rain)!pic.twitter.com/ejgDu71aOl	28	21	201	1549731327000	8:55 - 9 feb. 2019	/wwwb0n3zcom/status/1094278618358865922
1556894548-546	https://twitter.com/search?l=&q=%22%24TESLA%22%20since%3A2019-02-01%20until%3A2019-02-28&src=typd	@DSedano85	DavidSedano	Totalmente de acuerdo contigo... Estamos un poco atados de las manos , a Huelva o Portugal es imposible llegar	1			1549801287000	4:21 - 10 feb. 2019	/DSedano85/status/1094572051438993409
1556894548-456	https://twitter.com/search?l=&q=%22%24TESLA%22%20since%3A2019-02-01%20until%3A2019-02-28&src=typd	@Tesla	Tesla	Introducing Dog Mode: set a cabin temperature to keep your dog comfortable while letting passersby know they don't need to worrypic.twitter.com/xFU6MGZT53	3,5K	42K	203K	1550114443000	19:20 - 13 feb. 2019	/Tesla/status/1095885520058515456
1556894548-137	https://twitter.com/search?l=&q=%22%24TESLA%22%20since%3A2019-02-01%20until%3A2019-02-28&src=typd	@seanmmitchell	Sean M Mitchell	Heyo!!! @Tesla https://twitter.com/gem8mingen/status/1099016621765599232 …		1	13	1550861149000	10:45 - 22 feb. 2019	/seanmmitchell/status/1099017434453798913
1556894548-668	https://twitter.com/search?l=&q=%22%24TESLA%22%20since%3A2019-02-01%20until%3A2019-02-28&src=typd	@DaniloPaulinoR	Danilo Paulino	Presidencial @DaniloMedina conduce un vehículo eléctrico de la marca @Tesla. Este es un punto de avance, porque me dicen que nuestro presidente está interesado en que vehículos eléctricos de todas las marcas, circulen por las calles de la RD. ¡ENHORABUENA! #DM2020pic.twitter.com/O1I2yibtGq			7	1549417241000	17:40 - 5 feb. 2019	/DaniloPaulinoR/status/1092961243386675205
1556894548-754	https://twitter.com/search?l=&q=%22%24TESLA%22%20since%3A2019-02-01%20until%3A2019-02-28&src=typd	@Denunci67122123	ANONIMO	El volumen de venta de @Tesla esta muy por debajo a otras marcas citadas en esa lista @elonmusk .@MirandaKerr				1549153992000	16:33 - 2 feb. 2019	/Denunci67122123/status/1091857097086636032
1556894548-301	https://twitter.com/search?l=&q=%22%24TESLA%22%20since%3A2019-02-01%20until%3A2019-02-28&src=typd	@cananmicaela	Micaela Canan	Aaaaay naaa que amor!!			1	1550347458000	12:04 - 16 feb. 2019	/cananmicaela/status/1096862855981342720
1556894548-562	https://twitter.com/search?l=&q=%22%24TESLA%22%20since%3A2019-02-01%20until%3A2019-02-28&src=typd	@gonzalodeniz	Gonzalo Déniz	En la actualidad en el que tenemos coches conduciendo solos gracias a @Google o un coche en el espacio gracias a @Tesla, pero sin embargo no somos capaces de detectar dos trenes en la misma vía, gracias a @Renfe.https://elpais.com/ccaa/2019/02/09/catalunya/1549706470_542288.html …			1	1549726297000	7:31 - 9 feb. 2019	/gonzalodeniz/status/1094257517650239488
1556894548-455	https://twitter.com/search?l=&q=%22%24TESLA%22%20since%3A2019-02-01%20until%3A2019-02-28&src=typd	@htrue01	Henry True	At this point I’ve decided to dump all of my $32 of my life savings into buying a Tesla. Wish me luck	24	85	2,4K	1550114555000	19:22 - 13 feb. 2019	/htrue01/status/1095885991129346048
1556894548-30	https://twitter.com/search?l=&q=%22%24TESLA%22%20since%3A2019-02-01%20until%3A2019-02-28&src=typd	@TheZodiac13	Rocket 🚀Man 👨‍🚀	pic.twitter.com/imuwsWbU5g	18	16	844	1551290781000	10:06 - 27 feb. 2019	/TheZodiac13/status/1100819441363894272
1556894548-231	https://twitter.com/search?l=&q=%22%24TESLA%22%20since%3A2019-02-01%20until%3A2019-02-28&src=typd	@AndresB	Andres B	¿Te vas a callar sobre Apple un tiempo y vas a comenzar a aburrir sobre Tesla? Pregunto para el amigo que desarrolló Muuter.	2			1550598735000	9:52 - 19 feb. 2019	/AndresB/status/1097916787990167552
1556894548-1	https://twitter.com/search?l=&q=%22%24TESLA%22%20since%3A2019-02-01%20until%3A2019-02-28&src=typd	@Alandbru	𝓐𝓵𝓪𝓷𝓭	Model Y !	1		2	1551282027000	7:40 - 27 feb. 2019	/Alandbru/status/1100782725554991104
1556894548-712	https://twitter.com/search?l=&q=%22%24TESLA%22%20since%3A2019-02-01%20until%3A2019-02-28&src=typd	@GonzaloGGM	Gonzalo García	Las nuevas baterías de @Tesla: más baratas, rápidas y con mayor vida útil https://www.hibridosyelectricos.com/articulo/tecnologia/tesla-patentara-nueva-bateria-mayor-vida-util-recarga-superrapida/20190204122356025227.html … vía @hyecom pic.twitter.com/YK3hYUlvx6		1	2	1549301828000	9:37 - 4 feb. 2019	/GonzaloGGM/status/1092477167173279746
1556894548-9	https://twitter.com/search?l=&q=%22%24TESLA%22%20since%3A2019-02-01%20until%3A2019-02-28&src=typd	@airanmol	A.S	Nice color.				1551293655000	10:54 - 27 feb. 2019	/airanmol/status/1100831493776003072
1556894548-245	https://twitter.com/search?l=&q=%22%24TESLA%22%20since%3A2019-02-01%20until%3A2019-02-28&src=typd	@agosnofla	Alfonso Garcia	Te hemos perdido del mundo Kona Ya nos contarás las diferencias, jeje			1	1550524559000	13:15 - 18 feb. 2019	/agosnofla/status/1097605671317585921
1556894548-193	https://twitter.com/search?l=&q=%22%24TESLA%22%20since%3A2019-02-01%20until%3A2019-02-28&src=typd	@autoproyecto	Autoproyecto	Desde el legendario Escarabajo de @VW hasta el Mustang de @Ford . Estos autos llegaron ¡y dejaron huella por siempre! @FordLatino @FordMX @Tesla @ToyotaLatino @ToyotaMex @Audi @AudideMexico @Jeep @JeepMxhttps://autoproyecto.com/2019/02/top-10-autos-que-transformaron-la-industria.html …				1550693489000	12:11 - 20 feb. 2019	/autoproyecto/status/1098314215360786433
1556894548-108	https://twitter.com/search?l=&q=%22%24TESLA%22%20since%3A2019-02-01%20until%3A2019-02-28&src=typd	@DomoElectra	Domo Electra	Granada es de las afortunadas en España con 2 SUPERCHARGERS de @Tesla			1	1550953900000	12:31 - 23 feb. 2019	/DomoElectra/status/1099406457454411776
1556894548-271	https://twitter.com/search?l=&q=%22%24TESLA%22%20since%3A2019-02-01%20until%3A2019-02-28&src=typd	@BlancanievesP85	BlancanievesP85+	Aland tengo curiosidad que te dijo papá Elon .	1		4	1550437562000	13:06 - 17 feb. 2019	/BlancanievesP85/status/1097240780807307264
1556894548-190	https://twitter.com/search?l=&q=%22%24TESLA%22%20since%3A2019-02-01%20until%3A2019-02-28&src=typd	@InsideEVs	InsideEVs	It may be hard to believe, but even a used @Tesla sells super quick. Tops on this list in the Tesla #Model X. It's hot, used or not. Just 28 days on the used lot. #2...yet another Tesla. -- Here Are The Quickest Selling Used Electric Cars https://insideevs.com/quickest-selling-used-electric-cars/amp/ …pic.twitter.com/rQP5btRa3N	29	141	2,0K	1550707503000	16:05 - 20 feb. 2019	/InsideEVs/status/1098372994752303111
1556894548-452	https://twitter.com/search?l=&q=%22%24TESLA%22%20since%3A2019-02-01%20until%3A2019-02-28&src=typd	@blackreaper417	Blackreaper417	Portal 3 confirmed?			1	1550115607000	19:40 - 13 feb. 2019	/blackreaper417/status/1095890401486082050
1556894548-688	https://twitter.com/search?l=&q=%22%24TESLA%22%20since%3A2019-02-01%20until%3A2019-02-28&src=typd	@SoyMotorCoches	SoyMotor - Coches	El @Tesla Model 3 presenta diversos problemas cuando las temperaturas son más bajas de lo normal. https://bit.ly/2UEjsTJ pic.twitter.com/aMKPyDpwQV		1	1	1549372810000	5:20 - 5 feb. 2019	/SoyMotorCoches/status/1092774888799195137
1556894548-757	https://twitter.com/search?l=&q=%22%24TESLA%22%20since%3A2019-02-01%20until%3A2019-02-28&src=typd	@fuente_7	eduardo fuente	Yo. No insulto has sido tú con las neuronas	1			1549151631000	15:53 - 2 feb. 2019	/fuente_7/status/1091847196398497793
1556894548-244	https://twitter.com/search?l=&q=%22%24TESLA%22%20since%3A2019-02-01%20until%3A2019-02-28&src=typd	@diegoganoza	Diego Ganoza	Tesla va a enfrentarse a una "guerra" en China este 2019, pero nadie tiene claro si está realmente preparada para ganarla. https://buff.ly/2S8yVda @BIEspana @Tesla #Industria #Automóvil #Mercadopic.twitter.com/kKyY7MXRa0				1550525404000	13:30 - 18 feb. 2019	/diegoganoza/status/1097609215751929863
1556894548-548	https://twitter.com/search?l=&q=%22%24TESLA%22%20since%3A2019-02-01%20until%3A2019-02-28&src=typd	@V_M_R_Y	yo	Y un @Tesla Model X				1549779802000	22:23 - 9 feb. 2019	/V_M_R_Y/status/1094481935491944448
1556894548-204	https://twitter.com/search?l=&q=%22%24TESLA%22%20since%3A2019-02-01%20until%3A2019-02-28&src=typd	@Oscar_RaCa	Oscar Ramírez Cabezas	Me encantará ver un @Tesla en las calles de Colombia!				1550681332000	8:48 - 20 feb. 2019	/Oscar_RaCa/status/1098263226922528769
1556894548-40	https://twitter.com/search?l=&q=%22%24TESLA%22%20since%3A2019-02-01%20until%3A2019-02-28&src=typd	@vistaero	vistaero	Si eso pasa en los Tesla, que superan todas las pruebas como los coches más seguros del mercado, imagínate cómo de peor sería chocarse a 120 contra un árbol en cualquier otro coche.	1		1	1551221972000	14:59 - 26 feb. 2019	/vistaero/status/1100530835973984256
1556894548-747	https://twitter.com/search?l=&q=%22%24TESLA%22%20since%3A2019-02-01%20until%3A2019-02-28&src=typd	@inoportunoxti	Te falta educación	Te falta educación			1	1549188066000	2:01 - 3 feb. 2019	/inoportunoxti/status/1092000013004271617
1556894548-711	https://twitter.com/search?l=&q=%22%24TESLA%22%20since%3A2019-02-01%20until%3A2019-02-28&src=typd	@scottwww	Scott Wainner	Congrats to @Tesla on their exciting acquisition of Maxwell. Dry battery has huge implications for improving storage density from ~168Wh/kg to 300-500Wh/kg, reducing manufacturing cost 10-20%, and getting off of cobalt completely. $TSLApic.twitter.com/wxVd8PgeRj	8	40	139	1549304510000	10:21 - 4 feb. 2019	/scottwww/status/1092488417512804353
1556894548-614	https://twitter.com/search?l=&q=%22%24TESLA%22%20since%3A2019-02-01%20until%3A2019-02-28&src=typd	@ELVIAJEAMADO	EL VIAJE AMADO ✈	HERMOSO			1	1549566089000	11:01 - 7 feb. 2019	/ELVIAJEAMADO/status/1093585558008414209
1556894548-472	https://twitter.com/search?l=&q=%22%24TESLA%22%20since%3A2019-02-01%20until%3A2019-02-28&src=typd	@pontegeekpty	Ponte Geek	Amazon y @GM están en conversaciones para invertir en un nuevo competidor de @Tesla #pontegeek				1550073662000	8:01 - 13 feb. 2019	/pontegeekpty/status/1095714475276144640
1556894548-692	https://twitter.com/search?l=&q=%22%24TESLA%22%20since%3A2019-02-01%20until%3A2019-02-28&src=typd	@jesus_focus	ﾌ乇丂u丂 ヅ	Sshh sshh que viene, que viene... @Tesla #Model3 @Akiramixdj ya casi está aquí!pic.twitter.com/NtR23M1okc			1	1549355584000	0:33 - 5 feb. 2019	/jesus_focus/status/1092702634283286529
1556894548-168	https://twitter.com/search?l=&q=%22%24TESLA%22%20since%3A2019-02-01%20until%3A2019-02-28&src=typd	@jmblazquezh	🎱 Maximilian 🎱	https://electrek.co/2019/02/21/tesla-efficiency-range-test-audi-e-tron-jaguar-i-pace/ … Mucho deben mejorar @audispain y @Jaguar para poder alcanzar a @Tesla https://twitter.com/toto_alex/status/1098670995773243392 …			1	1550782360000	12:52 - 21 feb. 2019	/jmblazquezh/status/1098686967250935811
1556894548-422	https://twitter.com/search?l=&q=%22%24TESLA%22%20since%3A2019-02-01%20until%3A2019-02-28&src=typd	@SoyMotorCoches	SoyMotor - Coches	.@Tesla implementa nuevas funciones para evitar que roben sus coches. https://bit.ly/2N9Z4aE pic.twitter.com/pxci2iVrGI			1	1550146218000	4:10 - 14 feb. 2019	/SoyMotorCoches/status/1096018794265407489
1556894548-318	https://twitter.com/search?l=&q=%22%24TESLA%22%20since%3A2019-02-01%20until%3A2019-02-28&src=typd	@DanielPerezEV	Daniel Perez EV 🔋	Claro!!! Se pueden cargar todos los coches!!! Son tríos aptos para todos!!			4	1550314663000	2:57 - 16 feb. 2019	/DanielPerezEV/status/1096725306205966336
1556894548-407	https://twitter.com/search?l=&q=%22%24TESLA%22%20since%3A2019-02-01%20until%3A2019-02-28&src=typd	@GreenMomentum	GreenMomentum Inc	Con la introducción de @Tesla al mercado Chino, compite con marcas locales de vehículos eléctricos cuyas ventas crecen por encima del 100% anual. https://goo.gl/sLxXje				1550160120000	8:02 - 14 feb. 2019	/GreenMomentum/status/1096077104314105857
1556894548-810	https://twitter.com/search?l=&q=%22%24TESLA%22%20since%3A2019-02-01%20until%3A2019-02-28&src=typd	@JeffReineke	Jeff R	That’s the 64k question? The 3 and 2.5 changed everything.			1	1548982206000	16:50 - 31 ene. 2019	/JeffReineke/status/1091136576460124160
1556894548-163	https://twitter.com/search?l=&q=%22%24TESLA%22%20since%3A2019-02-01%20until%3A2019-02-28&src=typd	@_florbenson	Flor B	Jajajaja shuttle Inservibles Express. Auspicia @tesla			1	1550791753000	15:29 - 21 feb. 2019	/_florbenson/status/1098726363618574337
1556894548-405	https://twitter.com/search?l=&q=%22%24TESLA%22%20since%3A2019-02-01%20until%3A2019-02-28&src=typd	@gines_fernandez	Ginés Fernández	¡Enhorabuena! Ya contarás. Yo seguiré esperando a que @Tesla se acuerde de mi dirección de correo	1		2	1550160711000	8:11 - 14 feb. 2019	/gines_fernandez/status/1096079584901165056
1556894548-702	https://twitter.com/search?l=&q=%22%24TESLA%22%20since%3A2019-02-01%20until%3A2019-02-28&src=typd	@TeslaM3Spain	Tesla Model3 España	Ya están en #Europa los primeros #model3 de @tesla ! WOW ! ! https://twitter.com/vincent13031925/status/1092669218695262209 …	2	4	24	1549347686000	22:21 - 4 feb. 2019	/TeslaM3Spain/status/1092669509771628544
1556894548-566	https://twitter.com/search?l=&q=%22%24TESLA%22%20since%3A2019-02-01%20until%3A2019-02-28&src=typd	@mdelarosa5	Mateo dl rosa	Hay un tema con eso por que Elon Musk abrió la patente al mundo para que copien sus modelos	2		2	1549719560000	5:39 - 9 feb. 2019	/mdelarosa5/status/1094229262943567872
1556894548-404	https://twitter.com/search?l=&q=%22%24TESLA%22%20since%3A2019-02-01%20until%3A2019-02-28&src=typd	@JosAngel11	José Angel	Razón #101 para comprar un @Tesla https://twitter.com/Tesla/status/1095885520058515456 …		2	5	1550161031000	8:17 - 14 feb. 2019	/JosAngel11/status/1096080926902288384
1556894548-595	https://twitter.com/search?l=&q=%22%24TESLA%22%20since%3A2019-02-01%20until%3A2019-02-28&src=typd	@TechAnnick	Annick Garrington	Dilemma of Automotive Vertical Integration - https://bit.ly/2GhuH14 @OffGridEI @EV_Research @AdvBatteries @Tesla @panasonic @Toyota @Nissan #OffGrid #EnergyHarvesting #Automotive #ElectricVehicles #EnergyStorage #Batteries #Tesla #Panasonic #Toyota #Nissan			1	1549619107000	1:45 - 8 feb. 2019	/TechAnnick/status/1093807929717940224
1556894548-175	https://twitter.com/search?l=&q=%22%24TESLA%22%20since%3A2019-02-01%20until%3A2019-02-28&src=typd	@JAExtremera	Alberto Extremera	Hoy deberían estar adaptando Paterna, Albacete o Cuenca	1		1	1550763243000	7:34 - 21 feb. 2019	/JAExtremera/status/1098606786356146176
1556894548-174	https://twitter.com/search?l=&q=%22%24TESLA%22%20since%3A2019-02-01%20until%3A2019-02-28&src=typd	@JManjarrez	Jorge Manjarrez	Güey, hasta @elonmusk vende sus coches @Tesla ¡Pinches paradigmas pedorros! #Ventas	1			1550767840000	8:50 - 21 feb. 2019	/JManjarrez/status/1098626066825035779
1556894548-48	https://twitter.com/search?l=&q=%22%24TESLA%22%20since%3A2019-02-01%20until%3A2019-02-28&src=typd	@holasocmario	Maɾio	El dato de más extensa es bastante irrelevante. Incluso te diría que es un punto negativo.			1	1551202662000	9:37 - 26 feb. 2019	/holasocmario/status/1100449844383105025
1556894548-576	https://twitter.com/search?l=&q=%22%24TESLA%22%20since%3A2019-02-01%20until%3A2019-02-28&src=typd	@MiguelSarracino	Miguel Sarracino	¡Vaya! Los @OlmecasTabasco "pirateando" a @Tesla. pic.twitter.com/5UVJUdoerb				1549675379000	17:22 - 8 feb. 2019	/MiguelSarracino/status/1094043954247618560
1556894548-526	https://twitter.com/search?l=&q=%22%24TESLA%22%20since%3A2019-02-01%20until%3A2019-02-28&src=typd	@jmblazquezh	🎱 Maximilian 🎱	@TeslaParaTodos @Tesla More #ModelX El Corte Inglés Pozuelo.... pic.twitter.com/CoRIdEsoCy		1	1	1549883040000	3:04 - 11 feb. 2019	/jmblazquezh/status/1094914946473840640
1556894548-102	https://twitter.com/search?l=&q=%22%24TESLA%22%20since%3A2019-02-01%20until%3A2019-02-28&src=typd	@yanquetino	Mark Larsen	¡Vale!			1	1550971625000	17:27 - 23 feb. 2019	/yanquetino/status/1099480804579667968
1556894548-223	https://twitter.com/search?l=&q=%22%24TESLA%22%20since%3A2019-02-01%20until%3A2019-02-28&src=typd	@VictorGarciaCS1	Victor García	#camiones #eléctricos en #industria #logística fue hace 1 año @Walmart y @jbhunt360 los pioneros costos de $150,000 dlls -$200,000 por unidad @Tesla las #ventajas #logística #cadenadesuministro #chainsolutions #Supplychain #logistics @Chain_Solutions https://youtu.be/r6xzZTIY0KQ				1550626775000	17:39 - 19 feb. 2019	/VictorGarciaCS1/status/1098034398518079488
1556894548-83	https://twitter.com/search?l=&q=%22%24TESLA%22%20since%3A2019-02-01%20until%3A2019-02-28&src=typd	@FurKen69	Javier	Yo lo veo de esta forma: El Model 3 " intenta " agrupar lo mejor de Mercedes, lo mejor de Audi y lo mejor de BMW. Audi: Su sistema de suspensiónes en Multibrazo. BMW: Su reparto de pesos Mercedes: Su calidad he insonorización. Pd. Insisto en que un AMG o un M3 se van a los 100k			1	1551076808000	22:40 - 24 feb. 2019	/FurKen69/status/1099921973755498497
1556894548-200	https://twitter.com/search?l=&q=%22%24TESLA%22%20since%3A2019-02-01%20until%3A2019-02-28&src=typd	@maselectricos	Somos Electricos	No podemos negar que @Tesla le ha dado una vuelta genial para anunciar el nuevo #SentryMode pic.twitter.com/DNgPyZtVI5		12	26	1550687155000	10:25 - 20 feb. 2019	/maselectricos/status/1098287650199519233
1556894548-24	https://twitter.com/search?l=&q=%22%24TESLA%22%20since%3A2019-02-01%20until%3A2019-02-28&src=typd	@AndyManganelli	Andrew Manganelli	I can confirm he parks in the exact same location everyday. Not setup.	5	4	333	1551292138000	10:28 - 27 feb. 2019	/AndyManganelli/status/1100825131662884865
1556894548-729	https://twitter.com/search?l=&q=%22%24TESLA%22%20since%3A2019-02-01%20until%3A2019-02-28&src=typd	@IonutzCalinoiu	Ionutz	Pone acceso prioritario, será que los que eligen esto tendrán los primeros ciertas actualizaciones como por ejemplo mejor versión de Autopilot, Navegar en Autopilot o Conducción autónoma Es lo que yo creo	1			1549224553000	12:09 - 3 feb. 2019	/IonutzCalinoiu/status/1092153053682253824
1556894548-465	https://twitter.com/search?l=&q=%22%24TESLA%22%20since%3A2019-02-01%20until%3A2019-02-28&src=typd	@teslajavi421	teslapple421	A disfrutarlo ,,,, que envidia			3	1550091928000	13:05 - 13 feb. 2019	/teslajavi421/status/1095791086721740801
1556894548-333	https://twitter.com/search?l=&q=%22%24TESLA%22%20since%3A2019-02-01%20until%3A2019-02-28&src=typd	@gines_fernandez	Ginés Fernández	Pues a mi me gustaría que @Tesla te dejara el Model 3 pronto. Estaría bien ver una prueba hecha por un periodista del motor de los de “toda la vida” para explicar a todo el mundo como va el coche con una conducción normal. Si se lo dejan a @GuilleAlfonsin también me vale			2	1550255583000	10:33 - 15 feb. 2019	/gines_fernandez/status/1096477503382872065
1556894548-387	https://twitter.com/search?l=&q=%22%24TESLA%22%20since%3A2019-02-01%20until%3A2019-02-28&src=typd	@piensato	Piensato	Mercado en estado puro. Ahora los consumidores queremos piloto automático, pantalla enorme, miles de sensores, motores eléctricos... lo queremos todo YA. @Tesla lo ha hecho y puedes tenerlo en casa mañana. A qué esperamos @BMWEspana @MINIEspana @audispain etc				1550171872000	11:17 - 14 feb. 2019	/piensato/status/1096126397066678278
1556894548-273	https://twitter.com/search?l=&q=%22%24TESLA%22%20since%3A2019-02-01%20until%3A2019-02-28&src=typd	@CarlosDG100D	CarlosDG	Será el Performance que entregaron en Madrid después del Long Range de @MacVoltio ? Quién sabe...	3		4	1550431595000	11:26 - 17 feb. 2019	/CarlosDG100D/status/1097215753382711298
1556894548-268	https://twitter.com/search?l=&q=%22%24TESLA%22%20since%3A2019-02-01%20until%3A2019-02-28&src=typd	@Flotillera	Alianza Flotillera	Todo comenzó como un coqueteo en Twitter pero ahora ya se confirmó que @Tesla y @Daimler están en platicas para hacer una van eléctrica http://bit.ly/2DGJQFA pic.twitter.com/LtYVkEUhVH				1550444400000	15:00 - 17 feb. 2019	/Flotillera/status/1097269462258970625
1556894548-683	https://twitter.com/search?l=&q=%22%24TESLA%22%20since%3A2019-02-01%20until%3A2019-02-28&src=typd	@ActuarNoticias	Actuar Noticias	Elon Musk libera las patentes de @Tesla #actuarnoticias #Tecnologia http://actuar.com.mx/elon-musk-libera-las-patentes-de-tesla/ …pic.twitter.com/ycwu01JjZt		1		1549383670000	8:21 - 5 feb. 2019	/ActuarNoticias/status/1092820437740838912
1556894548-414	https://twitter.com/search?l=&q=%22%24TESLA%22%20since%3A2019-02-01%20until%3A2019-02-28&src=typd	@noemi01841328	noemi	enhorabuena!!! uau a disfrutarlo!!!			1	1550154114000	6:21 - 14 feb. 2019	/noemi01841328/status/1096051913219604480
1556894548-734	https://twitter.com/search?l=&q=%22%24TESLA%22%20since%3A2019-02-01%20until%3A2019-02-28&src=typd	@Xene1042	Miguel Gurrea (El Planeta Génesis)	En el escrito pone “doubt” (duda) y sospecho que realmente quisisteis poner “debt” (deuda)	1			1549213291000	9:01 - 3 feb. 2019	/Xene1042/status/1092105813899046912
1556894548-38	https://twitter.com/search?l=&q=%22%24TESLA%22%20since%3A2019-02-01%20until%3A2019-02-28&src=typd	@mangesh144	Mangesh Deherkar	Model Y launch @Tesla				1551250557000	22:55 - 26 feb. 2019	/mangesh144/status/1100650730665328640
1556894548-752	https://twitter.com/search?l=&q=%22%24TESLA%22%20since%3A2019-02-01%20until%3A2019-02-28&src=typd	@pablovv72	𓇼P̲̅a̲̅b̲̅l̲̅o̲̅V̲̅V̲̅7̲̅2̲̅𓇼	Cual te has pillado al final, Dual o Performance?				1549154738000	16:45 - 2 feb. 2019	/pablovv72/status/1091860225131507712
1556894548-93	https://twitter.com/search?l=&q=%22%24TESLA%22%20since%3A2019-02-01%20until%3A2019-02-28&src=typd	@ioniqelectrico	Ivan 🔌 🚘 🚃 ⛵️ 🌍 ☘️	Al legar a casa lo veo!!! Crack.			2	1551039607000	12:20 - 24 feb. 2019	/ioniqelectrico/status/1099765940034699264
1556894548-755	https://twitter.com/search?l=&q=%22%24TESLA%22%20since%3A2019-02-01%20until%3A2019-02-28&src=typd	@uwespangler	uwespangler	O te vas con el Tesla cada semana a Irlanda?			2	1549153168000	16:19 - 2 feb. 2019	/uwespangler/status/1091853642666336257
1556894548-374	https://twitter.com/search?l=&q=%22%24TESLA%22%20since%3A2019-02-01%20until%3A2019-02-28&src=typd	@CarlosDG100D	CarlosDG	La calidad interior es palpable la diferencia (opinión personal), el cargador de 22kw es para los Destination Charger no para casa, y con los S y X viajas por toda Europa y nunca hizo falta el CCS, y si el Model 3 lo lleva es porque Alemania ha obligado a ponerlo			1	1550182356000	14:12 - 14 feb. 2019	/CarlosDG100D/status/1096170369134854145
1556894548-464	https://twitter.com/search?l=&q=%22%24TESLA%22%20since%3A2019-02-01%20until%3A2019-02-28&src=typd	@cansinohistoric	juanito torres	Amigo los mortales no nos podemos permitir un coche de 80000 pavos	1			1550093653000	13:34 - 13 feb. 2019	/cansinohistoric/status/1095798323661979648
1556894548-424	https://twitter.com/search?l=&q=%22%24TESLA%22%20since%3A2019-02-01%20until%3A2019-02-28&src=typd	@CavesFinance	Mario Cuevas	@Tesla llegaremos a ver #TSLA a un precio de 323,29? Después de la gran aprobación que tuvo el Model S como “mejor coche de satisfacción mejor que Porsche” llegaremos probablemente a ver algún incremento del precio.pic.twitter.com/RRNsWaf7gA			1	1550142589000	3:09 - 14 feb. 2019	/CavesFinance/status/1096003575178805248
1556894548-602	https://twitter.com/search?l=&q=%22%24TESLA%22%20since%3A2019-02-01%20until%3A2019-02-28&src=typd	@manufacturaGE	Manufactura	Elon Musk asegura que la nueva SUV de @Tesla será la más vendida de la marca http://ow.ly/4FHZ30nCEo9 pic.twitter.com/doUwPns7F1			2	1549598418000	20:00 - 7 feb. 2019	/manufacturaGE/status/1093721155574337537
1556894548-62	https://twitter.com/search?l=&q=%22%24TESLA%22%20since%3A2019-02-01%20until%3A2019-02-28&src=typd	@MovElCan	MovElCan	Se vuelven a olvidar de Canarias, el punto negro de Tesla, y otros, de España			4	1551137953000	15:39 - 25 feb. 2019	/MovElCan/status/1100178432175017984
1556894548-409	https://twitter.com/search?l=&q=%22%24TESLA%22%20since%3A2019-02-01%20until%3A2019-02-28&src=typd	@ayalaEdwing	Edwing Ayala	@Tesla incorpora ahora un antirrobo con cámaras y alarmas mientras cuida de tu perro si lo dejas en el coche. #FelizJueveshttp://flip.it/kaKwJd				1550158306000	7:31 - 14 feb. 2019	/ayalaEdwing/status/1096069497524445185
1556894548-402	https://twitter.com/search?l=&q=%22%24TESLA%22%20since%3A2019-02-01%20until%3A2019-02-28&src=typd	@ArgoffTV	Mario Adalid	¡Guau! (Y es literal). @Tesla presenta el "modo perro". Mantiene la temperatura al interior y avisa en la pantalla que todo está bien. https://twitter.com/Tesla/status/1095885520058515456 …				1550164150000	9:09 - 14 feb. 2019	/ArgoffTV/status/1096094009100062721
1556894548-86	https://twitter.com/search?l=&q=%22%24TESLA%22%20since%3A2019-02-01%20until%3A2019-02-28&src=typd	@Elias_Gtz0731	Elias Gutierrez	Necesito un @Tesla en mi vida		1	1	1551070285000	20:51 - 24 feb. 2019	/Elias_Gtz0731/status/1099894613589049345
1556894548-627	https://twitter.com/search?l=&q=%22%24TESLA%22%20since%3A2019-02-01%20until%3A2019-02-28&src=typd	@berjama	Miguel Angel Berja	Tesla acuerda adquirir al fabricante de baterías Maxwel: su tecnología puede mejorar la autonomía y carga de vehículos #Tecnología #Baterias #Autonomia #Tesla @Tesla #Tecnology http://ow.ly/QHZl30nAfQu Vía @xatakapic.twitter.com/pxV7IxTFJE			3	1549536610000	2:50 - 7 feb. 2019	/berjama/status/1093461912589864961
1556894548-160	https://twitter.com/search?l=&q=%22%24TESLA%22%20since%3A2019-02-01%20until%3A2019-02-28&src=typd	@elceo__	EL CEO	Las acciones de @Tesla se desplomaron y esta vez la culpa no fue de los tuits de Elon Musk https://bit.ly/2GV2sVG			2	1550797212000	17:00 - 21 feb. 2019	/elceo__/status/1098749263876706305
1556894548-408	https://twitter.com/search?l=&q=%22%24TESLA%22%20since%3A2019-02-01%20until%3A2019-02-28&src=typd	@electro_coches	ElectroCoches	Prueba Tesla Model X 100D, altamente tecnológico https://buff.ly/2DDL2d2 @Tesla @ClubTeslaES @elonmusk @raqueldura #tesla #modelx #test #Reviewpic.twitter.com/Q9zinwxXzk			1	1550158803000	7:40 - 14 feb. 2019	/electro_coches/status/1096071579367337995
1556894548-762	https://twitter.com/search?l=&q=%22%24TESLA%22%20since%3A2019-02-01%20until%3A2019-02-28&src=typd	@crazyhank	Henry	Tesla just updated http://www.tesla.com and it's S3XY ! @Tesla $TSLA @elonmusk	4	23	225	1549144287000	13:51 - 2 feb. 2019	/crazyhank/status/1091816391638802433
1556894548-426	https://twitter.com/search?l=&q=%22%24TESLA%22%20since%3A2019-02-01%20until%3A2019-02-28&src=typd	@Isilopez_101	Isi lopez 🔋 🔌 🇪🇸	Me dijeron que me lo arreglarían en Madrid y que lo dejaría todo apuntado y no ha dejado nada apuntado. Yo me fiaba de la marca que no me iba hacer la jodienda de no apuntar nada de los fallos que le dije.	1		3	1550142206000	3:03 - 14 feb. 2019	/Isilopez_101/status/1096001967657283586
1556894548-360	https://twitter.com/search?l=&q=%22%24TESLA%22%20since%3A2019-02-01%20until%3A2019-02-28&src=typd	@TonySciarra	Tony Sciarra	Every single @Tesla on the roads today is made at our Fremont factory! Thankful for the opportunity to speak about Tesla's leadership in cleantech manufacturing and workforce development at today’s @IEmanufacturing Manufacturers’ Summit. #madeinCApic.twitter.com/64b81GDJsb	3	33	475	1550200804000	19:20 - 14 feb. 2019	/TonySciarra/status/1096247745025699842
1556894548-72	https://twitter.com/search?l=&q=%22%24TESLA%22%20since%3A2019-02-01%20until%3A2019-02-28&src=typd	@eltaxiunido	#ElTaxiUnido	Es decir un simple cambio de posicion. No os da pena que haya #Tesla @ClubTeslaES @Tesla en #Madrid con barras en el techo, ya que este al ser de cristal imposibilita montar el modulo/capilla en el techo. Hacer "chapucillas" a vehiculos de 90mil€ duele en el alma.	1	1	3	1551127091000	12:38 - 25 feb. 2019	/eltaxiunido/status/1100132873812754433
1556894548-58	https://twitter.com/search?l=&q=%22%24TESLA%22%20since%3A2019-02-01%20until%3A2019-02-28&src=typd	@fara_logo	Fara Logo	Pues a canjearlo antes del 28!!!!! Con 22" tiene que ser una locura el consumo...con ganas de verte con tu domel 3! Jaja	1		1	1551167565000	23:52 - 25 feb. 2019	/fara_logo/status/1100302636702674944
1556894548-670	https://twitter.com/search?l=&q=%22%24TESLA%22%20since%3A2019-02-01%20until%3A2019-02-28&src=typd	@MemoLiraP	Memo Lira	Tesla lanzó una versión más asequible del Model 3 para China, a la vez que prepara su factoría en aquel país. @Tesla https://memolira.com/analisis/ofrece-tesla-un-model-3-asequible-para-china/ …pic.twitter.com/KpQIz0jIdw				1549410107000	15:41 - 5 feb. 2019	/MemoLiraP/status/1092931320563548167
1556894548-746	https://twitter.com/search?l=&q=%22%24TESLA%22%20since%3A2019-02-01%20until%3A2019-02-28&src=typd	@isuriv	isuriv 🌐 👽	un Leaf del 2012 a un Leaf del 2018: 28.400 € . 24 kWh - 34.760 € . 40 kWh. Claramente ha subido pero ha subido también de prestaciones, pero eso ya diles a las marcas que fabriquen mas unidades para bajar el precio (y no todo es la batería)	1			1549190245000	2:37 - 3 feb. 2019	/isuriv/status/1092009154221350913
1556894548-824	https://twitter.com/search?l=&q=%22%24TESLA%22%20since%3A2019-02-01%20until%3A2019-02-28&src=typd	@hellofrommarie	MARIE soon to be Model 3/Y owner	Cuz it’s cold!			2	1548979789000	16:09 - 31 ene. 2019	/hellofrommarie/status/1091126438546288641
1556894548-491	https://twitter.com/search?l=&q=%22%24TESLA%22%20since%3A2019-02-01%20until%3A2019-02-28&src=typd	@legolas_83	@lberto Muñoz	Es que es extranjero hombre y no sabe español ...pic.twitter.com/tCNHQdxBwP	1		1	1550003018000	12:23 - 12 feb. 2019	/legolas_83/status/1095418169366331394
1556894548-591	https://twitter.com/search?l=&q=%22%24TESLA%22%20since%3A2019-02-01%20until%3A2019-02-28&src=typd	@WorldEnergyTrad	WorldEnergyTrade	#Today #8feb traemos para ti el resumen en #video de las noticias destacadas de #energy en #oilandgas #techology #renewableenergy Si te gusta dale RT, like y comparte Disfruta un #FelizViernes junto a @WorldEnergyTrad @tesla @Maxwell_Tech @OPECSecretariat #NowPlayingpic.twitter.com/INonlpjcOj		2	1	1549627984000	4:13 - 8 feb. 2019	/WorldEnergyTrad/status/1093845165532418051
1556894548-287	https://twitter.com/search?l=&q=%22%24TESLA%22%20since%3A2019-02-01%20until%3A2019-02-28&src=typd	@ClubTeslaES	Club Tesla España	We would like to have a satisfactory solution in tax matters for the Canary Islands, when this will be possible? @elonmusk @Tesla @jorgemilburn @PereBrugal Nos gustaría tener una solución satisfactoria en tema fiscal para las Islas Canarias, cuando será esto posible?https://twitter.com/Model3Canarias/status/1096827130736984066 …	2	16	43	1550390304000	23:58 - 16 feb. 2019	/ClubTeslaES/status/1097042566443356160
1556894548-462	https://twitter.com/search?l=&q=%22%24TESLA%22%20since%3A2019-02-01%20until%3A2019-02-28&src=typd	@vanguardiamx	Vanguardia	#Dinero | #Autos | @Tesla agregaría un “Modo Vigilante” y un “Modo Perro” en sus autos. Lee más aquí https://bit.ly/2SS3gAY pic.twitter.com/Lg1xA1jFlD				1550095860000	14:11 - 13 feb. 2019	/vanguardiamx/status/1095807577844142080
1556894548-403	https://twitter.com/search?l=&q=%22%24TESLA%22%20since%3A2019-02-01%20until%3A2019-02-28&src=typd	@mayemusk	Maye Musk	Negative @Tesla headlines in the media have made me very angry and sad for 11 years. Fortunately with Tesla owners, websites, people who care about this planet and @Twitter , we can expose them. #Pravduh #CleanEnergyWillWinhttps://twitter.com/elonmusk/status/1095928711331831808 …	51	82	644	1550162082000	8:34 - 14 feb. 2019	/mayemusk/status/1096085332682956800
1556894548-158	https://twitter.com/search?l=&q=%22%24TESLA%22%20since%3A2019-02-01%20until%3A2019-02-28&src=typd	@bencharts	Benedikt Flament	Finally got my @Tesla #Model3 . This is unreal!!pic.twitter.com/b9b5aC3yZn	24	20	316	1550798709000	17:25 - 21 feb. 2019	/bencharts/status/1098755540061249536
1556894548-362	https://twitter.com/search?l=&q=%22%24TESLA%22%20since%3A2019-02-01%20until%3A2019-02-28&src=typd	@Flotillera	Alianza Flotillera	.@elonmusk empezó con un coqueteo en Twitter y ahora resulta que @Daimler y @Tesla ya hablan de hacer en conjunto una furgoneta eléctrica http://bit.ly/2DGJQFA pic.twitter.com/30ZL21v40d				1550199600000	19:00 - 14 feb. 2019	/Flotillera/status/1096242696484728836
1556894548-297	https://twitter.com/search?l=&q=%22%24TESLA%22%20since%3A2019-02-01%20until%3A2019-02-28&src=typd	@Kristennetten	K10 ✨	Antonio Vivaldi			2	1550350997000	13:03 - 16 feb. 2019	/Kristennetten/status/1096877700348731392
1556894548-138	https://twitter.com/search?l=&q=%22%24TESLA%22%20since%3A2019-02-01%20until%3A2019-02-28&src=typd	@pacosanfer	paco	Creo que deberían haber hecho una distribución de este tipo para partiendo de Madrid llegar a cualquier punto de Españapic.twitter.com/hHAZnYyPu6	1			1550860917000	10:41 - 22 feb. 2019	/pacosanfer/status/1099016460968648704
1556894548-248	https://twitter.com/search?l=&q=%22%24TESLA%22%20since%3A2019-02-01%20until%3A2019-02-28&src=typd	@YsabelCarrilero	Isabel Carrilero	Modo perro y modo centinela... el que con más ganas espero es el modo siesta! #ev #emobility #sostenibilidad #electricmobility @Tesla https://www.lavanguardia.com/motor/innovacion/20190218/46549378100/coches-tesla-ahuyentan-ladrones-musica-volumen-maximo-modo-centinela.html …				1550520538000	12:08 - 18 feb. 2019	/YsabelCarrilero/status/1097588807912878080
1556894548-97	https://twitter.com/search?l=&q=%22%24TESLA%22%20since%3A2019-02-01%20until%3A2019-02-28&src=typd	@vincent13031925	Vincent	Hi @elonmusk , we need @Tesla Model Y ASAP, I am so ready to get rid of my @PorscheGB Macan S $TSLA #Tesla #ModelYpic.twitter.com/iUC7OM6oqx	21	27	320	1551025572000	8:26 - 24 feb. 2019	/vincent13031925/status/1099707071300169728
1556894548-91	https://twitter.com/search?l=&q=%22%24TESLA%22%20since%3A2019-02-01%20until%3A2019-02-28&src=typd	@Ojimenezro002	Omar Jimenez	Estaría muy bien organizar en algún momento una quedada de desafío de autonomía entre varios Model X, Model S y Model 3....@slcuervo @SA_Diego_ @MacVoltio @FamilyTesla @Tesla hacer todos el mismo trayecto de bastantes km y ver el consumo. Una excusa más para quedar....	1		4	1551041020000	12:43 - 24 feb. 2019	/Ojimenezro002/status/1099771866342965248
1556894548-340	https://twitter.com/search?l=&q=%22%24TESLA%22%20since%3A2019-02-01%20until%3A2019-02-28&src=typd	@Tesla	Tesla	SENTRY ACTIVATED – Using the cameras and sensors on your Tesla, Sentry Mode detects, records, and notifies owners of potential threats when their car is parked	1,7K	3,6K	35K	1550244040000	7:20 - 15 feb. 2019	/Tesla/status/1096429089441730562
1556894548-107	https://twitter.com/search?l=&q=%22%24TESLA%22%20since%3A2019-02-01%20until%3A2019-02-28&src=typd	@legolas_83	@lberto Muñoz	También les regalan un café y les traen el periódico no ?pic.twitter.com/lWg8jzwSXL			3	1550954149000	12:35 - 23 feb. 2019	/legolas_83/status/1099407501735411712
1556894548-770	https://twitter.com/search?l=&q=%22%24TESLA%22%20since%3A2019-02-01%20until%3A2019-02-28&src=typd	@WallStreetEasy	Wall Street Easy	Escucha el PODCAST: LAS ACCIONES DE LA SEMANA QUE NO TE PUEDES PERDER https://anchor.fm/wallstreeteasy Nuestro CEO @EduardoCapelut1 y @EdgarcOchoa director de estrategia macro, analizan: @Tesla $TSLA, #Apple $AAPL, @facebook $FB, @Microsoft $MSFT y @amazon $AMZN #stocks #trading #mervalpic.twitter.com/FsIEe5VWva		2	2	1549115266000	5:47 - 2 feb. 2019	/WallStreetEasy/status/1091694668595843072
1556894548-714	https://twitter.com/search?l=&q=%22%24TESLA%22%20since%3A2019-02-01%20until%3A2019-02-28&src=typd	@ESICMadrid	ESIC Madrid	@MBenzEspana @Primark @pixelandpixel @GoikoGrill @PlayStationES @AdidasEspaa1 @PompeiiBrand @Tesla ... #GeneraciónESIC ¡Te esperamos!pic.twitter.com/yqB90fT3t7			1	1549299755000	9:02 - 4 feb. 2019	/ESICMadrid/status/1092468472196595714
1556894548-601	https://twitter.com/search?l=&q=%22%24TESLA%22%20since%3A2019-02-01%20until%3A2019-02-28&src=typd	@Analyst_G	GregTheAnalyst	Tesla is a criminal fraud unfortunatelly.				1549599016000	20:10 - 7 feb. 2019	/Analyst_G/status/1093723662472105984
1556894548-288	https://twitter.com/search?l=&q=%22%24TESLA%22%20since%3A2019-02-01%20until%3A2019-02-28&src=typd	@Alandbru	𝓐𝓵𝓪𝓷𝓭	Este entre otros temas es necesario para #canarias @jorgemilburn @tesla @elonmuskhttps://twitter.com/Model3Canarias/status/1096827130736984066 …		2	3	1550389533000	23:45 - 16 feb. 2019	/Alandbru/status/1097039333679382528
1556894548-143	https://twitter.com/search?l=&q=%22%24TESLA%22%20since%3A2019-02-01%20until%3A2019-02-28&src=typd	@Tesla	Tesla	"My Model S continues to be the best product of any kind that I have ever purchased"https://www.forbes.com/sites/gregautry/2019/02/20/14000-leagues-under-electric-power-my-tesla-cost-me-almost-nothing/ …	460	1,2K	14K	1550852469000	8:21 - 22 feb. 2019	/Tesla/status/1098981027114938369
1556894548-743	https://twitter.com/search?l=&q=%22%24TESLA%22%20since%3A2019-02-01%20until%3A2019-02-28&src=typd	@elkbdice	Enrique Cabezón	Javi, en #silabastrabadas aparece una anécdota curiosa sobre #Teslapic.twitter.com/6WEMw720SI	1		1	1549192069000	3:07 - 3 feb. 2019	/elkbdice/status/1092016805525241856
1556894548-783	https://twitter.com/search?l=&q=%22%24TESLA%22%20since%3A2019-02-01%20until%3A2019-02-28&src=typd	@darky09	G-zuz	Ya me vi en mi auto impulsado a base de baba de nopal		1	10	1549059583000	14:19 - 1 feb. 2019	/darky09/status/1091461115911888897
1556894548-233	https://twitter.com/search?l=&q=%22%24TESLA%22%20since%3A2019-02-01%20until%3A2019-02-28&src=typd	@autofacil	autofácil	Los coches @Tesla tendrán un modo Centinela para evitar robos https://www.autofacil.es/tesla/2019/02/19/vehiculos-tesla-tendran-centinela-evitar/48860.html …	1	1	1	1550592540000	8:09 - 19 feb. 2019	/autofacil/status/1097890804998307840
1556894548-580	https://twitter.com/search?l=&q=%22%24TESLA%22%20since%3A2019-02-01%20until%3A2019-02-28&src=typd	@StarMedia_Lat	StarMedia Latino	#Autos De esta manera @Tesla quiere vender más autos. Aquí el nuevo precio https://autocity.com/noticias/tesla-baja-el-precio-del-model-3-para-aumentar-sus-ventas …				1549660800000	13:20 - 8 feb. 2019	/StarMedia_Lat/status/1093982804256317440
1556894548-27	https://twitter.com/search?l=&q=%22%24TESLA%22%20since%3A2019-02-01%20until%3A2019-02-28&src=typd	@kingsman_vishnu	Vishnu Nair	wtf man do u always keep 2 phones in ur pocket?? 1 for Instagram stories and 1 for apps?	11	1	709	1551291664000	10:21 - 27 feb. 2019	/kingsman_vishnu/status/1100823145697538048
1556894548-792	https://twitter.com/search?l=&q=%22%24TESLA%22%20since%3A2019-02-01%20until%3A2019-02-28&src=typd	@osedhesa	Oscar del Toro	Un aplauso para @Tesla y sus acciones para el cambio climático				1549032446000	6:47 - 1 feb. 2019	/osedhesa/status/1091347298557349888
1556894548-399	https://twitter.com/search?l=&q=%22%24TESLA%22%20since%3A2019-02-01%20until%3A2019-02-28&src=typd	@gines_fernandez	Ginés Fernández	Eso lo hacen para intentar cambiar tu opinión y que te guste. Oye, ahora que caigo, a mi el Model 3 tampoco me gusta nada	1		2	1550166049000	9:40 - 14 feb. 2019	/gines_fernandez/status/1096101971944267776
1556894548-394	https://twitter.com/search?l=&q=%22%24TESLA%22%20since%3A2019-02-01%20until%3A2019-02-28&src=typd	@AutomotrizGR	Reforma Automotriz	¿Te preocupaban los perritos que dejan solos en los autos? @Tesla tiene la respuesta, con el #ModoPerro @elonmusk le da seguridad y comodidad a los caninos.http://bit.ly/2GJvQxV	1	5	12	1550166956000	9:55 - 14 feb. 2019	/AutomotrizGR/status/1096105778627399680
1556894548-439	https://twitter.com/search?l=&q=%22%24TESLA%22%20since%3A2019-02-01%20until%3A2019-02-28&src=typd	@CarlosDG100D	CarlosDG	Es un Roadster 1, siempre está aparcado dentro del Service Center de Getafe			2	1550124402000	22:06 - 13 feb. 2019	/CarlosDG100D/status/1095927291547398144
1556894548-608	https://twitter.com/search?l=&q=%22%24TESLA%22%20since%3A2019-02-01%20until%3A2019-02-28&src=typd	@Tesla	Tesla	https://www.cnn.com/2019/02/07/success/tesla-model-3-best-selling-luxury-car/index.html …	144	1,1K	8,3K	1549583606000	15:53 - 7 feb. 2019	/Tesla/status/1093659031091044354
1556894548-254	https://twitter.com/search?l=&q=%22%24TESLA%22%20since%3A2019-02-01%20until%3A2019-02-28&src=typd	@1vanLara	Ivan Lara	Tengo que reconocer que se sufre . Mas aún si hace un momento me acaban de enviar esto también .pic.twitter.com/DUqWpMzWAQ	1			1550499296000	6:14 - 18 feb. 2019	/1vanLara/status/1097499711399960576
1556894548-73	https://twitter.com/search?l=&q=%22%24TESLA%22%20since%3A2019-02-01%20until%3A2019-02-28&src=typd	@cnoyagonzalez	Carlos Noya	El Tesla Model 3 ya ha superado las 100 unidades matriculadas en España. Sin compras de flotas ni eso, ya ha sobrepasado a smart y al Renault ZOE en acumulado año, y en breve superará al Kona y al LEAF. Impresionante. #Tesla #TeslaModel3 @Tesla pic.twitter.com/diUhgtnrpn		7	21	1551118511000	10:15 - 25 feb. 2019	/cnoyagonzalez/status/1100096886915108867
1556894548-118	https://twitter.com/search?l=&q=%22%24TESLA%22%20since%3A2019-02-01%20until%3A2019-02-28&src=typd	@Ivan34257113	Ivan	El limite es del cargador interno del coche, no del UMC. En mi model S es de 16A. En trifasico puede cargar a 11kw pero en monofasico al solo tener una fase limitada a 16A no es posible pasar de los 3.6kw pongas el adaptador que pongas.			1	1550921165000	3:26 - 23 feb. 2019	/Ivan34257113/status/1099269160490725376
1556894548-598	https://twitter.com/search?l=&q=%22%24TESLA%22%20since%3A2019-02-01%20until%3A2019-02-28&src=typd	@ioniqelectrico	Ivan 🔌 🚘 🚃 ⛵️ 🌍 ☘️	Al final están primando a los que necesitan más energía para desplazarse y menos eficientes son . Lo q demuestran y luego se habla de @Tesla es que se sigan fabricando grandes. Yo con el ioniq 28kwh pago lo mismo que un model X 100? No lo veo sensato , tendrán que cambiar.	1		1	1549615813000	0:50 - 8 feb. 2019	/ioniqelectrico/status/1093794116843065344
1556894548-501	https://twitter.com/search?l=&q=%22%24TESLA%22%20since%3A2019-02-01%20until%3A2019-02-28&src=typd	@SoyMotorCoches	SoyMotor - Coches	El 'Modo Perro' de @Tesla estará disponible la semana que viene con una nueva actualización de software. https://bit.ly/2EJdq0R pic.twitter.com/560TDwLKlj		3	7	1549967044000	2:24 - 12 feb. 2019	/SoyMotorCoches/status/1095267287072935936
1556894548-79	https://twitter.com/search?l=&q=%22%24TESLA%22%20since%3A2019-02-01%20until%3A2019-02-28&src=typd	@gines_fernandez	Ginés Fernández	Excelente prueba. Es notable tu opinión sobre lo responsive del SO: “Puede que sea muy sencillo aparentemente hacer esto, pero ¡demonios! si es tan sencillo porque no lo hacen el resto de fabricantes.” Esperando ver tu opinión sobre el Long Range y si el Mid Range si llegapic.twitter.com/O5PvFTCbuE			6	1551088344000	1:52 - 25 feb. 2019	/gines_fernandez/status/1099970356465549313
1556894548-777	https://twitter.com/search?l=&q=%22%24TESLA%22%20since%3A2019-02-01%20until%3A2019-02-28&src=typd	@RudyBandiera	Rudy Bandiera	Urca! Pazzesco!			1	1549094623000	0:03 - 2 feb. 2019	/RudyBandiera/status/1091608086496858113
1556894548-500	https://twitter.com/search?l=&q=%22%24TESLA%22%20since%3A2019-02-01%20until%3A2019-02-28&src=typd	@elmundomotor	El Mundo Motor	En el suplemento MOTOR, que podéis conseguir gratis hoy con @elmundoes podréis leer una prueba del nuevo @Tesla Model 3, el modelo más esperado de la marca por su precio (también os contamos detalles del mismo). pic.twitter.com/Ww45nFWcnZ			2	1549974400000	4:26 - 12 feb. 2019	/elmundomotor/status/1095298138682916864
1556894548-506	https://twitter.com/search?l=&q=%22%24TESLA%22%20since%3A2019-02-01%20until%3A2019-02-28&src=typd	@ccaqua	Aqua Multiespacio	Hola, ya disponemos de puntos de carga en nuestro parking ;)	1			1549961674000	0:54 - 12 feb. 2019	/ccaqua/status/1095244762477666304
1556894548-599	https://twitter.com/search?l=&q=%22%24TESLA%22%20since%3A2019-02-01%20until%3A2019-02-28&src=typd	@lilloscar	Amado	Expandiendo su versión "barata" por todo el mundo, vas México! Vas! @Carpe1973Diem				1549611716000	23:41 - 7 feb. 2019	/lilloscar/status/1093776932129439745
1556894548-327	https://twitter.com/search?l=&q=%22%24TESLA%22%20since%3A2019-02-01%20until%3A2019-02-28&src=typd	@Shewanttherich	🐺	So y’all telling me Teslas made outta Vibranium	5	273	2,5K	1550285965000	18:59 - 15 feb. 2019	/Shewanttherich/status/1096604938304712704
1556894548-617	https://twitter.com/search?l=&q=%22%24TESLA%22%20since%3A2019-02-01%20until%3A2019-02-28&src=typd	@oliasRMCF	Olias 88	Jajajja tal cual	1		1	1549562818000	10:06 - 7 feb. 2019	/oliasRMCF/status/1093571838209376257
1556894548-748	https://twitter.com/search?l=&q=%22%24TESLA%22%20since%3A2019-02-01%20until%3A2019-02-28&src=typd	@teslectrics	Teslectrics	“With nearly 140k units sold, #Model3 was also the best-selling premium vehicle (including SUVs) in the US for 2018–the first time in decades an American carmaker has been able to secure the top spot.” $TSLA $TSLAQ #TeamElon #Tesla @Tesla ⁦@elonmusk⁩https://jalopnik.com/the-tesla-model-3-killed-the-rest-of-american-luxury-1832229676 …	61	376	3,2K	1549171982000	21:33 - 2 feb. 2019	/teslectrics/status/1091932551445385217
1556894548-585	https://twitter.com/search?l=&q=%22%24TESLA%22%20since%3A2019-02-01%20until%3A2019-02-28&src=typd	@sanra28	FESRG	@ccaqua Hola, habéis planteado poner puntos de recarga para coches eléctricos? Sería un buen atractivo para el centro. Podéis contactar con @jorgemilburn de @Tesla	1			1549650523000	10:28 - 8 feb. 2019	/sanra28/status/1093939701843677188
1556894548-515	https://twitter.com/search?l=&q=%22%24TESLA%22%20since%3A2019-02-01%20until%3A2019-02-28&src=typd	@Jey_Gut	Jason Gutierrez	Cite este tweet con el top 5 de productos o empresas que sigue. Es para un brete de la U... @Adobe @Apple @Tesla @Nasa @NatGeo Mención especial para @Medium				1549910926000	10:48 - 11 feb. 2019	/Jey_Gut/status/1095031907081965568
1556894548-656	https://twitter.com/search?l=&q=%22%24TESLA%22%20since%3A2019-02-01%20until%3A2019-02-28&src=typd	@MigueLona1990	MigueLona90	Tráfico? No lo creo @Tesla, tiene uno de los mejores centros de entretenimiento en la industria automotriz, sólo haría falta un conector HDMI y tu consola favorita para poder viajar en el segundo piso y al mismo tiempo terminar @ResidentEvil o echarte unas partidas del @PUBG				1549468221000	7:50 - 6 feb. 2019	/MigueLona1990/status/1093175069222883333
1556894548-573	https://twitter.com/search?l=&q=%22%24TESLA%22%20since%3A2019-02-01%20until%3A2019-02-28&src=typd	@mapilupan	Mapi Morgan	Cuando me vean llegar en @Tesla es porque estoy en @OnlyFansApp				1549684971000	20:02 - 8 feb. 2019	/mapilupan/status/1094084183255859201
1556894548-733	https://twitter.com/search?l=&q=%22%24TESLA%22%20since%3A2019-02-01%20until%3A2019-02-28&src=typd	@Xene1042	Miguel Gurrea (El Planeta Génesis)	Ya lo hice, yo llevo la cuenta de @SpaceX_Esp , allí es donde me sigue casi toda la gente			2	1549213867000	9:11 - 3 feb. 2019	/Xene1042/status/1092108230405353472
1556894548-84	https://twitter.com/search?l=&q=%22%24TESLA%22%20since%3A2019-02-01%20until%3A2019-02-28&src=typd	@FurKen69	Javier	Y yo pondría en valor también otras cosas que vienen " de serie " en el Pack Premiun Interior, Como Los 5 asientos calefactados, los perfiles de conductor con ajustes de volante y asientos, actualizaciones OTA, Sistema de difusión de aire, equipo sonido... Pd. Un M3 se va a 90k			1	1551076660000	22:37 - 24 feb. 2019	/FurKen69/status/1099921351643725824
1556894548-339	https://twitter.com/search?l=&q=%22%24TESLA%22%20since%3A2019-02-01%20until%3A2019-02-28&src=typd	@Arena_Publica	Arena Pública 🖊️	@elonmusk buscará que Tesla dé el gran salto en 2019... desde China. #OJO En la Ciudad de México, @Tesla tiene un distribuidor. https://bit.ly/2TC8bCK				1550247300000	8:15 - 15 feb. 2019	/Arena_Publica/status/1096442763556651015
1556894548-401	https://twitter.com/search?l=&q=%22%24TESLA%22%20since%3A2019-02-01%20until%3A2019-02-28&src=typd	@CarlosDG100D	CarlosDG	Para mí fue una sorpresa ya que yo no he solicitado la prueba ni soy reservista... Además que ya sabéis que a mi nunca me ha gustado el Model 3	1		2	1550165657000	9:34 - 14 feb. 2019	/CarlosDG100D/status/1096100327319896064
1556894548-375	https://twitter.com/search?l=&q=%22%24TESLA%22%20since%3A2019-02-01%20until%3A2019-02-28&src=typd	@CarlosDG100D	CarlosDG	2 pantallas, los CPO Free SuC de por vida, posibilidad de techo solar panorámico, luces antiniebla LED, más colores el la tapicería de cuero, garantía de batería y motor/es de 8 años sin límite de kms, navegador de Internet gratis... Y una estética que a mi me gusta mucho + el S			1	1550182138000	14:08 - 14 feb. 2019	/CarlosDG100D/status/1096169456349466624
1556894548-484	https://twitter.com/search?l=&q=%22%24TESLA%22%20since%3A2019-02-01%20until%3A2019-02-28&src=typd	@eurocybcar	EUROCYBCAR	#CrackeoReal Un trabajador de @Tesla cambió el código del sistema operativo de fabricación de la marca y filtró datos altamente confidenciales. Es necesario verificar la #ciberseguridad de los coches.https://www.scmagazine.com/home/security-news/insider-threats/tesla-hit-by-insider-saboteur-who-changed-code-exfiltrated-data/ …		2	1	1550048400000	1:00 - 13 feb. 2019	/eurocybcar/status/1095608517980028928
1556894548-594	https://twitter.com/search?l=&q=%22%24TESLA%22%20since%3A2019-02-01%20until%3A2019-02-28&src=typd	@CdeElectrico	C de Mat. Eléctrico	@_MAXWELL_ desarrolla y fabrica sistemas de almacenamiento de energía y soluciones energéticas @Tesla #energia #EnergiasRenovables #novedades #empresahttp://bit.ly/2MSVvoU			1	1549619172000	1:46 - 8 feb. 2019	/CdeElectrico/status/1093808203312320512
1556894548-662	https://twitter.com/search?l=&q=%22%24TESLA%22%20since%3A2019-02-01%20until%3A2019-02-28&src=typd	@Forbes_Mexico	Forbes México	.@elonmusk dijo que el Model 3 de @Tesla será más barato. https://enforb.es/2SxsrbZ		2	10	1549462394000	6:13 - 6 feb. 2019	/Forbes_Mexico/status/1093150629860687872
1556894548-162	https://twitter.com/search?l=&q=%22%24TESLA%22%20since%3A2019-02-01%20until%3A2019-02-28&src=typd	@tecnocato	Israel Melendez, Jr. 🇵🇷 🇺🇸 ⚠️	A ustedes por el excellence servicio. No compraría ni recomendaría otro automóvil. Gracias.			1	1550793514000	15:58 - 21 feb. 2019	/tecnocato/status/1098733749850775552
1556894548-606	https://twitter.com/search?l=&q=%22%24TESLA%22%20since%3A2019-02-01%20until%3A2019-02-28&src=typd	@michelldmarco	Michell D'Marco ∴	La competencia a futuro y corto plazo se vislumbra feroz... Obviamente será ganador el que cumpla lo que dice, precio, estaciones y tiempos de carga, autonomía... @tesla desde sus inicios está a la cabeza en solitario.			1	1549585300000	16:21 - 7 feb. 2019	/michelldmarco/status/1093666134359003136
1556894548-808	https://twitter.com/search?l=&q=%22%24TESLA%22%20since%3A2019-02-01%20until%3A2019-02-28&src=typd	@oscoronel93	Osvaldo Coronel	Por dónde ?			1	1548982646000	16:57 - 31 ene. 2019	/oscoronel93/status/1091138421710557189
1556894548-115	https://twitter.com/search?l=&q=%22%24TESLA%22%20since%3A2019-02-01%20until%3A2019-02-28&src=typd	@_LexiP_	👑 Cosmic Girl	"Electrohuachicol" a que esa no te la sabías !!! Funcionarios de la #4ta			1	1550934304000	7:05 - 23 feb. 2019	/_LexiP_/status/1099324266829340673
1556894548-648	https://twitter.com/search?l=&q=%22%24TESLA%22%20since%3A2019-02-01%20until%3A2019-02-28&src=typd	@Cambio16	Cambio16	#Motor ¿El #CEO de @Tesla, @elonmusk ha recurrido continuamente a polémicas y vías fáciles para captar la atención? http://ow.ly/TyeT30nBjIJ pic.twitter.com/G3KNOsBti5				1549479645000	11:00 - 6 feb. 2019	/Cambio16/status/1093222985455071234
1556894548-498	https://twitter.com/search?l=&q=%22%24TESLA%22%20since%3A2019-02-01%20until%3A2019-02-28&src=typd	@InsideEVs	InsideEVs	Watch This @Tesla #Model3 Stop Itself To Avoid Crash: Video https://insideevs.com/video-tesla-stop-itself-avoid-horrific-crash/amp/ …pic.twitter.com/jcNnP55SFj	58	359	2,5K	1549990875000	9:01 - 12 feb. 2019	/InsideEVs/status/1095367238264213506
1556894548-39	https://twitter.com/search?l=&q=%22%24TESLA%22%20since%3A2019-02-01%20until%3A2019-02-28&src=typd	@cuanticoficial	Cuántico	@elonmusk abandona @Tesla con el objetivo de invertir en #NuevasTecnologías: La idea es dar paso a una nueva aventura que, en su opinión, cambiará el mundo más de lo que Tesla, SpaceX y Solar City han sido capaces de hacer. Fuente: http://vectortractions.com https://www.vectortractions.com/elon-musk-hizo-una-gran-inversion-de-mas-de-770-millones/ …				1551225347000	15:55 - 26 feb. 2019	/cuanticoficial/status/1100544989912883200
1556894548-545	https://twitter.com/search?l=&q=%22%24TESLA%22%20since%3A2019-02-01%20until%3A2019-02-28&src=typd	@destriCSGO	ʀᴜʙᴇɴ sᴏsᴀ 💢 🇪🇸	@Aaron7Ruiz ¡Qué hace por aquí DkS RopiRmaz1N! amneXia.JARPP returns? Powered @Tesla | @IBM | @BlackBerryESP | @Kelmesports @Uber | @DIA_Group | @Renfe | @stockbuelna #CSGO #HLTV #KATOWICEpic.twitter.com/PX8ExUeveQ	1		1	1549811516000	7:11 - 10 feb. 2019	/destriCSGO/status/1094614955318562816
1556894548-444	https://twitter.com/search?l=&q=%22%24TESLA%22%20since%3A2019-02-01%20until%3A2019-02-28&src=typd	@dog_rates	WeRateDogs™	pic.twitter.com/2tKRGXT0AX	1	32	1,7K	1550119548000	20:45 - 13 feb. 2019	/dog_rates/status/1095906934312452101
1556894548-557	https://twitter.com/search?l=&q=%22%24TESLA%22%20since%3A2019-02-01%20until%3A2019-02-28&src=typd	@edugomartin	Eduardo Gómez Martín	Hemos disfrutado con grandes ponentes; Daniel Wu, Sales Advisor @Tesla, Victor Coello, CEO @pixelandpixel, Alejandra de la Riva, Dr Comunicación y RRPP @Primark, Sertxu Sánchez, Digital Mk Manager en @playstationes y Daniela Goicoechea, Dr Mk @goikogrill ¡Gracias!pic.twitter.com/xsacDEkgAy		3	13	1549744152000	12:29 - 9 feb. 2019	/edugomartin/status/1094332406537113606
1556894548-771	https://twitter.com/search?l=&q=%22%24TESLA%22%20since%3A2019-02-01%20until%3A2019-02-28&src=typd	@ogutierrez72	Oscar Gutiérrez	Nopal y amaranto hasta el fin del mundo.				1549114703000	5:38 - 2 feb. 2019	/ogutierrez72/status/1091692308901187584
1556894548-590	https://twitter.com/search?l=&q=%22%24TESLA%22%20since%3A2019-02-01%20until%3A2019-02-28&src=typd	@ReasonWhy	Reason Why	Este es el culo róbotico de Tesla para probar la resistencia de sus asientos #tecnología #innovación #robot #MomentoTechie @Tesla https://rwhy.es/2GfzjFh pic.twitter.com/YjVN1hK7MJ	1		2	1549629901000	4:45 - 8 feb. 2019	/ReasonWhy/status/1093853205623173120
1556894548-518	https://twitter.com/search?l=&q=%22%24TESLA%22%20since%3A2019-02-01%20until%3A2019-02-28&src=typd	@CsrParga	César Parga	Casa del herrero cuchillo de palo.	1			1549904803000	9:06 - 11 feb. 2019	/CsrParga/status/1095006227132747776
1556894548-295	https://twitter.com/search?l=&q=%22%24TESLA%22%20since%3A2019-02-01%20until%3A2019-02-28&src=typd	@6oclockbandit	Anthony	Tesla circa 2050pic.twitter.com/TDnJZOhM2o				1550359663000	15:27 - 16 feb. 2019	/6oclockbandit/status/1096914047222599681
1556894548-227	https://twitter.com/search?l=&q=%22%24TESLA%22%20since%3A2019-02-01%20until%3A2019-02-28&src=typd	@OMNIANOTICIAS	Omnia Noticias	#CIENCIA #TECNOLOGIA Autos eléctricos: una historia que data del siglo XIX http://www.omnia.com.mx/noticia/98460/ @Tesla @nissan @Toyota @Porsche @MercedesBenz @chevrolet @GM @Fordpic.twitter.com/UuB3XPIr3b			1	1550607780000	12:23 - 19 feb. 2019	/OMNIANOTICIAS/status/1097954725998325760
1556894548-725	https://twitter.com/search?l=&q=%22%24TESLA%22%20since%3A2019-02-01%20until%3A2019-02-28&src=typd	@a30tero	Andrés Otero	Te diré otra cosa más: no tiene 8000000 botones				1549233660000	14:41 - 3 feb. 2019	/a30tero/status/1092191250990669824
1556894548-305	https://twitter.com/search?l=&q=%22%24TESLA%22%20since%3A2019-02-01%20until%3A2019-02-28&src=typd	@dogsoftesla	Dogs of Tesla 🐾	We just topped off 6 Teslas with additional blankets, beds, food and supplies at @BLKMDL3’s home! Heading out! LA! @Tesla @elonmusk @mayemusk @danahull @tesla_unplugged @marvelwonderkat @_jeffreyr @ocdavid #TeslaRallyforGoodpic.twitter.com/kDcuR0TxCw	3	26	147	1550345540000	11:32 - 16 feb. 2019	/dogsoftesla/status/1096854813323608064
1556894548-438	https://twitter.com/search?l=&q=%22%24TESLA%22%20since%3A2019-02-01%20until%3A2019-02-28&src=typd	@rmncr	Arman ACAR	4-5 ay önce bir Tesla müşterisinin önerisiymiş Köpek Modu. Geliştirilip, entegre edilmiş. Hem müşteri deneyimi hem de köpek sahipleri için harikulade bir özellik. @Tesla https://twitter.com/Tesla/status/1095885520058515456 …	1	30	103	1550124781000	22:13 - 13 feb. 2019	/rmncr/status/1095928884078567424
1556894548-382	https://twitter.com/search?l=&q=%22%24TESLA%22%20since%3A2019-02-01%20until%3A2019-02-28&src=typd	@AndreeFairlie	Andree Fairlie Model3 Tesla 🚘 🔋	A buen ritmo aumentaron la producción en @Tesla. A pesar de que en el artículo digan: "con una producción de entre 6.000 y 7.000 unidades diarias con picos de 8.000". Que vengan ya los Model 3! https://twitter.com/foroelectricos/status/1096107123946213376 …			1	1550178504000	13:08 - 14 feb. 2019	/AndreeFairlie/status/1096154210968764422
1556894548-805	https://twitter.com/search?l=&q=%22%24TESLA%22%20since%3A2019-02-01%20until%3A2019-02-28&src=typd	@ameysselle	arnaud meysselle	@Uber ride in a @Tesla X #LA #Tesla #Boom cc @elonmuskpic.twitter.com/Jv80JRjl21				1548982889000	17:01 - 31 ene. 2019	/ameysselle/status/1091139440985157633
1556894548-799	https://twitter.com/search?l=&q=%22%24TESLA%22%20since%3A2019-02-01%20until%3A2019-02-28&src=typd	@elonmusk	Elon Musk	No plans to do so. Would recommend Model S.	102	86	6,0K	1549014460000	1:47 - 1 feb. 2019	/elonmusk/status/1091271856399691776
1556894548-814	https://twitter.com/search?l=&q=%22%24TESLA%22%20since%3A2019-02-01%20until%3A2019-02-28&src=typd	@oxygenO211	oxygenO2	@Tesla has reached a phase, where it has proven to the world it has great products. Plus, EV is here to stay and will replace ICE cars. There isn’t much $tsla shorts or media/ critics can do from here on. They can cause minor dips in the stock price, but not any real damage	1		6	1548981230000	16:33 - 31 ene. 2019	/oxygenO211/status/1091132483398070272
1556894548-316	https://twitter.com/search?l=&q=%22%24TESLA%22%20since%3A2019-02-01%20until%3A2019-02-28&src=typd	@EFE_motor	EFE_motor	Prueba | #Tesla Model 3 Performance: el anticipo de lo que será el Tesla más accesible #teslamodel3 @Tesla #model3https://www.efemotor.com/tesla-model-3-performance/ …				1550315821000	3:17 - 16 feb. 2019	/EFE_motor/status/1096730161779785729
1556894548-298	https://twitter.com/search?l=&q=%22%24TESLA%22%20since%3A2019-02-01%20until%3A2019-02-28&src=typd	@DonFeudo_	Moreno perdido	Es el tweet que buscaba, gracias			2	1550350769000	12:59 - 16 feb. 2019	/DonFeudo_/status/1096876745305788416
1556894548-117	https://twitter.com/search?l=&q=%22%24TESLA%22%20since%3A2019-02-01%20until%3A2019-02-28&src=typd	@Ivan34257113	Ivan	En caso de ser dual charger duplicas: 32A en monofase, 7,2kw En trifasico si puedes cargar a 11kw sea single o dual charger			1	1550921494000	3:31 - 23 feb. 2019	/Ivan34257113/status/1099270537929523200
1556894548-242	https://twitter.com/search?l=&q=%22%24TESLA%22%20since%3A2019-02-01%20until%3A2019-02-28&src=typd	@grainreader	MillG	Hey @leahmishkinNJTV , @elonmusk pronounces @Tesla as 'Tezla'. #JustSayin				1550529487000	14:38 - 18 feb. 2019	/grainreader/status/1097626343687241728
1556894548-689	https://twitter.com/search?l=&q=%22%24TESLA%22%20since%3A2019-02-01%20until%3A2019-02-28&src=typd	@LucasRiveraJ	Lucas Rivera Jaimes	@elonmusk revela todas las #patentes de @Tesla para ayudar a combatir el #CambioClimático! http://ow.ly/hiNc30nA5RP				1549367704000	3:55 - 5 feb. 2019	/LucasRiveraJ/status/1092753470594125824
1556894548-23	https://twitter.com/search?l=&q=%22%24TESLA%22%20since%3A2019-02-01%20until%3A2019-02-28&src=typd	@TheRealBreeze_	Breezy Boi	He usually carries one iPhone and one Android device	4		811	1551292150000	10:29 - 27 feb. 2019	/TheRealBreeze_/status/1100825180425744384
1556894548-250	https://twitter.com/search?l=&q=%22%24TESLA%22%20since%3A2019-02-01%20until%3A2019-02-28&src=typd	@mrosastw	Mario Rosas	No es necesario que seas objetiva, yo no lo he probado y creo que es genial, y eso es lo más subjetivo del mundo , el tema es más si sales de la prueba diciendo 'me lo llevo, ponle un lazo y envuélvelo para regalo'			4	1550519557000	11:52 - 18 feb. 2019	/mrosastw/status/1097584693648621568
1556894548-29	https://twitter.com/search?l=&q=%22%24TESLA%22%20since%3A2019-02-01%20until%3A2019-02-28&src=typd	@realHamzaAmin	Guy	Plot twist: @Tesla paid @MKBHD amd the truck drivers to show the summon feature.	8	2	1,2K	1551290875000	10:07 - 27 feb. 2019	/realHamzaAmin/status/1100819833904680961
1556894548-189	https://twitter.com/search?l=&q=%22%24TESLA%22%20since%3A2019-02-01%20until%3A2019-02-28&src=typd	@PoliciaAlbacete	PolicíaLocalAlbacete	El "modo perro" de @Tesla permite dejar activo el aire acondicionado y música para dejar con seguridad a tus mascotas en su interior. ¿Qué os parece? https://twitter.com/Tesla/status/1095885520058515456 …	2	2	19	1550709734000	16:42 - 20 feb. 2019	/PoliciaAlbacete/status/1098382353238581248
1556894548-441	https://twitter.com/search?l=&q=%22%24TESLA%22%20since%3A2019-02-01%20until%3A2019-02-28&src=typd	@IvanH_qpro	Ivan Herrera	¿Cómo no querer un @Tesla? https://youtu.be/T2rbdMlmpYY #DogMode #Tesla				1550123625000	21:53 - 13 feb. 2019	/IvanH_qpro/status/1095924033999302656
1556894548-3	https://twitter.com/search?l=&q=%22%24TESLA%22%20since%3A2019-02-01%20until%3A2019-02-28&src=typd	@uncleDeucey	uncle Deucey	Ha ha ha ace			1	1551291475000	10:17 - 27 feb. 2019	/uncleDeucey/status/1100822350717685766
1556894548-2	https://twitter.com/search?l=&q=%22%24TESLA%22%20since%3A2019-02-01%20until%3A2019-02-28&src=typd	@WorldEnergyTrad	WorldEnergyTrade	#FelizMiercoles Estos son los indicadores del mercado energéticos de hoy #27Feb #Wednesday #Energy #Oil #Crude #Business #Finance #Economics #Gold #Trading #Marketing #Tesla #Adobe @Tesla pic.twitter.com/Qgy91CfDxn		1	1	1551269089000	4:04 - 27 feb. 2019	/WorldEnergyTrad/status/1100728456659304448
1556894548-195	https://twitter.com/search?l=&q=%22%24TESLA%22%20since%3A2019-02-01%20until%3A2019-02-28&src=typd	@RadioUdeG	Radio Universidad	El director legal de @Tesla deja el cargo a solo dos meses de su llegada. http://wp.me/p8r5rC-1qS2	1			1550692621000	11:57 - 20 feb. 2019	/RadioUdeG/status/1098310575417810949
1556894548-664	https://twitter.com/search?l=&q=%22%24TESLA%22%20since%3A2019-02-01%20until%3A2019-02-28&src=typd	@SazonOrganico	SazónOrgánico	@elonmusk libera todas las patentes de @Tesla con el objetivo de ayudar a generar un desarrollo en la lucha contra el calentamiento global. https://ecoosfera.com/elon-musk-libera-patentes-tesla-sustentabilidad-cambio-climatico/ …				1549456459000	4:34 - 6 feb. 2019	/SazonOrganico/status/1093125734732890113
1556894548-817	https://twitter.com/search?l=&q=%22%24TESLA%22%20since%3A2019-02-01%20until%3A2019-02-28&src=typd	@HeartTesla	iHeartTesla	Agreed, then no one person should fully trust his or her own driving ability. Hence the need for self driving cars. It offers an extra layer of security. Even with today’s technology, self driving (when used correctly, unlike what Uber did) is much safe than a human, already.	2		1	1548980958000	16:29 - 31 ene. 2019	/HeartTesla/status/1091131342404780032
1556894548-61	https://twitter.com/search?l=&q=%22%24TESLA%22%20since%3A2019-02-01%20until%3A2019-02-28&src=typd	@BeElectricMyFr1	Be Electric My Friend	Mal por @Tesla @jorgemilburn por no incluir una o dos fechas en #Canarias , aquí también hay gente interesada en sus vehículos y con capacidad económica para comprarlos, esperemos que esto cambie pues ya queda feo el desplante.		1	3	1551140320000	16:18 - 25 feb. 2019	/BeElectricMyFr1/status/1100188362391076865
1556894548-460	https://twitter.com/search?l=&q=%22%24TESLA%22%20since%3A2019-02-01%20until%3A2019-02-28&src=typd	@samaeldelpino	samuel	Yassss,qué fuerrrte! Miren el que tiene el capó levantado! Está sin motor! Es un timo! (Ironía) ¡Menudos cochazos!			2	1550098802000	15:00 - 13 feb. 2019	/samaeldelpino/status/1095819916870119424
1556894548-476	https://twitter.com/search?l=&q=%22%24TESLA%22%20since%3A2019-02-01%20until%3A2019-02-28&src=typd	@jorge_delomas	Jorge de Lomas	Aplaudo el #Plan #Renove del @Gob_eus https://www.elcorreo.com/economia/gobierno-vasco-amplia-20190212192842-nt.html …. Pero sigue siendo #insuficiente ¿A que @pasa_electrico @TeslaParaTodos @Tesla @jorgemilburn y @slcuervo están de acuerdo? El precio máx para acceder a 3k € será de 40K. #Model3	1		3	1550070957000	7:15 - 13 feb. 2019	/jorge_delomas/status/1095703129562247168
1556894548-471	https://twitter.com/search?l=&q=%22%24TESLA%22%20since%3A2019-02-01%20until%3A2019-02-28&src=typd	@TeslaParaTodos	Tesla Para Todos	La respuesta es el modo centinela que en breve veremos activado	1		6	1550074758000	8:19 - 13 feb. 2019	/TeslaParaTodos/status/1095719070555668481
1556894548-192	https://twitter.com/search?l=&q=%22%24TESLA%22%20since%3A2019-02-01%20until%3A2019-02-28&src=typd	@Crailes	Andres Melendez	Pero vio que se activa por las cámaras que trae el Tesla hahaha es demasiado mae				1550695724000	12:48 - 20 feb. 2019	/Crailes/status/1098323590783602711
1556894548-270	https://twitter.com/search?l=&q=%22%24TESLA%22%20since%3A2019-02-01%20until%3A2019-02-28&src=typd	@Xavier4Go	Xavier MP	Amigos hoy me subí a un @Tesla de @Uber pic.twitter.com/z4A4aP3GON	3		2	1550438343000	13:19 - 17 feb. 2019	/Xavier4Go/status/1097244056843743232
1556894548-384	https://twitter.com/search?l=&q=%22%24TESLA%22%20since%3A2019-02-01%20until%3A2019-02-28&src=typd	@eloutput	El Output	Así funciona el Modo Perro en los coches de @Tesla https://eloutput.com/noticias/otros/modo-perro-tesla/ … #DogModepic.twitter.com/iZMS1Kv5zK		1		1550174486000	12:01 - 14 feb. 2019	/eloutput/status/1096137361937842182
1556894548-88	https://twitter.com/search?l=&q=%22%24TESLA%22%20since%3A2019-02-01%20until%3A2019-02-28&src=typd	@PabloGarEsca	Pablo García	Es decir, las propuestas "serias" de Mercedes, Audi, Jaguar, teniendo toda la info d los productos de Tesla, no crees q lo podían haber hecho un poco mejor? Saludos			1	1551048179000	14:42 - 24 feb. 2019	/PabloGarEsca/status/1099801894497726464
1556894548-103	https://twitter.com/search?l=&q=%22%24TESLA%22%20since%3A2019-02-01%20until%3A2019-02-28&src=typd	@TslaqGuts	⚡AVolta	Pero hombre. Esta bromeando no tio? Tesla tiene un monton de problemas. Servicio un leo, fatal. Test juro. Mirehttps://twitter.com/TslaqGuts/status/1099347161249124353?s=19 …				1550967059000	16:10 - 23 feb. 2019	/TslaqGuts/status/1099461651902926848
1556894548-111	https://twitter.com/search?l=&q=%22%24TESLA%22%20since%3A2019-02-01%20until%3A2019-02-28&src=typd	@Frozedboy	Mario	Aunque sea para ricos y amigos "progres" recargar el coche eléctrico son 4 horas mínimo para todos los públicos, a no ser que tengas un @tesla y lo metas en un Supercharger, que son dos horas.			1	1550953291000	12:21 - 23 feb. 2019	/Frozedboy/status/1099403905413320706
1556894548-109	https://twitter.com/search?l=&q=%22%24TESLA%22%20since%3A2019-02-01%20until%3A2019-02-28&src=typd	@jean_steffe	Jean	Es que tiene la pegatina cero emisiones. Con eso pueden todo.	1		1	1550953834000	12:30 - 23 feb. 2019	/jean_steffe/status/1099406182895226880
1556894548-213	https://twitter.com/search?l=&q=%22%24TESLA%22%20since%3A2019-02-01%20until%3A2019-02-28&src=typd	@PxP_LAC	Periodistas xPlaneta	Se dio a conocer el ranking 2019 de la performance bursátil de empresas verdes #clean200. @ToyotaMotorCorp quedó mejor ubicada que @Tesla. Hay 9 brasileñas en la lista https://twitter.com/ClimateNexus/status/1097965061681885186 …		1	3	1550662651000	3:37 - 20 feb. 2019	/PxP_LAC/status/1098184870747095040
1556894548-22	https://twitter.com/search?l=&q=%22%24TESLA%22%20since%3A2019-02-01%20until%3A2019-02-28&src=typd	@martinengwicht	Martin { God of Mars }	Why is The SEC Picking on Elon Musk Instead of Mark Zuckerberg? — the SEC's enforcement is inconsistent & confusing. E.g. erratic nature of fines & complete lack of patience /w Elon Musk but unending patience with Mark Zuckerberg. https://www.forbes.com/sites/jodywestby/2019/02/26/why-is-the-sec-picking-on-elon-musk-instead-of-mark-zuckerberg/#353b3613834d … $TSLA @TESLA #TESLApic.twitter.com/t3c…	1	16	58	1551294578000	11:09 - 27 feb. 2019	/martinengwicht/status/1100835367845023744
1556894548-503	https://twitter.com/search?l=&q=%22%24TESLA%22%20since%3A2019-02-01%20until%3A2019-02-28&src=typd	@GrupoEnergia16	Energía16	#Motor @Tesla está aumentando la producción del Model 3 para lograr un precio que lo haga más asequible para los compradores de automóviles convencionales http://ow.ly/hJzt30nENmr pic.twitter.com/64yR0dkMrH				1549965637000	2:00 - 12 feb. 2019	/GrupoEnergia16/status/1095261383866892288
1556894548-722	https://twitter.com/search?l=&q=%22%24TESLA%22%20since%3A2019-02-01%20until%3A2019-02-28&src=typd	@foroelectricos	ForoCochesEléctricos	Prueba Tesla Model X 100D. Nos vamos de viaje con el Tesla más familiar https://forococheselectricos.com/2019/02/prueba-tesla-model-x-100d-nos-vamos-de-viaje-con-el-tesla-mas-familiar.html … #Tesla #TeslaModelX @Tesla		3	18	1549269374000	0:36 - 4 feb. 2019	/foroelectricos/status/1092341044245643264
1556894548-199	https://twitter.com/search?l=&q=%22%24TESLA%22%20since%3A2019-02-01%20until%3A2019-02-28&src=typd	@Cesar20nudos	Cesar 20nudos	Con "Nueva furgoneta @Tesla del ayuntamiento de Madrid" parece que digas que la furgoneta es de la marca Tesla. Creo que la redacción no es muy acertada				1550688562000	10:49 - 20 feb. 2019	/Cesar20nudos/status/1098293552801562625
1556894548-373	https://twitter.com/search?l=&q=%22%24TESLA%22%20since%3A2019-02-01%20until%3A2019-02-28&src=typd	@Josrmzmo	Ing πsteador	Por cosas cómo está es que @Tesla y @elonmusk son lo mejorhttps://twitter.com/Tesla/status/1095885520058515456 …				1550182384000	14:13 - 14 feb. 2019	/Josrmzmo/status/1096170486126526464
1556894548-530	https://twitter.com/search?l=&q=%22%24TESLA%22%20since%3A2019-02-01%20until%3A2019-02-28&src=typd	@cleantechnica	CleanTechnica	Congrats to @Tesla @elonmusk @baicglobal and @Nissan @NissanElectric for producing the world's 5 best selling electric vehicles in 2018. Looking forward to twice as many sales in 2019, or at least 2020.https://cleantechnica.com/2019/02/09/tesla-model-3-1-best-selling-electric-car-in-world-7-of-global-ev-market/ …	3	27	110	1549875603000	1:00 - 11 feb. 2019	/cleantechnica/status/1094883752625561600
1556894548-510	https://twitter.com/search?l=&q=%22%24TESLA%22%20since%3A2019-02-01%20until%3A2019-02-28&src=typd	@Tesla	Tesla	“Tesla’s fart mode is a real gem” via @mashablehttps://mashable.com/review/tesla-model-3-fart-mode-easter-eggs-review/#c2KwsDVbTsqx …	227	834	7,2K	1549923817000	14:23 - 11 feb. 2019	/Tesla/status/1095085979419832320
1556894548-277	https://twitter.com/search?l=&q=%22%24TESLA%22%20since%3A2019-02-01%20until%3A2019-02-28&src=typd	@Amadoelquelolea	AMADO AVENDAÑO 👨🏻‍💻	Es como si fueras a ofrecerle a @Tesla ese Aveo que sacaste a 60 meses. https://twitter.com/Radio_Formula/status/1096933385530949632 …	4	21	81	1550410140000	5:29 - 17 feb. 2019	/Amadoelquelolea/status/1097125763130757121
1556894548-693	https://twitter.com/search?l=&q=%22%24TESLA%22%20since%3A2019-02-01%20until%3A2019-02-28&src=typd	@PuelSenor	Seltexe.	Tu perd espoirs			1	1549351878000	23:31 - 4 feb. 2019	/PuelSenor/status/1092687093216829441
1556894548-721	https://twitter.com/search?l=&q=%22%24TESLA%22%20since%3A2019-02-01%20until%3A2019-02-28&src=typd	@foroelectricos	ForoCochesEléctricos	Opinión: ¿Cuánto podría costar el #Tesla Model 3 Long Range de tracción trasera sin pack premium en Europa? https://forococheselectricos.com/2019/02/opinion-cuanto-podria-costar-el-tesla-model-3-long-range-de-traccion-trasera-sin-pack-premium-en-europa.html … #TeslaModel3 @Tesla	2	4	19	1549275181000	2:13 - 4 feb. 2019	/foroelectricos/status/1092365400329908224
1556894548-57	https://twitter.com/search?l=&q=%22%24TESLA%22%20since%3A2019-02-01%20until%3A2019-02-28&src=typd	@DomoElectra	Domo Electra	Con las de 19" pedidas me sobran xD			2	1551168257000	0:04 - 26 feb. 2019	/DomoElectra/status/1100305537646899201
1556894548-178	https://twitter.com/search?l=&q=%22%24TESLA%22%20since%3A2019-02-01%20until%3A2019-02-28&src=typd	@argentolr	FABIÁN FERNÁNDEZ	Hay baterías de 1000 KW recarga o 1 MW mega watts será posible???				1550756597000	5:43 - 21 feb. 2019	/argentolr/status/1098578908918759424
1556894548-161	https://twitter.com/search?l=&q=%22%24TESLA%22%20since%3A2019-02-01%20until%3A2019-02-28&src=typd	@tongueti	💭	Ojalá me muera después de tener un @Tesla				1550796627000	16:50 - 21 feb. 2019	/tongueti/status/1098746808153575424
1556894548-121	https://twitter.com/search?l=&q=%22%24TESLA%22%20since%3A2019-02-01%20until%3A2019-02-28&src=typd	@RamondeLLES	Ramon Sellés	Lo probaste con el adaptador azul de Tesla? Éste (y sólo éste) debería cargar a 32 A. Seguramente uniendo dos de las fases en algún “bridging” interno.	2		1	1550916192000	2:03 - 23 feb. 2019	/RamondeLLES/status/1099248301298323457
1556894548-513	https://twitter.com/search?l=&q=%22%24TESLA%22%20since%3A2019-02-01%20until%3A2019-02-28&src=typd	@gscoglio	Germán Scoglio	Cuando no llegás al #modelX te llevás la remera @Tesla @elonmuskpic.twitter.com/90GrKLxQe2			9	1549914247000	11:44 - 11 feb. 2019	/gscoglio/status/1095045840228532224
1556894548-519	https://twitter.com/search?l=&q=%22%24TESLA%22%20since%3A2019-02-01%20until%3A2019-02-28&src=typd	@ReasonWhy	Reason Why	Generación ESIC acerca a los más jóvenes las últimas tendencias en marketing, #comunicación y #publicidad con marcas como Tesla, Primark o Goiko Gill #Marketing #Comunicación #GeneracionESIC @Tesla @GoikoGrillhttps://www.reasonwhy.es/actualidad/evento-generacion-esic-madrid-2019 …			4	1549903514000	8:45 - 11 feb. 2019	/ReasonWhy/status/1095000822813986816
1556894548-532	https://twitter.com/search?l=&q=%22%24TESLA%22%20since%3A2019-02-01%20until%3A2019-02-28&src=typd	@DomoElectra	Domo Electra	La entrega del #Model3 de @Tesla es inminente y aún tengo que instalar mi punto de CARGA. ¿Cuál será?	9	1	25	1549870018000	23:26 - 10 feb. 2019	/DomoElectra/status/1094860327194451969
1556894548-550	https://twitter.com/search?l=&q=%22%24TESLA%22%20since%3A2019-02-01%20until%3A2019-02-28&src=typd	@mojosusan	Mojo Susan	Nico!!!			3	1549756173000	15:49 - 9 feb. 2019	/mojosusan/status/1094382827842482176
1556894548-525	https://twitter.com/search?l=&q=%22%24TESLA%22%20since%3A2019-02-01%20until%3A2019-02-28&src=typd	@SMARTGRIDSINFO	SMARTGRIDSINFO	El especialista en baterías Maxwell Technologies ha anunciado la firma de un acuerdo de fusión definitivo con Tesla. Al hacerse con el 10... #AlmacenamientoEnergía #Batería #RecargaVehículosEléctricos @Maxwell_Tech @Tesla https://wp.me/p89EVn-8rt				1549884045000	3:20 - 11 feb. 2019	/SMARTGRIDSINFO/status/1094919162022060032
1556894548-31	https://twitter.com/search?l=&q=%22%24TESLA%22%20since%3A2019-02-01%20until%3A2019-02-28&src=typd	@MKBHD	Marques Brownlee	From my IG story: Pretty sure these trucks were trolling me. Thanks anyway @Tesla pic.twitter.com/An4S5O4tjq	1,1K	8,7K	79K	1551290765000	10:06 - 27 feb. 2019	/MKBHD/status/1100819374024388609
1556894548-311	https://twitter.com/search?l=&q=%22%24TESLA%22%20since%3A2019-02-01%20until%3A2019-02-28&src=typd	@Model3Canarias	Model3 Canarias Tsla	¡Y Canarias pa cuando? Seguimos sin tener solución por parte de @Tesla #España para comprar sin IVA desde Canarias (con IGIC) y recoger nuestro #Model3 en territorio nacional. -CANARIAS es España, somos Europeos... ¿Porqué nos tratan diferente? @Alandbru @jorgemilburn @raqueldura	10	11	33	1550338940000	9:42 - 16 feb. 2019	/Model3Canarias/status/1096827130736984066
1556894548-665	https://twitter.com/search?l=&q=%22%24TESLA%22%20since%3A2019-02-01%20until%3A2019-02-28&src=typd	@foroelectricos	ForoCochesEléctricos	El Tesla Model 3 lidera la encuesta anual de Consumer Reports de los coches más satisfactorios para sus propietarios https://forococheselectricos.com/2019/02/el-tesla-model-3-lidera-la-encuesta-anual-de-consumer-reports-de-los-coches-mas-satisfactorios-para-sus-propietarios.html … #Tesla #TeslaModel3 @Tesla pic.twitter.com/DN1laobA2N		11	31	1549454447000	4:00 - 6 feb. 2019	/foroelectricos/status/1093117298255253505
1556894548-554	https://twitter.com/search?l=&q=%22%24TESLA%22%20since%3A2019-02-01%20until%3A2019-02-28&src=typd	@ClubTeslaES	Club Tesla España	Seguridad al volante. #autopilot de @tesla https://twitter.com/joseluisportela/status/1094174673582149639 …	4	19	86	1549749328000	13:55 - 9 feb. 2019	/ClubTeslaES/status/1094354119765229574
1556894548-469	https://twitter.com/search?l=&q=%22%24TESLA%22%20since%3A2019-02-01%20until%3A2019-02-28&src=typd	@EduardoLopezGr	Eduardo López	El señor @Tesla donde quiera que este, sin duda debe estar feliz. https://twitter.com/elonmusk/status/1095737018137534465 …				1550085605000	11:20 - 13 feb. 2019	/EduardoLopezGr/status/1095764566666080257
1556894548-425	https://twitter.com/search?l=&q=%22%24TESLA%22%20since%3A2019-02-01%20until%3A2019-02-28&src=typd	@PabloGarEsca	Pablo García	Me refería a la q se ve el lateral del coche. El artículo dice q es gris, pero parece negro. De todas maneras ya me lo has dejado claro. Saludos, y gracias por tus artículos			1	1550142517000	3:08 - 14 feb. 2019	/PabloGarEsca/status/1096003271070830592
1556894548-466	https://twitter.com/search?l=&q=%22%24TESLA%22%20since%3A2019-02-01%20until%3A2019-02-28&src=typd	@miquelfos	Miquel Fos	Ya lo tienes? @DomoElectra			1	1550090025000	12:33 - 13 feb. 2019	/miquelfos/status/1095783104545996801
1556894548-473	https://twitter.com/search?l=&q=%22%24TESLA%22%20since%3A2019-02-01%20until%3A2019-02-28&src=typd	@Tesla	Tesla	Powerwall keeps home cool during Sydney blackouthttps://www.smh.com.au/national/nsw/how-battery-power-kept-one-sydney-home-cool-during-the-blackout-20190201-p50v2t.html …	52	396	3,5K	1550073342000	7:55 - 13 feb. 2019	/Tesla/status/1095713131660173312
1556894548-54	https://twitter.com/search?l=&q=%22%24TESLA%22%20since%3A2019-02-01%20until%3A2019-02-28&src=typd	@SoyMotorCoches	SoyMotor - Coches	¿Un @Tesla Model S Shooting Brake? Existe, y estará presente en el @GimsSwiss. https://bit.ly/2NsnQms pic.twitter.com/K5HnCRzLpo			3	1551183636000	4:20 - 26 feb. 2019	/SoyMotorCoches/status/1100370041906872321
1556894548-582	https://twitter.com/search?l=&q=%22%24TESLA%22%20since%3A2019-02-01%20until%3A2019-02-28&src=typd	@jpmillet	Juan Pablo Millet	Mexico soon? @elonmusk	2		1	1549656539000	12:08 - 8 feb. 2019	/jpmillet/status/1093964934751363072
1556894548-663	https://twitter.com/search?l=&q=%22%24TESLA%22%20since%3A2019-02-01%20until%3A2019-02-28&src=typd	@GPSTaller	GPSTaller	Hoy nos vamos de Camping con nuestro nuevo #Tesla #ModelS ¡Miralo aquí https://www.youtube.com/watch?v=76tvChUpOCQ … @Tesla @gpstaller está c vos en toda #Argentina c el mejor #ServicioMecánico Bajá app @android en http://bit.ly/1Us8lZP #BuenViaje pic.twitter.com/a7POKYEoJ5		5	5	1549458008000	5:00 - 6 feb. 2019	/GPSTaller/status/1093132231663673346
1556894548-114	https://twitter.com/search?l=&q=%22%24TESLA%22%20since%3A2019-02-01%20until%3A2019-02-28&src=typd	@sensarpensar	Spencer	If you own a Tesla or an EV, will you ever buy an ICE car again? If you don’t own an EV, what will your next car be. Retweet this please #Tesla $TSLA @Tesla @ValueAnalyst1 @teslaownersSV @tesla_truth @vincent13031925 @elonmusk @Teslarati @Model3Owners	30	69	81	1550949625000	11:20 - 23 feb. 2019	/sensarpensar/status/1099388528448819201
1556894548-67	https://twitter.com/search?l=&q=%22%24TESLA%22%20since%3A2019-02-01%20until%3A2019-02-28&src=typd	@TeslaParaTodos	Tesla Para Todos	Creo que la situacion en Canarias es dicifil para Tesla ya que el tamaæo del mercado les dificulta tener un servicio postventa en condiciones. Lo siento por los que viven en las islas. Espero que en breve con un Tesla Ranger en Tenerife o Gran Canaria pueden solucionarlo.			4	1551130050000	13:27 - 25 feb. 2019	/TeslaParaTodos/status/1100145286264049664
1556894548-139	https://twitter.com/search?l=&q=%22%24TESLA%22%20since%3A2019-02-01%20until%3A2019-02-28&src=typd	@Alandbru	𝓐𝓵𝓪𝓷𝓭	Love Love Love Love Love Love Love Love Love Love Love Love Love Love Love Love Love Love Love Love @Tesla by @elonmusk. #tesla #modelS #elonmuskpic.twitter.com/YfnKoQ2rbX	16	41	830	1550858595000	10:03 - 22 feb. 2019	/Alandbru/status/1099006720037269506
1556894548-603	https://twitter.com/search?l=&q=%22%24TESLA%22%20since%3A2019-02-01%20until%3A2019-02-28&src=typd	@WorldEnergyTrad	WorldEnergyTrade	Cooperación eléctrica entre dos grandes compañías de automóviles https://buff.ly/2WLdgep #energy #cars #ElectricVehicles #future #power #green #cleanenergy #tech #europe #america #world #noticias #News #today #7feb @tesla @Daimlerpic.twitter.com/hP8eI6PcmF		4	3	1549596612000	19:30 - 7 feb. 2019	/WorldEnergyTrad/status/1093713581856694272
1556894548-763	https://twitter.com/search?l=&q=%22%24TESLA%22%20since%3A2019-02-01%20until%3A2019-02-28&src=typd	@IonutzCalinoiu	Ionutz	Te acabas de definir ... Por cierto, tu nivel ortográfico está por los suelos Un crack...			1	1549142776000	13:26 - 2 feb. 2019	/IonutzCalinoiu/status/1091810056453136385
1556894548-431	https://twitter.com/search?l=&q=%22%24TESLA%22%20since%3A2019-02-01%20until%3A2019-02-28&src=typd	@elonmusk	Elon Musk	It will start out slow to make sure there are no corner case issues and then, if that looks good, speed up next week. We def need to add a “Request Latest Update” feature!	61	83	4,0K	1550130135000	23:42 - 13 feb. 2019	/elonmusk/status/1095951337664270336
1556894548-823	https://twitter.com/search?l=&q=%22%24TESLA%22%20since%3A2019-02-01%20until%3A2019-02-28&src=typd	@HeartTesla	iHeartTesla	That’s Uber for you. Not even comparable to Tesla. If you’re gonna compare apples to rotten oranges, at least research a bit more in what you’re talking about.	1		5	1548980175000	16:16 - 31 ene. 2019	/HeartTesla/status/1091128054716424192
1556894548-514	https://twitter.com/search?l=&q=%22%24TESLA%22%20since%3A2019-02-01%20until%3A2019-02-28&src=typd	@Alberto_Xiu	Aberto Higon Lorente	Viene de camino alguna domoplaca solar??	1		1	1549913538000	11:32 - 11 feb. 2019	/Alberto_Xiu/status/1095042865787490306
1556894548-445	https://twitter.com/search?l=&q=%22%24TESLA%22%20since%3A2019-02-01%20until%3A2019-02-28&src=typd	@ElFinanciero_Mx	El Financiero	#AutosEF @Tesla tiene un serio competidor eléctrico de 15 mil dólares y 3 ruedas. http://bit.ly/2SUMDEG pic.twitter.com/7cai2xPr0D		7	6	1550119500000	20:45 - 13 feb. 2019	/ElFinanciero_Mx/status/1095906731035688961
1556894548-76	https://twitter.com/search?l=&q=%22%24TESLA%22%20since%3A2019-02-01%20until%3A2019-02-28&src=typd	@Dr_Eco_EV	Dr. Eco 🚗 🔋 🔌	Muchas felicidades compañero			2	1551101348000	5:29 - 25 feb. 2019	/Dr_Eco_EV/status/1100024899127689217
1556894548-534	https://twitter.com/search?l=&q=%22%24TESLA%22%20since%3A2019-02-01%20until%3A2019-02-28&src=typd	@jaredmecham	Jared Mecham	Dang, I don't think I've ever driven in worse weather conditions. 4-8 inches of snow was expected to fall within the hours I was driving. Video doesn't do it justice. TONS of snow on the road. Lots of cars stuck. @Tesla Model 3 AWD handled it surprisingly well. Made it home safe. pic.twitter.com/4u1DSLibKA	27	26	792	1549861734000	21:08 - 10 feb. 2019	/jaredmecham/status/1094825584507547648
1556894548-18	https://twitter.com/search?l=&q=%22%24TESLA%22%20since%3A2019-02-01%20until%3A2019-02-28&src=typd	@BelinunUY	EmmAncipado	Bloqueado en el estacionamiento? @Tesla te lo resuelve. Mueve el auto desde el celular... https://twitter.com/MKBHD/status/1100819374024388609 …				1551291993000	10:26 - 27 feb. 2019	/BelinunUY/status/1100824524357074947
1556894548-284	https://twitter.com/search?l=&q=%22%24TESLA%22%20since%3A2019-02-01%20until%3A2019-02-28&src=typd	@NeoMotor	NEOMOTOR Prensa Ibérica	#Tesla lanza la función “Dog Mode” @Tesla @ClubTeslaEShttps://www.neomotor.com/coches/tesla-lanza-el-dog-mode-para-proteger-a-nuestras-mascotas.html …				1550399400000	2:30 - 17 feb. 2019	/NeoMotor/status/1097080718692278272
1556894548-35	https://twitter.com/search?l=&q=%22%24TESLA%22%20since%3A2019-02-01%20until%3A2019-02-28&src=typd	@IsraelAlonsoAut	Israel Alonso Autos	Si la oferta es mejor que la de @Tesla (Precio, costo de autonomía diferente, diseño) si definitivamente.			2	1551285750000	8:42 - 27 feb. 2019	/IsraelAlonsoAut/status/1100798340642496512
1556894548-524	https://twitter.com/search?l=&q=%22%24TESLA%22%20since%3A2019-02-01%20until%3A2019-02-28&src=typd	@GrupoEnergia16	Energía16	#Motor @Tesla cierra un año de crecimiento sostenido y el logro de una aparente estabilidad, pero no ha sido fácil. Su #CEO, @elonmusk se ha visto muy demandado http://ow.ly/Uhxl30nBfmA pic.twitter.com/V5uP6dGKuG		1	1	1549886478000	4:01 - 11 feb. 2019	/GrupoEnergia16/status/1094929368512688128
1556894548-448	https://twitter.com/search?l=&q=%22%24TESLA%22%20since%3A2019-02-01%20until%3A2019-02-28&src=typd	@m_i_l_a_n_g_a	Queen milanesa	El logo de @Tesla parece un diu			1	1550117443000	20:10 - 13 feb. 2019	/m_i_l_a_n_g_a/status/1095898102286946304
1556894548-690	https://twitter.com/search?l=&q=%22%24TESLA%22%20since%3A2019-02-01%20until%3A2019-02-28&src=typd	@marcelolunah	Marcelo Luna	Si este año @Tesla comenzará la producción del model Y, espero ansioso que pronto hagan la presentación del vehículo, hace rato que no veo a @elonmusk en escenario.				1549366202000	3:30 - 5 feb. 2019	/marcelolunah/status/1092747169759723527
1556894548-511	https://twitter.com/search?l=&q=%22%24TESLA%22%20since%3A2019-02-01%20until%3A2019-02-28&src=typd	@DomoElectra	Domo Electra	y más xD			2	1549917101000	12:31 - 11 feb. 2019	/DomoElectra/status/1095057808771481602
1556894548-179	https://twitter.com/search?l=&q=%22%24TESLA%22%20since%3A2019-02-01%20until%3A2019-02-28&src=typd	@miguelikio	Likio	El futuro son los @Tesla				1550756024000	5:33 - 21 feb. 2019	/miguelikio/status/1098576508011118593
1556894548-145	https://twitter.com/search?l=&q=%22%24TESLA%22%20since%3A2019-02-01%20until%3A2019-02-28&src=typd	@JAExtremera	Alberto Extremera	Parece que ya estuvieran adaptados para el #teslamodel3 los supercharger de Valencia y Murcia.	1		2	1550846574000	6:42 - 22 feb. 2019	/JAExtremera/status/1098956299545530368
1556894548-802	https://twitter.com/search?l=&q=%22%24TESLA%22%20since%3A2019-02-01%20until%3A2019-02-28&src=typd	@ElFinanciero_Mx	El Financiero	.@Tesla despedirá a más de mil empleados en California. http://bit.ly/2B9macn pic.twitter.com/q7T0hxM3UI		10	7	1548992377000	19:39 - 31 ene. 2019	/ElFinanciero_Mx/status/1091179237342699526
1556894548-480	https://twitter.com/search?l=&q=%22%24TESLA%22%20since%3A2019-02-01%20until%3A2019-02-28&src=typd	@encamion	encamion	Se rumorea que el pick-up eléctrico de General Motors provendrá de @Tesla https://goo.gl/ATMzvK pic.twitter.com/RvU4mWqqG6				1550056084000	3:08 - 13 feb. 2019	/encamion/status/1095640747955564544
1556894548-210	https://twitter.com/search?l=&q=%22%24TESLA%22%20since%3A2019-02-01%20until%3A2019-02-28&src=typd	@GPSTaller	GPSTaller	Hoy nos vamos de Camping con nuestro nuevo #Tesla #ModelS ¡Miralo aquí https://www.youtube.com/watch?v=76tvChUpOCQ … @Tesla @gpstaller está c vos en toda #Argentina c el mejor #ServicioMecánico Bajá app @android en http://bit.ly/1Us8lZP #BuenViaje pic.twitter.com/tbCloRCjn7		5	7	1550667606000	5:00 - 20 feb. 2019	/GPSTaller/status/1098205653007564800
1556894548-416	https://twitter.com/search?l=&q=%22%24TESLA%22%20since%3A2019-02-01%20until%3A2019-02-28&src=typd	@TeslaParaTodos	Tesla Para Todos	Se que es tarde, pero siempre hay que documentar defectos en el momento con el delivery specialist y sacar fotos de todo. Espero que insistiendo te arreglan todo. ¿Aparte de los pequeños desperfectos, que tal el coche?	1		7	1550153065000	6:04 - 14 feb. 2019	/TeslaParaTodos/status/1096047512929161217
1556894548-811	https://twitter.com/search?l=&q=%22%24TESLA%22%20since%3A2019-02-01%20until%3A2019-02-28&src=typd	@J_M_0_N	Jay Pase	I for one welcome the competition . . . especially when a #Taycan saddles up beside me at the strip. So far the only #ElectricVehicle that can beat mine is another @Tesla I'm also eager to see what the #TaycanTurbo can do on a closed circuit like the #NurburgringNordschleifepic.twitter.com/n0W9M8IUiz	2		4	1548982126000	16:48 - 31 ene. 2019	/J_M_0_N/status/1091136241653899265
1556894548-623	https://twitter.com/search?l=&q=%22%24TESLA%22%20since%3A2019-02-01%20until%3A2019-02-28&src=typd	@RobbReportMx	Robb Report México	#Automobiles: @elonmusk ha revelado un nuevo secreto... los nuevos planes para el sistema antirrobo de @Tesla https://robbreport.mx/automobiles/asi-funciona-el-clasico-sistema-antirrobo-de-tesla/ …			2	1549555220000	8:00 - 7 feb. 2019	/RobbReportMx/status/1093539971078733824
1556894548-579	https://twitter.com/search?l=&q=%22%24TESLA%22%20since%3A2019-02-01%20until%3A2019-02-28&src=typd	@Abrahamlema10	青い顔	Tesla debería de regalar coches a los estudiantes de energías renovables, ¿Dónde está el compromiso con su misión? #quieromitesla @Tesla				1549664933000	14:28 - 8 feb. 2019	/Abrahamlema10/status/1094000141290360832
1556894548-604	https://twitter.com/search?l=&q=%22%24TESLA%22%20since%3A2019-02-01%20until%3A2019-02-28&src=typd	@manvalparaiso	Miguel Angel	Espero lleguen pronto a Chile				1549591984000	18:13 - 7 feb. 2019	/manvalparaiso/status/1093694168080281600
1556894548-816	https://twitter.com/search?l=&q=%22%24TESLA%22%20since%3A2019-02-01%20until%3A2019-02-28&src=typd	@borperbingle	Samuel Borcherding	Day 159: Sad that I didn’t get to participate in @TeamGaryVee’s smash stream today. @elonmusk @Tesla pic.twitter.com/MSV3Wf2TTG – en Tesla Supercharger	2	1	7	1548981113000	16:31 - 31 ene. 2019	/borperbingle/status/1091131990131109888
1556894548-490	https://twitter.com/search?l=&q=%22%24TESLA%22%20since%3A2019-02-01%20until%3A2019-02-28&src=typd	@Raules_19	Raules#19	Esta de despedida de soltero jajaja			1	1550004197000	12:43 - 12 feb. 2019	/Raules_19/status/1095423116975788032
1556894548-660	https://twitter.com/search?l=&q=%22%24TESLA%22%20since%3A2019-02-01%20until%3A2019-02-28&src=typd	@Ambitocom	Ámbito Financiero	@Tesla volvió bajar el precio de su Model 3 (segunda vez en el año) #Autos https://www.ambito.com/c5014524?utm_source=redes&utm_medium=redes&utm_campaign=redes …pic.twitter.com/giEzJgMHPD			1	1549464143000	6:42 - 6 feb. 2019	/Ambitocom/status/1093157965828374530
1556894548-237	https://twitter.com/search?l=&q=%22%24TESLA%22%20since%3A2019-02-01%20until%3A2019-02-28&src=typd	@tonilopezgarcia	toni lopez	@Tesla actualiza sus coches con "modo perro", controla una temperatura segura para tu #mascota mientras informa a los viandantes de los °C del interior ¡Actualiza tu coche con 4g!https://twitter.com/tictoc/status/1097050550812790786 …				1550564518000	0:21 - 19 feb. 2019	/tonilopezgarcia/status/1097773273641832449
1556894548-124	https://twitter.com/search?l=&q=%22%24TESLA%22%20since%3A2019-02-01%20until%3A2019-02-28&src=typd	@JansenBReyes1	Jansen Reyes	Por favor!!!! Supercharger en Sevilla o Huelva? Es imposible de conducir a Portugal por el poniente		1	3	1550905223000	23:00 - 22 feb. 2019	/JansenBReyes1/status/1099202291616370689
1556894548-205	https://twitter.com/search?l=&q=%22%24TESLA%22%20since%3A2019-02-01%20until%3A2019-02-28&src=typd	@b_r_a_v_a	Brava	Qué es esta pacheques de comercial Elon, te amo.			3	1550680881000	8:41 - 20 feb. 2019	/b_r_a_v_a/status/1098261335861653504
1556894548-152	https://twitter.com/search?l=&q=%22%24TESLA%22%20since%3A2019-02-01%20until%3A2019-02-28&src=typd	@aioandroid25	aioandroid25	@BMWi @BMWGroupPrensa @BMW Más bien será el golpe que sufres en el bolsillo al comprarte un coche tan caro #i3. La fórmula ofrecer menos por mas, hay que cambiar el chip. Hay que actualizarse y ofrecer lo que ofrece @Tesla con sus vehículos eléctricos.				1550832025000	2:40 - 22 feb. 2019	/aioandroid25/status/1098895280425107456
1556894548-486	https://twitter.com/search?l=&q=%22%24TESLA%22%20since%3A2019-02-01%20until%3A2019-02-28&src=typd	@maselectricos	Somos Electricos	Un nuevo ejemplo de que @Tesla es más que un coche eléctrico, es sin duda el coche más avanzado en todos los aspectos, y uno muy importante, la seguridad y evitar accidentes como se demuestra una vez más con este vídeo que has compartido.		2	8	1550042254000	23:17 - 12 feb. 2019	/maselectricos/status/1095582740320317440
1556894548-78	https://twitter.com/search?l=&q=%22%24TESLA%22%20since%3A2019-02-01%20until%3A2019-02-28&src=typd	@iagovarela	Iago Varela Martínez	Acabo de coñecer o @Tesla Model X e xa quero un para min . Send me one, @elonmusk #MWC19pic.twitter.com/mviLxfihFS			5	1551089284000	2:08 - 25 feb. 2019	/iagovarela/status/1099974302638751744
1556894548-560	https://twitter.com/search?l=&q=%22%24TESLA%22%20since%3A2019-02-01%20until%3A2019-02-28&src=typd	@JLodemesa	Julián López de Mesa	Ver el modelo Solar City de @Tesla		1	3	1549731270000	8:54 - 9 feb. 2019	/JLodemesa/status/1094278376372736000
1556894548-686	https://twitter.com/search?l=&q=%22%24TESLA%22%20since%3A2019-02-01%20until%3A2019-02-28&src=typd	@aworner12	Austin Worner	Just over a month of owning a Tesla and I will never go back to a gasoline powered car. Thank you @Tesla and @elonmusk for building the best vehicles on the planet! pic.twitter.com/mOJclJNa0u	314	1,1K	14K	1549377717000	6:41 - 5 feb. 2019	/aworner12/status/1092795469250609160
1556894548-265	https://twitter.com/search?l=&q=%22%24TESLA%22%20since%3A2019-02-01%20until%3A2019-02-28&src=typd	@hekmik	Mike Arellano	Ay perro			1	1550455590000	18:06 - 17 feb. 2019	/hekmik/status/1097316397133324288
1556894548-172	https://twitter.com/search?l=&q=%22%24TESLA%22%20since%3A2019-02-01%20until%3A2019-02-28&src=typd	@lmedierob	woodito	@slcuervo @EasyChargerES Ya tengo mi llavero de Easy Charger, ya solo falta que @Tesla se digne a entregar mi #Model3, que desde 16 de Dic que cerré el pedido aún no tengo ni VIN ni fecha de entrega pic.twitter.com/3gCEEdsarq	1		2	1550773665000	10:27 - 21 feb. 2019	/lmedierob/status/1098650498901659650
1556894548-197	https://twitter.com/search?l=&q=%22%24TESLA%22%20since%3A2019-02-01%20until%3A2019-02-28&src=typd	@alexandraandnyc	Alexandra Semenova	Would-be @Tesla customers I spoke with described trying to get a refund on their Model 3 and Solar Roof deposits as a months-long process involving unanswered calls and emails to customer-service representatives. https://www.bloomberg.com/news/articles/2019-02-20/tesla-would-be-customers-grouse-as-deposit-refunds-take-months?cmpid%3D=socialflow-twitter-tech&utm_campaign=socialflow-organic&utm_con…	18	53	144	1550690036000	11:13 - 20 feb. 2019	/alexandraandnyc/status/1098299733595095041
1556894548-430	https://twitter.com/search?l=&q=%22%24TESLA%22%20since%3A2019-02-01%20until%3A2019-02-28&src=typd	@zerodarknet	Edward Martín ❤ 💛 💜 🙏	Pues Manuel tan sólo es un autónomo con una pequeña empresa. No es ningún ser estratosférico ni mucho menos. Tan sólo hay que saber organizarse, hacer bien las cosas y ser una hormiga ahorradora.	2	1	4	1550132836000	0:27 - 14 feb. 2019	/zerodarknet/status/1095962668622589954
1556894548-358	https://twitter.com/search?l=&q=%22%24TESLA%22%20since%3A2019-02-01%20until%3A2019-02-28&src=typd	@Albi_SideArms	Albi (SideArms)	I got a Valentine’s day present from @elonmusk and @Tesla chocolates must’ve gotten lost in the mail though pic.twitter.com/fzWDLYUBtv	10	11	633	1550203680000	20:08 - 14 feb. 2019	/Albi_SideArms/status/1096259807881936901
1556894548-11	https://twitter.com/search?l=&q=%22%24TESLA%22%20since%3A2019-02-01%20until%3A2019-02-28&src=typd	@Periodico5inco	Periódico 5inco	VIDEO: El momento del incendio fue captado por testigos en el lugar. @tesla https://bit.ly/2NvClWC pic.twitter.com/tTWjzks3Oy				1551240000000	20:00 - 26 feb. 2019	/Periodico5inco/status/1100606448868839425
1556894548-549	https://twitter.com/search?l=&q=%22%24TESLA%22%20since%3A2019-02-01%20until%3A2019-02-28&src=typd	@GrupoEnergia16	Energía16	El experto en la fabricación de vehículos @Tesla ha estado recortando costes en un intento por generar ganancias este año, debido a que estas han estado estancada los últimos meses http://ow.ly/gbyt30nBH4C pic.twitter.com/CTH7LP1E9Y				1549778408000	22:00 - 9 feb. 2019	/GrupoEnergia16/status/1094476086631645185
1556894548-451	https://twitter.com/search?l=&q=%22%24TESLA%22%20since%3A2019-02-01%20until%3A2019-02-28&src=typd	@Tesla	Tesla	pic.twitter.com/UkdNnMU9XU	83	689	9,8K	1550115613000	19:40 - 13 feb. 2019	/Tesla/status/1095890430644740097
1556894548-141	https://twitter.com/search?l=&q=%22%24TESLA%22%20since%3A2019-02-01%20until%3A2019-02-28&src=typd	@JManjarrez	Jorge Manjarrez	Cierto, aunque creo que en ese tema, ya se fue y a la competencia los dejó comiendo polvo... Aunque la verdad, no me gusta nada el Prius (a nivel estético).				1550853766000	8:42 - 22 feb. 2019	/JManjarrez/status/1098986468469551104
1556894548-229	https://twitter.com/search?l=&q=%22%24TESLA%22%20since%3A2019-02-01%20until%3A2019-02-28&src=typd	@earcos	Eduardo Arcos Barredo	(PD: Muuter! qué epocás)	1			1550598875000	9:54 - 19 feb. 2019	/earcos/status/1097917374483910656
1556894548-16	https://twitter.com/search?l=&q=%22%24TESLA%22%20since%3A2019-02-01%20until%3A2019-02-28&src=typd	@enplaya	EnPlaya	Ahora solo faltan los autos.				1551305324000	14:08 - 27 feb. 2019	/enplaya/status/1100880439856779264
1556894548-467	https://twitter.com/search?l=&q=%22%24TESLA%22%20since%3A2019-02-01%20until%3A2019-02-28&src=typd	@DomoElectra	Domo Electra	Con la entrada del @Tesla #Model3 vamos a hacer muchas, muchas, pero que muchas instalaciones de recarga para #VE Griten conmigo GENEREEEEEEEEN! pic.twitter.com/9kUVpSsgNZ	4		40	1550087892000	11:58 - 13 feb. 2019	/DomoElectra/status/1095774158586298369
1556894548-349	https://twitter.com/search?l=&q=%22%24TESLA%22%20since%3A2019-02-01%20until%3A2019-02-28&src=typd	@DreqinSeeks	DreqinSeeks	@LostMediaScott Tesla man			1	1550224885000	2:01 - 15 feb. 2019	/DreqinSeeks/status/1096348748463013889
1556894548-615	https://twitter.com/search?l=&q=%22%24TESLA%22%20since%3A2019-02-01%20until%3A2019-02-28&src=typd	@AutoBildspain	AUTO BILD España	VÍDEO: Audi, BMW y Volkswagen contra Tesla, estos son sus planes https://buff.ly/2DeVBmy @AudiOfficial @Tesla @VW_es @VWGroup @BMWpic.twitter.com/kQsnq3t4cy		1	2	1549566025000	11:00 - 7 feb. 2019	/AutoBildspain/status/1093585287857561602
1556894548-184	https://twitter.com/search?l=&q=%22%24TESLA%22%20since%3A2019-02-01%20until%3A2019-02-28&src=typd	@Lestat_Dx	Lestat	Prefiero ver Netflix mientras el coche conduce @Tesla sin decidir matarme a mi ni a nadie... Como si le ponemos un ancla en el maletero, que pare!				1550743107000	1:58 - 21 feb. 2019	/Lestat_Dx/status/1098522329158766595
1556894548-75	https://twitter.com/search?l=&q=%22%24TESLA%22%20since%3A2019-02-01%20until%3A2019-02-28&src=typd	@mallorcadiario	mallorcadiario.com	Tesla probará su Model 3 en Baleares https://www.mallorcadiario.com/tesla-probara-su-model-3-en-baleares … @Tesla @ClubTeslaES #motor #carretera @RADARESBALEARESpic.twitter.com/i04r7SZXiq		3	2	1551106015000	6:46 - 25 feb. 2019	/mallorcadiario/status/1100044474808520705
1556894548-749	https://twitter.com/search?l=&q=%22%24TESLA%22%20since%3A2019-02-01%20until%3A2019-02-28&src=typd	@life_of_jennie	Jennie	So, we bought a @Tesla, they said we’d have it last week, but they damaged it in route to us. Now they want to give us another one without the wheels we want & want to charge us extra for a service fee to come back in later to upgrade the wheels....not cool... what would you do?	92	16	54	1549169320000	20:48 - 2 feb. 2019	/life_of_jennie/status/1091921386992324608
1556894548-406	https://twitter.com/search?l=&q=%22%24TESLA%22%20since%3A2019-02-01%20until%3A2019-02-28&src=typd	@eric_demuth	Eric Demuth	I will order a @Tesla Model 3 the minute @elonmusk accepts my offer and takes over the torch. #LNTrustChain ...also add a stankmeme of your choice on it if desired.pic.twitter.com/bUjK3GptPs	28	72	255	1550160225000	8:03 - 14 feb. 2019	/eric_demuth/status/1096077545294974976
1556894548-694	https://twitter.com/search?l=&q=%22%24TESLA%22%20since%3A2019-02-01%20until%3A2019-02-28&src=typd	@electricsun78	David	Jajaja			1	1549351333000	23:22 - 4 feb. 2019	/electricsun78/status/1092684805286834176
1556894548-807	https://twitter.com/search?l=&q=%22%24TESLA%22%20since%3A2019-02-01%20until%3A2019-02-28&src=typd	@nmas1org	N+1	@Tesla #ModelY: el quinto auto de la compañía de Elon Musk ya tiene fecha de producción https://nmas1.org/news/2019/02/01/tesla-model-y-fecha-elon-musk …pic.twitter.com/8MRGtIxqbk				1548982811000	17:00 - 31 ene. 2019	/nmas1org/status/1091139114580275200
1556894548-232	https://twitter.com/search?l=&q=%22%24TESLA%22%20since%3A2019-02-01%20until%3A2019-02-28&src=typd	@Vulco_Talleres	Vulco España	La marca @Tesla ha desarrollado el Modo Centinela como sistema de alarma. http://ow.ly/zGwT30nKBTs				1550595313000	8:55 - 19 feb. 2019	/Vulco_Talleres/status/1097902436046589952
1556894548-569	https://twitter.com/search?l=&q=%22%24TESLA%22%20since%3A2019-02-01%20until%3A2019-02-28&src=typd	@Alandbru	𝓐𝓵𝓪𝓷𝓭	La invasion mundial de @tesla ! Otro barco, pero este rumbo a Asía @ShanghaiJayin @vincent13031925 @elonmusk The worldwide invasion of #tesla ! Another ship, but this course to Asia. #model3https://twitter.com/Bob_Mayo/status/1093860275730636802 …	3	5	45	1549702674000	0:57 - 9 feb. 2019	/Alandbru/status/1094158437947195394
1556894548-517	https://twitter.com/search?l=&q=%22%24TESLA%22%20since%3A2019-02-01%20until%3A2019-02-28&src=typd	@DomoElectra	Domo Electra	En mi casa el cuchillo es de un material procedente de DomoMarte xD	1		1	1549906258000	9:30 - 11 feb. 2019	/DomoElectra/status/1095012328607834113
1556894548-60	https://twitter.com/search?l=&q=%22%24TESLA%22%20since%3A2019-02-01%20until%3A2019-02-28&src=typd	@eljoil	Implacable Joil	Hoy me subí a un @tesla y como el nacazo que soy estoy tuiteándolo.	1		5	1551145155000	17:39 - 25 feb. 2019	/eljoil/status/1100208641091596288
1556894548-758	https://twitter.com/search?l=&q=%22%24TESLA%22%20since%3A2019-02-01%20until%3A2019-02-28&src=typd	@InsideEVs	InsideEVs	The @Tesla #Model3 Is Top Rated Luxury Compact Car By @ConsumerReports https://insideevs.com/tesla-model-3-top-rated-car-consumer-reports/amp/ …pic.twitter.com/U3H0W9eKFs	226	677	7,4K	1549151541000	15:52 - 2 feb. 2019	/InsideEVs/status/1091846818173014016
1556894548-183	https://twitter.com/search?l=&q=%22%24TESLA%22%20since%3A2019-02-01%20until%3A2019-02-28&src=typd	@JmSantosCalero	Julian	Como se coman el volante y se meen en los asientos, vas y le dices a Elon Musk que no funciona el modo perro	1		3	1550743386000	2:03 - 21 feb. 2019	/JmSantosCalero/status/1098523498585178117
1556894548-485	https://twitter.com/search?l=&q=%22%24TESLA%22%20since%3A2019-02-01%20until%3A2019-02-28&src=typd	@maselectricos	Somos Electricos	Electrify America utilizará las baterías PowerPacks de @Tesla en sus estaciones de carga. http://ow.ly/HIJU50lgUWb powerpack-estaciones/https://somoselectricos.com/tesla-acuerda-electrify-america-instalar-powerpack-estaciones/ …		5	7	1550044810000	0:00 - 13 feb. 2019	/maselectricos/status/1095593458117554177
1556894548-494	https://twitter.com/search?l=&q=%22%24TESLA%22%20since%3A2019-02-01%20until%3A2019-02-28&src=typd	@travislmunson	Travis Munson	Seriously, the best car ever. @Tesla @elonmuskpic.twitter.com/NDxfDorj4i	221	498	11K	1550000541000	11:42 - 12 feb. 2019	/travislmunson/status/1095407783292428288
1556894548-388	https://twitter.com/search?l=&q=%22%24TESLA%22%20since%3A2019-02-01%20until%3A2019-02-28&src=typd	@eloy0107	Eloy 🎗ה י	Lo recomiendo, hacerlo tanto en el exterior como en el interior. Subiré un video cuando lo haga explicando por qué y que consecuencias tiene			1	1550171323000	11:08 - 14 feb. 2019	/eloy0107/status/1096124092539985920
1556894548-463	https://twitter.com/search?l=&q=%22%24TESLA%22%20since%3A2019-02-01%20until%3A2019-02-28&src=typd	@KevinCupraR	Raul Montero Lombao	Discrepo. Creo que si queremos que el autopilot vaya creciendo hacia una conducción autónoma en el futuro, debería empezar por estar programado para respetar las normas de circulación (todas sin excepción). El que quiera correr, que corra, pero en modo "humano".				1550095782000	14:09 - 13 feb. 2019	/KevinCupraR/status/1095807250118205440
1556894548-104	https://twitter.com/search?l=&q=%22%24TESLA%22%20since%3A2019-02-01%20until%3A2019-02-28&src=typd	@zshahan3	Zachary Shahan	#Tesla Winning @Tesla @ElonMusk @woodhaus2 @mayemuskhttps://twitter.com/cleantechnica/status/1099441422699245568 …	2	22	117	1550964114000	15:21 - 23 feb. 2019	/zshahan3/status/1099449298473885696
1556894548-454	https://twitter.com/search?l=&q=%22%24TESLA%22%20since%3A2019-02-01%20until%3A2019-02-28&src=typd	@LegitGod	Jesus Christ	In Musk We Trust.	6	54	1,1K	1550114627000	19:23 - 13 feb. 2019	/LegitGod/status/1095886291785273344
1556894548-234	https://twitter.com/search?l=&q=%22%24TESLA%22%20since%3A2019-02-01%20until%3A2019-02-28&src=typd	@Verownika	Verownika	Quiero fotos, quiero vídeos, quiero todooooo!! @Tesla	1		2	1550577017000	3:50 - 19 feb. 2019	/Verownika/status/1097825696662081536
1556894548-607	https://twitter.com/search?l=&q=%22%24TESLA%22%20since%3A2019-02-01%20until%3A2019-02-28&src=typd	@manufacturaGE	Manufactura	.@Tesla prepara la producción de una nueva SUV http://ow.ly/jPOt30nCEmM pic.twitter.com/Xq4lwhkdah		1	4	1549585206000	16:20 - 7 feb. 2019	/manufacturaGE/status/1093665739054170113
1556894548-520	https://twitter.com/search?l=&q=%22%24TESLA%22%20since%3A2019-02-01%20until%3A2019-02-28&src=typd	@R_Liarte	R. Liarte	Pues va a tener que ser un Mennekes, con tus 2,3 kW para un CCS Combo no te da Qué ganas de ver el vídeo de cómo lo instalas explicando cuál has elegido, por qué, cómo será la instalación, etc…		1	1	1549901813000	8:16 - 11 feb. 2019	/R_Liarte/status/1094993685119488001
1556894548-156	https://twitter.com/search?l=&q=%22%24TESLA%22%20since%3A2019-02-01%20until%3A2019-02-28&src=typd	@vivekkolpe	Vivek	Thank you @Tesla @elonmusk for an amazing customer service experience at Van Nuys Service Center. Shout out to Fernando and Nick.pic.twitter.com/Tjpse8zwO6	30	112	2,6K	1550815151000	21:59 - 21 feb. 2019	/vivekkolpe/status/1098824503331713024
1556894548-667	https://twitter.com/search?l=&q=%22%24TESLA%22%20since%3A2019-02-01%20until%3A2019-02-28&src=typd	@GrupoEnergia16	Energía16	.@Tesla ha conseguido un buen impulso y cierra trimestre con buenos resultados http://ow.ly/et7s30nAR7x			1	1549432809000	22:00 - 5 feb. 2019	/GrupoEnergia16/status/1093026542475755521
1556894548-497	https://twitter.com/search?l=&q=%22%24TESLA%22%20since%3A2019-02-01%20until%3A2019-02-28&src=typd	@WallStreetEasy	Wall Street Easy	Easynews: TESLA MÁS CERCA DE LA ESTABILIDAD Ayer 11 de febrero, @Tesla $TSLA registró un salto en sus acciones, luego del aumento del precio objetivo de la compañía por parte de la firma de servicios financieros @CanaccorGenuity https://www.wallstreeteasy.com/easy-news/2019/2/12/tesla-m%C3%A1s-cerca-de-la-estabilidad … #cars #electricvehiclespic.twitter.com/zRYiXgoxoA		1	4	1549994984000	10:09 - 12 feb. 2019	/WallStreetEasy/status/1095384475540881408
1556894548-618	https://twitter.com/search?l=&q=%22%24TESLA%22%20since%3A2019-02-01%20until%3A2019-02-28&src=typd	@Raul_Romojaro	Raúl Romojaro	Para que luego digan que el #Model3 de @Tesla está libre de emisiones... pic.twitter.com/NdSRDSSTb4	1		5	1549562752000	10:05 - 7 feb. 2019	/Raul_Romojaro/status/1093571561645314050
1556894548-144	https://twitter.com/search?l=&q=%22%24TESLA%22%20since%3A2019-02-01%20until%3A2019-02-28&src=typd	@mandres_an	👽	@elonmusk abrió sus patentes de la tecnología de sus vehículos @Tesla para ser copiada e imitadas por todos los productores de vehículos, necesitamos cambios urgentes, puede leer mas aquí: https://www.tesla.com/blog/all-our-patent-are-belong-you …				1550848836000	7:20 - 22 feb. 2019	/mandres_an/status/1098965789443612672
1556894548-626	https://twitter.com/search?l=&q=%22%24TESLA%22%20since%3A2019-02-01%20until%3A2019-02-28&src=typd	@maselectricos	Somos Electricos	Los #Superchargers de #Zaragoza ya están adaptados para la llegada del @tesla #model3 @ClubTeslaES @slcuervopic.twitter.com/aG4zA449Av	1	4	20	1549548642000	6:10 - 7 feb. 2019	/maselectricos/status/1093512377918783488
1556894548-337	https://twitter.com/search?l=&q=%22%24TESLA%22%20since%3A2019-02-01%20until%3A2019-02-28&src=typd	@JSMaldonadoPics	JS Maldonado	Siempre y cuando como país avancemos, y estemos dispuesto vivir en una sociedad que este dispuesto de tener orden			2	1550247795000	8:23 - 15 feb. 2019	/JSMaldonadoPics/status/1096444838948544513
1556894548-274	https://twitter.com/search?l=&q=%22%24TESLA%22%20since%3A2019-02-01%20until%3A2019-02-28&src=typd	@Julio_Telco	Julio Lema 🛰	@Tesla me ha contactado para probar el #Model3 este miércoles. Tenéis algún consejo sobre en qué fijarme, frikis de los electrones? #CocheEléctrico	2		1	1550414642000	6:44 - 17 feb. 2019	/Julio_Telco/status/1097144648735383552
1556894548-36	https://twitter.com/search?l=&q=%22%24TESLA%22%20since%3A2019-02-01%20until%3A2019-02-28&src=typd	@RealtyDayton	Jordan	Sadly, I still can't use Navigate on #autopilot for more than 5 min before it tries to kill me. @Tesla #modelx #100D with #AP 2.0 just tried to drive me straight into a concrete barrier because it couldn't merge. Showed no sign of slowing, I swerved at last minute to avoid. Here-pic.twitter.com/UgUUi4vFF4	7	15	35	1551285616000	8:40 - 27 feb. 2019	/RealtyDayton/status/1100797776168923136
1556894548-249	https://twitter.com/search?l=&q=%22%24TESLA%22%20since%3A2019-02-01%20until%3A2019-02-28&src=typd	@SBNDN2014	Spansk	Desde luego, arrepentirte no va a ser lo que te ocurra. Disfruta la prueba, pero ya te digo que vas a pedirlo seguro...			2	1550519596000	11:53 - 18 feb. 2019	/SBNDN2014/status/1097584855687331842
1556894548-675	https://twitter.com/search?l=&q=%22%24TESLA%22%20since%3A2019-02-01%20until%3A2019-02-28&src=typd	@ClubTeslaES	Club Tesla España	Estado de la obras a fecha de hoy 5/02/19 en la #gigafactory de @tesla en #shanghaihttps://twitter.com/ShanghaiJayin/status/1092720899982127104 …		9	33	1549401017000	13:10 - 5 feb. 2019	/ClubTeslaES/status/1092893195720118272
1556894548-8	https://twitter.com/search?l=&q=%22%24TESLA%22%20since%3A2019-02-01%20until%3A2019-02-28&src=typd	@AccesoriosVal	Accesorios Movil	@eddychamp El carro que todos merecemos			1	1551291919000	10:25 - 27 feb. 2019	/AccesoriosVal/status/1100824211617128453
1556894548-364	https://twitter.com/search?l=&q=%22%24TESLA%22%20since%3A2019-02-01%20until%3A2019-02-28&src=typd	@neocromo	Camilo Mazorra	@judaxato ya no hay excusa para no comprar uno. Imagínate a Loki... Mero parche	1		1	1550198394000	18:39 - 14 feb. 2019	/neocromo/status/1096237636170207232
1556894548-596	https://twitter.com/search?l=&q=%22%24TESLA%22%20since%3A2019-02-01%20until%3A2019-02-28&src=typd	@topluic	luigi	Iván estoy contigo, pero precisamente es lo que quieren, seguir con el modelo de negocio actual de la comodidad y despilfarro, que es a lo que esta acostumbrado el público. Cuando deberíamos dar un paso hacia la eficiencia y sostenibilidad.			1	1549617812000	1:23 - 8 feb. 2019	/topluic/status/1093802500828942336
1556894548-815	https://twitter.com/search?l=&q=%22%24TESLA%22%20since%3A2019-02-01%20until%3A2019-02-28&src=typd	@ShanghaiJayin	Jay in Shanghai	Isn’t true Vincent, it’s a Media Car he’s only got it for 10days!pic.twitter.com/0q67nCot89	1		4	1548981221000	16:33 - 31 ene. 2019	/ShanghaiJayin/status/1091132441706680320
1556894548-315	https://twitter.com/search?l=&q=%22%24TESLA%22%20since%3A2019-02-01%20until%3A2019-02-28&src=typd	@TopECars	Top E-Cars	Estamos convencidos que en cuestión de semanas tendremos todos los #supercharger de España adaptados y preparados para la llegada del @Tesla #Model3 .	1		2	1550317703000	3:48 - 16 feb. 2019	/TopECars/status/1096738055493431298
1556894548-625	https://twitter.com/search?l=&q=%22%24TESLA%22%20since%3A2019-02-01%20until%3A2019-02-28&src=typd	@FedericoRMR21	Federico R. Moreno Rodríguez	Y @elonmusk se caga de risa con su serie @Tesla modelo 3. Como decía uno por ahí, bajar impuestos puede brindarnos la posibilidad de que una marca como Tesla exista en Argentina, son autos eléctricos y con piloto automático. Congestión y contaminación? Pffffff! Cosa del pasado.			2	1549551184000	6:53 - 7 feb. 2019	/FedericoRMR21/status/1093523042087694336
1556894548-355	https://twitter.com/search?l=&q=%22%24TESLA%22%20since%3A2019-02-01%20until%3A2019-02-28&src=typd	@Ga13G0	Hai un Galego na Lua	Y para que hay que llevarlo a la itv??	1			1550214139000	23:02 - 14 feb. 2019	/Ga13G0/status/1096303678259167233
1556894548-81	https://twitter.com/search?l=&q=%22%24TESLA%22%20since%3A2019-02-01%20until%3A2019-02-28&src=typd	@SoyMotorCoches	SoyMotor - Coches	El primer @Tesla con funciones totalmente autónomas está cerca de hacerse realidad. https://bit.ly/2tC4kKY pic.twitter.com/9ktT5NClcH	1	5	12	1551084223000	0:43 - 25 feb. 2019	/SoyMotorCoches/status/1099953074930700288
1556894548-753	https://twitter.com/search?l=&q=%22%24TESLA%22%20since%3A2019-02-01%20until%3A2019-02-28&src=typd	@MediosTec21_Vva	Manuel L.D.	“La estrategia de Volkswagen para aniquilar a Tesla” #MEB #VW #AutomotiveCloud #Combustión #Eléctrico http://bit.ly/2WDgT64 vía @expansioncom @Tesla @Volkswagenpic.twitter.com/eZbxD6Gjt4				1549154240000	16:37 - 2 feb. 2019	/MediosTec21_Vva/status/1091858136766578689
1556894548-672	https://twitter.com/search?l=&q=%22%24TESLA%22%20since%3A2019-02-01%20until%3A2019-02-28&src=typd	@Verownika	Verownika	Yo soy más de SUV	1		1	1549403567000	13:52 - 5 feb. 2019	/Verownika/status/1092903889999986693
1556894548-125	https://twitter.com/search?l=&q=%22%24TESLA%22%20since%3A2019-02-01%20until%3A2019-02-28&src=typd	@tonasaso3	/tony	la Tesla*	1		4	1550892921000	19:35 - 22 feb. 2019	/tonasaso3/status/1099150694555181057
1556894548-289	https://twitter.com/search?l=&q=%22%24TESLA%22%20since%3A2019-02-01%20until%3A2019-02-28&src=typd	@DaniRenovables	𝔻𝕒𝕟𝕚ℝ𝕖𝕟𝕠𝕧𝕒𝕓𝕝𝕖𝕤 🚗 🔌 ♻️ 🌍	Chulísimo! Aunque mi color favorito sigue siendo el rojo, como el de @slcuervo . Esperamos vídeo @DanielPerezEV!				1550389156000	23:39 - 16 feb. 2019	/DaniRenovables/status/1097037751868895232
1556894548-644	https://twitter.com/search?l=&q=%22%24TESLA%22%20since%3A2019-02-01%20until%3A2019-02-28&src=typd	@Ambitocom	Ámbito Financiero	@Tesla volvió bajar el precio de su #Model3 (segunda vez en el año) https://www.ambito.com/c5014524?utm_source=redes …pic.twitter.com/Uf6KKLMgDJ				1549487705000	13:15 - 6 feb. 2019	/Ambitocom/status/1093256791784374273
1556894548-443	https://twitter.com/search?l=&q=%22%24TESLA%22%20since%3A2019-02-01%20until%3A2019-02-28&src=typd	@gerardfianen	Gerard Fianen	Toyota’s #selfchargingevs :pic.twitter.com/BpjFi7xTki		1	6	1550120518000	21:01 - 13 feb. 2019	/gerardfianen/status/1095911001961189378
1556894548-334	https://twitter.com/search?l=&q=%22%24TESLA%22%20since%3A2019-02-01%20until%3A2019-02-28&src=typd	@JesuitinasBi	Jesuitinas Bilbao	En Greenpower Jesuitinas siguen rugiendo los motores! Vamos a participar en el congreso SUM BIO 19 ( https://sumbilbao19.com/ ), los días 21 y 22 en el palacio Euskalduna. Os mantendremos informadxs! @bilbao_udala @MOVELCO @Tesla		1	9	1550249108000	8:45 - 15 feb. 2019	/JesuitinasBi/status/1096450345956462592
1556894548-681	https://twitter.com/search?l=&q=%22%24TESLA%22%20since%3A2019-02-01%20until%3A2019-02-28&src=typd	@soriano177	🐯R.Soriano 🏌🏼 🇨🇦	Bueno, ya @DaniloMedina se montó en un @Tesla. Ahora que llame a @elonmusk pasa que llene el país de carros eléctricos.				1549391541000	10:32 - 5 feb. 2019	/soriano177/status/1092853448981151744
1556894548-593	https://twitter.com/search?l=&q=%22%24TESLA%22%20since%3A2019-02-01%20until%3A2019-02-28&src=typd	@WorldEnergyTrad	WorldEnergyTrade	El tan esperado Modelo 3 de #Tesla llega a Europa https://buff.ly/2BqopZ5 #energy #cars #future #ElectricVehicles #tech #innovation #business #Europe #world #Information #news #breaking #Today #friday #8feb @Tesla pic.twitter.com/LgmqTaftb2				1549623601000	3:00 - 8 feb. 2019	/WorldEnergyTrad/status/1093826779352059906
1556894548-77	https://twitter.com/search?l=&q=%22%24TESLA%22%20since%3A2019-02-01%20until%3A2019-02-28&src=typd	@autofacil	autofácil	Nuestro especialista @AlvSauras ha probado el @Tesla Model 3 y nos lo cuenta con todo lujo de detalles en este vídeo https://www.youtube.com/watch?v=Wy-iwZMZbH0 …		5	14	1551090830000	2:33 - 25 feb. 2019	/autofacil/status/1099980785921200128
1556894548-246	https://twitter.com/search?l=&q=%22%24TESLA%22%20since%3A2019-02-01%20until%3A2019-02-28&src=typd	@ArkangelArk	Arkangel Ark	A mi me han contado que tienen de limite hasta el 1 de marzo			2	1550523872000	13:04 - 18 feb. 2019	/ArkangelArk/status/1097602790094966784
1556894548-177	https://twitter.com/search?l=&q=%22%24TESLA%22%20since%3A2019-02-01%20until%3A2019-02-28&src=typd	@AukeHoekstra	AukeHoekstra	Some people state that eTrucks are only useful and sustainable for shorter ranges. This is wrong. Even an eTruck with a range of 800 km like the @Tesla semi is better for purse and environment than an EV with a range of 300 km. It's pretty simple but takes a few more tweets.	8	41	90	1550762099000	7:14 - 21 feb. 2019	/AukeHoekstra/status/1098601987418062856
1556894548-395	https://twitter.com/search?l=&q=%22%24TESLA%22%20since%3A2019-02-01%20until%3A2019-02-28&src=typd	@RenataKonkoly	Renata Konkoly	AbracaDABra! pic.twitter.com/4YlZnHoO9L	2	1	8	1550166874000	9:54 - 14 feb. 2019	/RenataKonkoly/status/1096105432417030146
1556894548-745	https://twitter.com/search?l=&q=%22%24TESLA%22%20since%3A2019-02-01%20until%3A2019-02-28&src=typd	@Gopegui	Javi Ruiz de Gopegui	Que @Tesla abra sus patentes para que los pueda utilizar el resto del sector automoción para hacer un mundo mejor, me parece una pasada... el día de mañana, cuando tenga que comprar coche, en igualdad de condiciones (mismo segmento, intentaré agradecérselo, decantándome x ellos	1		3	1549191054000	2:50 - 3 feb. 2019	/Gopegui/status/1092012546931019776
1556894548-539	https://twitter.com/search?l=&q=%22%24TESLA%22%20since%3A2019-02-01%20until%3A2019-02-28&src=typd	@GrupoEnergia16	Energía16	#Motor El salto que dio @Tesla en sus resultados no ha sido suficiente para evitar enormes pérdidas http://ow.ly/rf6230nD4q pic.twitter.com/8YVrp1otdn				1549821644000	10:00 - 10 feb. 2019	/GrupoEnergia16/status/1094657432448626688
1556894548-131	https://twitter.com/search?l=&q=%22%24TESLA%22%20since%3A2019-02-01%20until%3A2019-02-28&src=typd	@Ojimenezro002	Omar Jimenez	El lunes me dejan en el Service de @Tesla de Madrid un coche de cortesía para actualizarme el sistema de presión de ruedas y un par de campañas pendientes (válvula del limpiacristales y suspensión trasera). Será un #models #modelx ? Esta fue mi reacción cuando me lo dijeron:pic.twitter.com/s5AmNGdsc0		1	4	1550869898000	13:11 - 22 feb. 2019	/Ojimenezro002/status/1099054127928262657
1556894548-570	https://twitter.com/search?l=&q=%22%24TESLA%22%20since%3A2019-02-01%20until%3A2019-02-28&src=typd	@Alandbru	𝓐𝓵𝓪𝓷𝓭	Tantas cosas y recuerdos... por fin! Ya está aquí, la próxima semana comienzan las entregas del #Tesla #model3, Bienvenido!! So many things and memories ... finally! It is already here, next week the deliveries of the awaited one start @tesla #model3 Welcome!! #thanks @elonmuskhttps://twitter.com/Alandbru/status/716741002455871488 …	2	3	12	1549698624000	23:50 - 8 feb. 2019	/Alandbru/status/1094141450470768640
1556894548-684	https://twitter.com/search?l=&q=%22%24TESLA%22%20since%3A2019-02-01%20until%3A2019-02-28&src=typd	@CerezadeCayena	Eugenia	Cuando pienses que tu trabajo no podrá jamás ser reemplazado por una máquina, acordate que @Tesla tiene un culo robótico para testear sus asientos. Que tengas lindo día. https://twitter.com/Tesla/status/1090271173181505536 …			4	1549380736000	7:32 - 5 feb. 2019	/CerezadeCayena/status/1092808131913109504
1556894548-760	https://twitter.com/search?l=&q=%22%24TESLA%22%20since%3A2019-02-01%20until%3A2019-02-28&src=typd	@elceo__	EL CEO	Así es como @Tesla impulsa su incursión en el mercado chino https://bit.ly/2sdhv4i			1	1549144804000	14:00 - 2 feb. 2019	/elceo__/status/1091818559527899136
1556894548-759	https://twitter.com/search?l=&q=%22%24TESLA%22%20since%3A2019-02-01%20until%3A2019-02-28&src=typd	@BeElectricMyFr1	Be Electric My Friend	Lo dice el que solo insulta , pues a falta de léxico, que si mi niño, que si.	1			1549151142000	15:45 - 2 feb. 2019	/BeElectricMyFr1/status/1091845143701925894
1556894548-691	https://twitter.com/search?l=&q=%22%24TESLA%22%20since%3A2019-02-01%20until%3A2019-02-28&src=typd	@aioandroid25	aioandroid25	Tenia la sensación #efectomandela que un torpedo, de un submarino alemán, había hundido el barco con los coches. Enhorabuena a todos los futuros propietarios. Las marcas Europeas tienen que aprender mucho de una marca joven que ha apostado por la movilidad eléctrica.			4	1549359742000	1:42 - 5 feb. 2019	/aioandroid25/status/1092720077571538944
1556894548-495	https://twitter.com/search?l=&q=%22%24TESLA%22%20since%3A2019-02-01%20until%3A2019-02-28&src=typd	@revistaalianza	Alianza Automotriz	.@Tesla podría actualizar en breve el software de sus autos para agregar el #ModoPerro, con el cual se podría avisar a los peatones que el perro dentro del coche está en un ambiente climatizado e incluso con músicapic.twitter.com/vpZnVBgGmK		1		1550000060000	11:34 - 12 feb. 2019	/revistaalianza/status/1095405765710544902
1556894548-717	https://twitter.com/search?l=&q=%22%24TESLA%22%20since%3A2019-02-01%20until%3A2019-02-28&src=typd	@FredericLambert	Fred Lambert	The company @Tesla just acquired has been hyping a dry electrode that would increase battery energy density to 300-500 Wh/kg, increase longevity, and reduce cost. $TSLAhttps://electrek.co/2019/02/04/tesla-acquires-ultracapacitor-battery-manufacturer/ …	39	201	912	1549290069000	6:21 - 4 feb. 2019	/FredericLambert/status/1092427847677833216
1556894548-571	https://twitter.com/search?l=&q=%22%24TESLA%22%20since%3A2019-02-01%20until%3A2019-02-28&src=typd	@GrupoEnergia16	Energía16	Un crédito fiscal que #EstadosUnidos concedía a @Tesla comenzó a retirarse gradualmente en enero. Ello elevó el precio de sus automóviles en 3.750 dólares http://ow.ly/nMxT30nCgQj pic.twitter.com/Gr1pOfa6sF				1549693804000	22:30 - 8 feb. 2019	/GrupoEnergia16/status/1094121232096743425
1556894548-738	https://twitter.com/search?l=&q=%22%24TESLA%22%20since%3A2019-02-01%20until%3A2019-02-28&src=typd	@FIXstatus	FIX Status	#Summon la función de los @Tesla que te permitirá conducirlo de forma remota http://ht.ly/B1kj30nvpmY pic.twitter.com/xW85MEiSeg				1549206304000	7:05 - 3 feb. 2019	/FIXstatus/status/1092076510498963456
1556894548-765	https://twitter.com/search?l=&q=%22%24TESLA%22%20since%3A2019-02-01%20until%3A2019-02-28&src=typd	@LifeOnCars	LifeOnCars	Tesla, se te avecina un grandísimo competidor... @Tesla @audispain #teslamodelx #audiEtronpic.twitter.com/tnakCOIRif			2	1549137383000	11:56 - 2 feb. 2019	/LifeOnCars/status/1091787435342815232
1556894548-169	https://twitter.com/search?l=&q=%22%24TESLA%22%20since%3A2019-02-01%20until%3A2019-02-28&src=typd	@FredericLambert	Fred Lambert	This is a really impressive efficiency advantage for @Tesla especially when you consider the Model X is bigger than those vehicles and the 90D version came out 3 years ago: https://electrek.co/2019/02/21/tesla-efficiency-range-test-audi-e-tron-jaguar-i-pace/ …pic.twitter.com/6xTGyuRBAZ	27	136	600	1550781875000	12:44 - 21 feb. 2019	/FredericLambert/status/1098684935630508032
1556894548-272	https://twitter.com/search?l=&q=%22%24TESLA%22%20since%3A2019-02-01%20until%3A2019-02-28&src=typd	@JAExtremera	Alberto Extremera	Itinerario de adaptación de Supercharger en España. 12 Ubicaciones en 24 días; 41 tomas. Si se mantiene el ritmo, se adaptarían en todas las ubicaciones entorno al 10-15 de marzo. Portugal tiene todas las tomas adaptadas, quizás el mismo equipo hará toda la península.pic.twitter.com/Y0djJiQQI2	2	5	22	1550435464000	12:31 - 17 feb. 2019	/JAExtremera/status/1097231982197727232
1556894548-682	https://twitter.com/search?l=&q=%22%24TESLA%22%20since%3A2019-02-01%20until%3A2019-02-28&src=typd	@IanPavelko	Mad Hungarian	Concur			5	1549384868000	8:41 - 5 feb. 2019	/IanPavelko/status/1092825463083413504
1556894548-285	https://twitter.com/search?l=&q=%22%24TESLA%22%20since%3A2019-02-01%20until%3A2019-02-28&src=typd	@CarlosDG100D	CarlosDG	Una noticia que por despiste mío no la había dicho aún: Si eres reservista de un #TeslaModel3 en Canarias, Ceuta o Melilla, y queréis vuestro coche cuanto antes, contactar conmigo y os informo de todo https://twitter.com/ImportTesla/status/1097052122623954945 …	1		4	1550394035000	1:00 - 17 feb. 2019	/CarlosDG100D/status/1097058215328661504
1556894548-313	https://twitter.com/search?l=&q=%22%24TESLA%22%20since%3A2019-02-01%20until%3A2019-02-28&src=typd	@ShanghaiJayin	Jay in Shanghai	This is what @Tesla Owners in China do when we get ICEd out of a charging spot. Let us know what you think? #Tesla #TeslaChina #China #iced #特斯拉 $TSLApic.twitter.com/NJ3BnalwoK	32	67	345	1550336724000	9:05 - 16 feb. 2019	/ShanghaiJayin/status/1096817836448600064
1556894548-793	https://twitter.com/search?l=&q=%22%24TESLA%22%20since%3A2019-02-01%20until%3A2019-02-28&src=typd	@Clifford2008	Clifford Big Red Dog	Was able to complete the @Tesla ecosystem last week with this beautiful installation on my home. Thank you Tesla and @elonmusk for helping us to live and drive on sustainable energy! pic.twitter.com/xMtpA2CqpK	42	92	1,3K	1549031391000	6:29 - 1 feb. 2019	/Clifford2008/status/1091342873465888768
1556894548-294	https://twitter.com/search?l=&q=%22%24TESLA%22%20since%3A2019-02-01%20until%3A2019-02-28&src=typd	@TopECars	Top E-Cars	Puestos a pedir mejor sin matrícula.. como en algunos estados de los Estados Unidos De todas maneras tampoco creemos que le queda mal la matrícula con la medida europea.			2	1550360100000	15:35 - 16 feb. 2019	/TopECars/status/1096915881815429120
1556894548-735	https://twitter.com/search?l=&q=%22%24TESLA%22%20since%3A2019-02-01%20until%3A2019-02-28&src=typd	@Marianna_mja	Mar	Gracias! Me ayudan compartiendo?	1		1	1549211307000	8:28 - 3 feb. 2019	/Marianna_mja/status/1092097492613767168
1556894548-15	https://twitter.com/search?l=&q=%22%24TESLA%22%20since%3A2019-02-01%20until%3A2019-02-28&src=typd	@vistaero	vistaero	Wow, a ese artículo se le va la maldita pinza. El modo romántico solo funcionaría con el coche parado incluso con autonomía de nivel 5. Es una completa chaladura tener sexo en un vehículo en movimiento. No me imagino cómo de factible debe ser con los cinturones bien abrochados.				1551288903000	9:35 - 27 feb. 2019	/vistaero/status/1100811563450224640
1556894548-529	https://twitter.com/search?l=&q=%22%24TESLA%22%20since%3A2019-02-01%20until%3A2019-02-28&src=typd	@Aaron7Ruiz	RopiR	Jaja se monta algo rapido eh, pero a que se juega ahora? Estoy intentando ponerme un poco al dia duo fornite?				1549880072000	2:14 - 11 feb. 2019	/Aaron7Ruiz/status/1094902499117539328
1556894548-37	https://twitter.com/search?l=&q=%22%24TESLA%22%20since%3A2019-02-01%20until%3A2019-02-28&src=typd	@islapucu	Hugo Arriola	Muy caracteristico de nuestro folklore, el terere y la familia en moto sin casco			1	1551277871000	6:31 - 27 feb. 2019	/islapucu/status/1100765290042933249
1556894548-4	https://twitter.com/search?l=&q=%22%24TESLA%22%20since%3A2019-02-01%20until%3A2019-02-28&src=typd	@brlisandro	Lisa B	Mejor no me compro un @Tesla https://twitter.com/spectatorindex/status/1100878242003800072 …			1	1551305168000	14:06 - 27 feb. 2019	/brlisandro/status/1100879783146283010
1556894548-14	https://twitter.com/search?l=&q=%22%24TESLA%22%20since%3A2019-02-01%20until%3A2019-02-28&src=typd	@BrandwatchES	Brandwatch ES 🧐	.@McDonalds, @Grupo_Bimbo, @Tesla o @adidas escuchan a sus clientes en #redessociales llegando a cambiar productos y políticas si estos lo demandan https://brnw.ch/2zbbJqd #marketingpic.twitter.com/fUgdkVHq5W				1551275281000	5:48 - 27 feb. 2019	/BrandwatchES/status/1100754427064000513
1556894548-492	https://twitter.com/search?l=&q=%22%24TESLA%22%20since%3A2019-02-01%20until%3A2019-02-28&src=typd	@jean_steffe	Jean	Como mola los nuevos BMW compatibles con los supercargadores de @Tesla. Asi es asi siempre en la @ReservaHigueron ... todo es posible...pic.twitter.com/p2Tg4D67D1	4	3	4	1550002939000	12:22 - 12 feb. 2019	/jean_steffe/status/1095417839933100033
1556894548-208	https://twitter.com/search?l=&q=%22%24TESLA%22%20since%3A2019-02-01%20until%3A2019-02-28&src=typd	@LaurentAyoun	Laurent Ayoun	Autonomous car context Google @Waymo vs @tesla https://twitter.com/ARKInvest/status/1097952741224271876 …			1	1550672940000	6:29 - 20 feb. 2019	/LaurentAyoun/status/1098228025932636160
1556894548-113	https://twitter.com/search?l=&q=%22%24TESLA%22%20since%3A2019-02-01%20until%3A2019-02-28&src=typd	@PorcupineSteve	zach-o’s zapatos	Model Y ??	1		8	1550951479000	11:51 - 23 feb. 2019	/PorcupineSteve/status/1099396303094722560
1556894548-507	https://twitter.com/search?l=&q=%22%24TESLA%22%20since%3A2019-02-01%20until%3A2019-02-28&src=typd	@xlaghx	𝖑𝖚𝖎𝖘	Fue increíble. A mí me encantan los @Tesla y en Oslo está lleno. No exagero si digo que en todas las calles vas a ver uno seguro. E incluso capaz de ver dos o tres en una misma calle. Luego pregunté y me comentaron que el gobierno ayuda mucho y paga X parte. Aprended, hostia.			2	1549958282000	23:58 - 11 feb. 2019	/xlaghx/status/1095230532559032320
1556894548-100	https://twitter.com/search?l=&q=%22%24TESLA%22%20since%3A2019-02-01%20until%3A2019-02-28&src=typd	@javacasm	javacasm	La semana que viene podremos ver el nuevo @Tesla Model 3 en Granada, no os lo perdáis https://www.tesla.com/es_ES/event/tesla-tour-model-3-en-granada …			1	1551002241000	1:57 - 24 feb. 2019	/javacasm/status/1099609217399431168
1556894548-140	https://twitter.com/search?l=&q=%22%24TESLA%22%20since%3A2019-02-01%20until%3A2019-02-28&src=typd	@Alandbru	𝓐𝓵𝓪𝓷𝓭	Los de valencia 2 de 4, ya lo estánpic.twitter.com/EjTPkcsM2T			5	1550855014000	9:03 - 22 feb. 2019	/Alandbru/status/1098991703208407043
1556894548-255	https://twitter.com/search?l=&q=%22%24TESLA%22%20since%3A2019-02-01%20until%3A2019-02-28&src=typd	@joseenpeco	José Enrique 🔌 🇪🇸	Creo que pensarían en la persona que venga a aparcar, lo hará de frente y no al revés. Aparte, es cierto, le deberían haber puesto más manguera			1	1550496681000	5:31 - 18 feb. 2019	/joseenpeco/status/1097488742976290817
1556894548-658	https://twitter.com/search?l=&q=%22%24TESLA%22%20since%3A2019-02-01%20until%3A2019-02-28&src=typd	@canaltvcmx	CanalTVC	#Motor @Tesla baja el precio de su sedán #Model3 por segunda vez este año, una decisión que se conoce después de que el fabricante de vehículos eléctricos perdió un crédito fiscal que hacía que sus autos fueran más accesibles para los compradores estadounidenses. @elonmuskpic.twitter.com/2VWV5qXNlg		1	2	1549464776000	6:52 - 6 feb. 2019	/canaltvcmx/status/1093160618356588545
1556894548-218	https://twitter.com/search?l=&q=%22%24TESLA%22%20since%3A2019-02-01%20until%3A2019-02-28&src=typd	@Haux49	Romain Sickenberg 🇨🇭	Nice photos !	1		2	1550644531000	22:35 - 19 feb. 2019	/Haux49/status/1098108870453538816
1556894548-478	https://twitter.com/search?l=&q=%22%24TESLA%22%20since%3A2019-02-01%20until%3A2019-02-28&src=typd	@Tatanhee	Sebastian Figueroa	Que maravilla tecnologica es este @Tesla #model3 se detiene solo para evitar un choque bravo @elonmusk !https://youtu.be/D5fT2753EgQ https://twitter.com/InsideEVs/status/1095367238264213506 …				1550063148000	5:05 - 13 feb. 2019	/Tatanhee/status/1095670374837174278
1556894548-25	https://twitter.com/search?l=&q=%22%24TESLA%22%20since%3A2019-02-01%20until%3A2019-02-28&src=typd	@Marco_za_digger	Mercurius	There were so so SO many other spots that those trucks could've parked too. They wanted to troll	6	2	1,1K	1551292083000	10:28 - 27 feb. 2019	/Marco_za_digger/status/1100824901504720896
1556894548-322	https://twitter.com/search?l=&q=%22%24TESLA%22%20since%3A2019-02-01%20until%3A2019-02-28&src=typd	@JMindfucked	Javié	Un botón para apagar el cerebro gracias @Tesla	1	1	1	1550310141000	1:42 - 16 feb. 2019	/JMindfucked/status/1096706338661511168
1556894548-437	https://twitter.com/search?l=&q=%22%24TESLA%22%20since%3A2019-02-01%20until%3A2019-02-28&src=typd	@SMARTGRIDSINFO	SMARTGRIDSINFO	Electrify America, filial de Volkswagen, ha anunciado que instalará sistemas de almacenamiento de energía en más de 100 estaciones de ca... #AlmacenamientoEnergía #Batería #RecargaVehículosEléctricos #VehículosEléctricos @Tesla #ElectrifyAmericahttps://wp.me/p89EVn-8sL				1550125307000	22:21 - 13 feb. 2019	/SMARTGRIDSINFO/status/1095931087916883968
1556894548-92	https://twitter.com/search?l=&q=%22%24TESLA%22%20since%3A2019-02-01%20until%3A2019-02-28&src=typd	@Alberto_RamLo	Alberto	Muy buen análisis de uno de los VE más esperados. Se nota que intentas ser lo más objetivo posible. Ni un defensor a ultranza del vehículo de combustión ni un fan de Tesla o el VE ;)			4	1551040324000	12:32 - 24 feb. 2019	/Alberto_RamLo/status/1099768948931919872
1556894548-230	https://twitter.com/search?l=&q=%22%24TESLA%22%20since%3A2019-02-01%20until%3A2019-02-28&src=typd	@earcos	Eduardo Arcos Barredo	Voy a hablar de usar un iPhone en el Tesla mientras pido comida vegetariana.				1550598815000	9:53 - 19 feb. 2019	/earcos/status/1097917126290083841
1556894548-116	https://twitter.com/search?l=&q=%22%24TESLA%22%20since%3A2019-02-01%20until%3A2019-02-28&src=typd	@lapleta	La Pleta	¿Quieres probar un @Tesla Model S, Model X o Model 3? Del 25 febrero al 10 de marzo en nuestro hotel http://lapleta.com #hotel #Baqueira @ClubTeslaES #teslapic.twitter.com/C9MCOJI84d			2	1550926508000	4:55 - 23 feb. 2019	/lapleta/status/1099291567435722753
1556894548-509	https://twitter.com/search?l=&q=%22%24TESLA%22%20since%3A2019-02-01%20until%3A2019-02-28&src=typd	@astridflowerz	dxrkflower 🦖	Algun dia tendre un @Tesla. No tengo pruebas pero tampoco tengo dudas.	1		3	1549942056000	19:27 - 11 feb. 2019	/astridflowerz/status/1095162477149634560
1556894548-673	https://twitter.com/search?l=&q=%22%24TESLA%22%20since%3A2019-02-01%20until%3A2019-02-28&src=typd	@Verownika	Verownika	Este sería mi @Tesla soñado https://twitter.com/konrad_bilinski/status/1092524628952653824 …	2	1	15	1549403474000	13:51 - 5 feb. 2019	/Verownika/status/1092903501615824896
1556894548-489	https://twitter.com/search?l=&q=%22%24TESLA%22%20since%3A2019-02-01%20until%3A2019-02-28&src=typd	@Gaby_Cruceira	Big_Gaby	Yo admiro a todos por sus gran trabajo informativo sobre Tesla y la movilidad eléctrica pero he de reconocer que descubrí a @Tesla gracias a @slcuervo, pero entre todos la aportación de información de los V.E es			3	1550007674000	13:41 - 12 feb. 2019	/Gaby_Cruceira/status/1095437699807367170
1556894548-523	https://twitter.com/search?l=&q=%22%24TESLA%22%20since%3A2019-02-01%20until%3A2019-02-28&src=typd	@ManuelCMU	Manuel Cantero Ubago	El sábado arrancamos #GeneraciónESIC 2019 con más de 800 alumnos y las mejores marcas y ponentes en Madrid. Dani de @Tesla, @V_Coello de @pixelandpixel, @Alexdelariva de @Primark @Sertxu de @PlayStationES y Daniela @goiko de @GoikoGrill @ESICEducation pic.twitter.com/074pXbzBcz		3	14	1549889288000	4:48 - 11 feb. 2019	/ManuelCMU/status/1094941152866906112
1556894548-127	https://twitter.com/search?l=&q=%22%24TESLA%22%20since%3A2019-02-01%20until%3A2019-02-28&src=typd	@R_Vecin	Ruben Vecin	y como siempre solo 2 y 1A - 1B por lo que siempre que cargue un model 3 vas a compartir potencia.	1		2	1550875850000	14:50 - 22 feb. 2019	/R_Vecin/status/1099079093000257536
1556894548-538	https://twitter.com/search?l=&q=%22%24TESLA%22%20since%3A2019-02-01%20until%3A2019-02-28&src=typd	@Sebuz	Sebastiano diamante	Attendo con ansia la mia @Tesla https://twitter.com/elonmusk/status/1094232094912512000 …				1549825315000	11:01 - 10 feb. 2019	/Sebuz/status/1094672830619365377
1556894548-728	https://twitter.com/search?l=&q=%22%24TESLA%22%20since%3A2019-02-01%20until%3A2019-02-28&src=typd	@Tesla	Tesla	Best way to keep your boots dry @pryszkiepic.twitter.com/Uf7PMyMjcg	270	2,7K	21K	1549224642000	12:10 - 3 feb. 2019	/Tesla/status/1092153427067494400
1556894548-730	https://twitter.com/search?l=&q=%22%24TESLA%22%20since%3A2019-02-01%20until%3A2019-02-28&src=typd	@GBarm14	Jorge Barreiro	No le hagas ni caso. Vergonzoso pensar que se hagan llamar periodistas. Agradecer que se haya destapado otra de tantas vergüenzas de la información.			2	1549218875000	10:34 - 3 feb. 2019	/GBarm14/status/1092129237144875008
1556894548-612	https://twitter.com/search?l=&q=%22%24TESLA%22%20since%3A2019-02-01%20until%3A2019-02-28&src=typd	@SalguedoAndres	Miguel Andrés Salguedo	No sé si en otras zonas de chile existen tantos peajes cercanos a Puerto Montt y sus alrededores. Pobre bolsillo para quienes viajan en auto visitando la zona. Si viajara en un @Tesla pagaría más en peajes que en “combustible “ https://twitter.com/RUTADELCANAL/status/1093514565579624452 …				1549568192000	11:36 - 7 feb. 2019	/SalguedoAndres/status/1093594378650685441
1556894548-809	https://twitter.com/search?l=&q=%22%24TESLA%22%20since%3A2019-02-01%20until%3A2019-02-28&src=typd	@Alek_Mark	Alek Mark	@Tesla should buy bankrupt TéoTaxi in Montreal with its Tesla fleet and continue with this great service. @elonmusk #TeoTaxi #uber		1	1	1548982423000	16:53 - 31 ene. 2019	/Alek_Mark/status/1091137487014121479
1556894548-129	https://twitter.com/search?l=&q=%22%24TESLA%22%20since%3A2019-02-01%20until%3A2019-02-28&src=typd	@legolas_83	@lberto Muñoz	A ver si cuando pasen por aquí al menos dejan conducirlos...			1	1550870381000	13:19 - 22 feb. 2019	/legolas_83/status/1099056154418860033
1556894548-680	https://twitter.com/search?l=&q=%22%24TESLA%22%20since%3A2019-02-01%20until%3A2019-02-28&src=typd	@sagrariogomez	Sagrario Gómez	El Presidente @DaniloMedina prueba un #Tesla @Tesla , probando es que se sabe. #Economia #MedioAmbiente #Modernidad #Avancepic.twitter.com/ozRfUVcGN6			1	1549393988000	11:13 - 5 feb. 2019	/sagrariogomez/status/1092863714934562816
1556894548-247	https://twitter.com/search?l=&q=%22%24TESLA%22%20since%3A2019-02-01%20until%3A2019-02-28&src=typd	@Teslanews3	Tesla_news	Lo sentimos por ti.....Ya no podrás escapar de su atracción.			1	1550522268000	12:37 - 18 feb. 2019	/Teslanews3/status/1097596065384157189
1556894548-52	https://twitter.com/search?l=&q=%22%24TESLA%22%20since%3A2019-02-01%20until%3A2019-02-28&src=typd	@Iscar96	Ismael Carrillo	Por ahí leí que más tardar mayo, la página aun no dice fecha estimada pero alguien que tiene model a recibió correo que máximo mayo empiezan en México	1		1	1551185949000	4:59 - 26 feb. 2019	/Iscar96/status/1100379743973724160
1556894548-724	https://twitter.com/search?l=&q=%22%24TESLA%22%20since%3A2019-02-01%20until%3A2019-02-28&src=typd	@xddlg	Carlos G. Diaz de Leon	Cosas para las cuales me gustaría mucho mucho que me sobrara la lana - un @tesla - ir a un #SuperBowl #WishfulThinking			1	1549250187000	19:16 - 3 feb. 2019	/xddlg/status/1092260569640566784
1556894548-487	https://twitter.com/search?l=&q=%22%24TESLA%22%20since%3A2019-02-01%20until%3A2019-02-28&src=typd	@GrupoEnergia16	Energía16	#Motor @Tesla cierra un año de crecimiento sostenido y el logro de una aparente estabilidad, pero no ha sido fácil. Su #CEO, @elonmusk se ha visto muy demandado http://ow.ly/Uhxl30nBfmA pic.twitter.com/V5uP6dGKuG				1550041227000	23:00 - 12 feb. 2019	/GrupoEnergia16/status/1095578429032935424
1556894548-159	https://twitter.com/search?l=&q=%22%24TESLA%22%20since%3A2019-02-01%20until%3A2019-02-28&src=typd	@sagure85	Ernesto Gutiérrez S	Lo busca @Tesla para poder emprender Juntos.			2	1550798283000	17:18 - 21 feb. 2019	/sagure85/status/1098753754977886208
1556894548-263	https://twitter.com/search?l=&q=%22%24TESLA%22%20since%3A2019-02-01%20until%3A2019-02-28&src=typd	@CarlosDG100D	CarlosDG	A ver, un Performance solamente merece la pena cuando el dinero no es el problema y quieres tener el tope de gama!! Es igual que la gente que se compra un Audi RS4 o un BMW M3, ya que ninguno merece la pena para el día a día, pero son coches espectaculares y muy rápidos...	1		2	1550479648000	0:47 - 18 feb. 2019	/CarlosDG100D/status/1097417301505249280
1556894548-292	https://twitter.com/search?l=&q=%22%24TESLA%22%20since%3A2019-02-01%20until%3A2019-02-28&src=typd	@GachRCD	David Garcia Lista	Ya están aquí los primeros @Tesla Model 3 en @ClubTeslaESpic.twitter.com/fuquX7WvBy	1	4	19	1550363073000	16:24 - 16 feb. 2019	/GachRCD/status/1096928352370331648
1556894548-157	https://twitter.com/search?l=&q=%22%24TESLA%22%20since%3A2019-02-01%20until%3A2019-02-28&src=typd	@ShanghaiJayin	Jay in Shanghai	Today @Tesla Model 3 Delivery Ceremony in Beijing, China. Most of these owners have millions of followers on chinese social media. Photo Credit to 电动车那点事 #Tesla #TeslaChina #China #Model3 #特斯拉 $TSLApic.twitter.com/0bx15RFqZq	3	25	112	1550806247000	19:30 - 21 feb. 2019	/ShanghaiJayin/status/1098787158817615872
1556894548-784	https://twitter.com/search?l=&q=%22%24TESLA%22%20since%3A2019-02-01%20until%3A2019-02-28&src=typd	@WorldEnergyTrad	WorldEnergyTrade	#Tesla continúa escalando sus implementaciones de almacenamiento de energía https://buff.ly/2DNWWly #energy #solar #information #BREAKING #friday #business #solarenergy #EnergyStorage #noticias #innovation #Mundo #news #BuenViernes #today #01Feb @Tesla pic.twitter.com/NVGbFWh9M4			1	1549058431000	14:00 - 1 feb. 2019	/WorldEnergyTrad/status/1091456283948040193
1556894548-813	https://twitter.com/search?l=&q=%22%24TESLA%22%20since%3A2019-02-01%20until%3A2019-02-28&src=typd	@daveja_vu	Dave Schmidt	I think Fred Lambert asked for blind spot alert once and Elon responded yes	1		2	1548981533000	16:38 - 31 ene. 2019	/daveja_vu/status/1091133752175144960
1556894548-572	https://twitter.com/search?l=&q=%22%24TESLA%22%20since%3A2019-02-01%20until%3A2019-02-28&src=typd	@KinHongKong	Kin	Y, Semi....			1	1549691673000	21:54 - 8 feb. 2019	/KinHongKong/status/1094112296148774912
1556894548-650	https://twitter.com/search?l=&q=%22%24TESLA%22%20since%3A2019-02-01%20until%3A2019-02-28&src=typd	@lvargasj	Luis Omar Vargas	Donde puedo ver precios?	1		2	1549476458000	10:07 - 6 feb. 2019	/lvargasj/status/1093209620191956993
1556894548-410	https://twitter.com/search?l=&q=%22%24TESLA%22%20since%3A2019-02-01%20until%3A2019-02-28&src=typd	@OroborosUnite	Oroboros™	@Tesla va a solucionar eso. Solo espero q moyano lo pueda ver convida (desde la carcel)				1550157424000	7:17 - 14 feb. 2019	/OroborosUnite/status/1096065798219726848
1556894548-314	https://twitter.com/search?l=&q=%22%24TESLA%22%20since%3A2019-02-01%20until%3A2019-02-28&src=typd	@jorgemilburn	Jorge Milburn	Estamos en ello. No falta mucho.	1		10	1550318418000	4:00 - 16 feb. 2019	/jorgemilburn/status/1096741055117082629
1556894548-26	https://twitter.com/search?l=&q=%22%24TESLA%22%20since%3A2019-02-01%20until%3A2019-02-28&src=typd	@MKBHD	Marques Brownlee	I’m literally perfectly in between the white lines that this (poorly painted) parking lot officially uses lol	13		3,1K	1551291993000	10:26 - 27 feb. 2019	/MKBHD/status/1100824525946667011
1556894548-786	https://twitter.com/search?l=&q=%22%24TESLA%22%20since%3A2019-02-01%20until%3A2019-02-28&src=typd	@juanjosebarrien	JUAN JOSÉ	Hola hermoso @Tesla, tengo la casa sola... https://twitter.com/UltimaHoraBLU/status/1091131177501687808 …			1	1549048609000	11:16 - 1 feb. 2019	/juanjosebarrien/status/1091415089390018560
1556894548-761	https://twitter.com/search?l=&q=%22%24TESLA%22%20since%3A2019-02-01%20until%3A2019-02-28&src=typd	@elonmusk	Elon Musk	Haha how is this even real?	62	24	730	1549144330000	13:52 - 2 feb. 2019	/elonmusk/status/1091816573470310400
1556894548-198	https://twitter.com/search?l=&q=%22%24TESLA%22%20since%3A2019-02-01%20until%3A2019-02-28&src=typd	@marc_benton	Marc Benton	Me waiting on the Model Y reveal date... @tesla @elonmuskpic.twitter.com/gek7A1Snpd	13	13	167	1550688635000	10:50 - 20 feb. 2019	/marc_benton/status/1098293857408577536
1556894548-447	https://twitter.com/search?l=&q=%22%24TESLA%22%20since%3A2019-02-01%20until%3A2019-02-28&src=typd	@sailor_love93	Mary Berry	So futuristic!!!	1		2	1550117674000	20:14 - 13 feb. 2019	/sailor_love93/status/1095899072601309184
1556894548-389	https://twitter.com/search?l=&q=%22%24TESLA%22%20since%3A2019-02-01%20until%3A2019-02-28&src=typd	@Rob_11__	Rob	Tampoco dinero				1550170007000	10:46 - 14 feb. 2019	/Rob_11__/status/1096118575453093889
1556894548-307	https://twitter.com/search?l=&q=%22%24TESLA%22%20since%3A2019-02-01%20until%3A2019-02-28&src=typd	@Tesla	Tesla	Model 3 by @MinimalDuckpic.twitter.com/Ff8fPOOtJ5	205	1,9K	22K	1550342749000	10:45 - 16 feb. 2019	/Tesla/status/1096843105309872128
1556894548-567	https://twitter.com/search?l=&q=%22%24TESLA%22%20since%3A2019-02-01%20until%3A2019-02-28&src=typd	@UltimoGT	Ultimo GT	British Motor Oil @YouLikeCarsUK @AutomotiveAsset @CarKeys_UK @screamingcars @Gandalfwasme @AVC_Leasing @JA_Autos @AdmarkUK @zdravkost @rafredarrows @realDonaldTrump @RunnerService @bgmotogp @FormulaOneWorld @CrienaLDavies @Imperialcar @my_hpi @tesla @bmw http://www.ultimogt.com pic.twitter.com/whQC6quMhe	1	23	78	1549703463000	1:11 - 9 feb. 2019	/UltimoGT/status/1094161747055915015
1556894548-652	https://twitter.com/search?l=&q=%22%24TESLA%22%20since%3A2019-02-01%20until%3A2019-02-28&src=typd	@MusaTariq	Musa Tariq	This is not new news, but for anyone who works in commerce/product, whether you ever want to buy a @Tesla or not, I encourage you to go through the buy flow on http://Tesla.com - it truly is incredible how something traditionally so complex, is made so simple.	232	705	7,5K	1549471377000	8:42 - 6 feb. 2019	/MusaTariq/status/1093188305896669190
1556894548-170	https://twitter.com/search?l=&q=%22%24TESLA%22%20since%3A2019-02-01%20until%3A2019-02-28&src=typd	@IMEYCA	IMEYCA	A ver si se nos pega algo @Tesla @fenieenergia #VehiculeElectriquepic.twitter.com/D1oWLXAwMo		1	3	1550775844000	11:04 - 21 feb. 2019	/IMEYCA/status/1098659638315311106
1556894548-153	https://twitter.com/search?l=&q=%22%24TESLA%22%20since%3A2019-02-01%20until%3A2019-02-28&src=typd	@ovans_es	OVANS	Para la demostración del funcionamiento del #puntoderecarga #publico para #vehículoseléctricos en #Serra, contamos con grandes marcas como @Groupe_Renault, @MercedesBenz, @smart_spain y @Tesla #MovilidadSostenible #PuntoOvans #SmartCities @AjuntamentSerra @GVAivace @AVVEinfopic.twitter.com/Q4qM9oM0qv		3	7	1550831909000	2:38 - 22 feb. 2019	/ovans_es/status/1098894792304529409
1556894548-643	https://twitter.com/search?l=&q=%22%24TESLA%22%20since%3A2019-02-01%20until%3A2019-02-28&src=typd	@teslainventory	Erik	Model X has rear fog lights. I had a good reason to use them this morning! @tesla @elonmusk #teslapic.twitter.com/uFbujm08XB	25	35	589	1549488798000	13:33 - 6 feb. 2019	/teslainventory/status/1093261377769156608
1556894548-429	https://twitter.com/search?l=&q=%22%24TESLA%22%20since%3A2019-02-01%20until%3A2019-02-28&src=typd	@AVVEinfo	AVVE	Modo Perro de @Tesla mantiene el habitáculo a una temperatura agradable y muestra en pantalla un mensaje para que los transeúntes no se alarmen. #DogMode #AVVEhttps://twitter.com/Tesla/status/1095885520058515456 …			1	1550136053000	1:20 - 14 feb. 2019	/AVVEinfo/status/1095976159039377408
1556894548-372	https://twitter.com/search?l=&q=%22%24TESLA%22%20since%3A2019-02-01%20until%3A2019-02-28&src=typd	@Denunci67122123	ANONIMO	@TheBulldogAMS no estaria mal unas planta.	1			1550184123000	14:42 - 14 feb. 2019	/Denunci67122123/status/1096177780759429126
1556894548-669	https://twitter.com/search?l=&q=%22%24TESLA%22%20since%3A2019-02-01%20until%3A2019-02-28&src=typd	@KHayhoe	Katharine Hayhoe	As an @hgtv addict my dream would be a series on greening your house to make it smarter, more efficient, save money, and of course cut the carbon footprint too. Why does this not exist yet? Everyone from @nest to @Tesla could sponsor!	108	267	1,3K	1549413248000	16:34 - 5 feb. 2019	/KHayhoe/status/1092944495912669184
1556894548-122	https://twitter.com/search?l=&q=%22%24TESLA%22%20since%3A2019-02-01%20until%3A2019-02-28&src=typd	@amperizate	Emilio	El otro día no conseguí gratis uno igual igual por una sola palabra.			2	1550915805000	1:56 - 23 feb. 2019	/amperizate/status/1099246677913939968
1556894548-619	https://twitter.com/search?l=&q=%22%24TESLA%22%20since%3A2019-02-01%20until%3A2019-02-28&src=typd	@Tesla	Tesla	Made in California. Available in 17 countries and counting.	380	2,4K	16K	1549561569000	9:46 - 7 feb. 2019	/Tesla/status/1093566599791927296
1556894548-481	https://twitter.com/search?l=&q=%22%24TESLA%22%20since%3A2019-02-01%20until%3A2019-02-28&src=typd	@Oskaiper	Oscar	Creo q subestimas tanto la Inteligencia Artificial como el Machine Learning. Ambos en breve muy por encima de las habilidades humanas. Claro q saben acerca de conducir en circunstancias adversas. El humano con experiencia de miles de kms. El autopilot con experiencia de millones				1550054749000	2:45 - 13 feb. 2019	/Oskaiper/status/1095635146085142529
1556894548-558	https://twitter.com/search?l=&q=%22%24TESLA%22%20since%3A2019-02-01%20until%3A2019-02-28&src=typd	@Tesla	Tesla	Adding solar and Powerwall to a 100 year old homehttps://www.westport-news.com/realestate/article/Westport-architect-proves-old-home-can-be-green-13599148.php …	120	587	5,6K	1549742792000	12:06 - 9 feb. 2019	/Tesla/status/1094326702975606784
1556894548-167	https://twitter.com/search?l=&q=%22%24TESLA%22%20since%3A2019-02-01%20until%3A2019-02-28&src=typd	@elceo__	EL CEO	Él es el nuevo joven director del departamento legal de @Tesla https://bit.ly/2BGrhkz			2	1550782833000	13:00 - 21 feb. 2019	/elceo__/status/1098688952209428481
1556894548-785	https://twitter.com/search?l=&q=%22%24TESLA%22%20since%3A2019-02-01%20until%3A2019-02-28&src=typd	@CarlRamirezA	ن Carlos A. Ramirez	El día de hoy anuncio @elonmusk que liberará todas las patentes de @Tesla para combatir el “cambio climático”. Esta SI ES UNA MEDIDA QUE AYUDA A LA HUMANIDAD...QUE AYUDA AL PLANETA...no las burradas que promueven los progres...como la de abortar seres humanos.		3	8	1549057774000	13:49 - 1 feb. 2019	/CarlRamirezA/status/1091453529238237186
1556894548-353	https://twitter.com/search?l=&q=%22%24TESLA%22%20since%3A2019-02-01%20until%3A2019-02-28&src=typd	@RagnarokTime	Seoane_©A©509	Matriculación procedente de Bélxica Polo resto de Europa hai bastantes e mercanos a bo prezo para revender aquí	1			1550218509000	0:15 - 15 feb. 2019	/RagnarokTime/status/1096322005408907264
1556894548-385	https://twitter.com/search?l=&q=%22%24TESLA%22%20since%3A2019-02-01%20until%3A2019-02-28&src=typd	@twiCKter	【└∆µd̷ı◊	.@Tesla lanza el #DogMode, por si tenemos que dejar a nuestros perros solos en el coche https://buff.ly/2IdYnOE				1550174429000	12:00 - 14 feb. 2019	/twiCKter/status/1096137122510196737
1556894548-790	https://twitter.com/search?l=&q=%22%24TESLA%22%20since%3A2019-02-01%20until%3A2019-02-28&src=typd	@AutoNewsMexico	Automotive News México	. @Tesla comienza las ventas de una versión más barata del #Model3 en China: http://ht.ly/ZrzY30nxL64 pic.twitter.com/HRIbMTIAkv			1	1549035862000	7:44 - 1 feb. 2019	/AutoNewsMexico/status/1091361624999583745
1556894548-779	https://twitter.com/search?l=&q=%22%24TESLA%22%20since%3A2019-02-01%20until%3A2019-02-28&src=typd	@lol_cat1	Sir George of Melbourne	Puerto Rico's solar energy insurrection https://youtu.be/7ekFQ0xOwDw via @YouTube @tesla #Tesla		1		1549074148000	18:22 - 1 feb. 2019	/lol_cat1/status/1091522209418362880
1556894548-609	https://twitter.com/search?l=&q=%22%24TESLA%22%20since%3A2019-02-01%20until%3A2019-02-28&src=typd	@JosepCarceller	Josep Carceller	Ni idea te lo diré el próximo día que suba			1	1549574214000	13:16 - 7 feb. 2019	/JosepCarceller/status/1093619638276161538
1556894548-376	https://twitter.com/search?l=&q=%22%24TESLA%22%20since%3A2019-02-01%20until%3A2019-02-28&src=typd	@R_Vecin	Ruben Vecin	Pues discrepo de la calidad interior..., viajar 5 adultos pocas veces ocurre y si es habitual ya sería mejor irse al X, cargador interior es para casa, en pocas casas hay disponible 22kw. Suspensión y porton automático te doy la razon pero sí prefiero 4 q 5 puertas. Y no tieneCCS	1			1550181599000	13:59 - 14 feb. 2019	/R_Vecin/status/1096167193392361472
1556894548-191	https://twitter.com/search?l=&q=%22%24TESLA%22%20since%3A2019-02-01%20until%3A2019-02-28&src=typd	@ExpansionMx	Expansión CNN	VIDEO: En dos años, @Tesla ha perdido unos 50 ejecutivos. Su jefe legal es el más reciente en sumarse a la lista http://ow.ly/SdMa30nM8Ju pic.twitter.com/mAmVfpcIr9		5	9	1550703950000	15:05 - 20 feb. 2019	/ExpansionMx/status/1098358091660316672
1556894548-68	https://twitter.com/search?l=&q=%22%24TESLA%22%20since%3A2019-02-01%20until%3A2019-02-28&src=typd	@paberdasco	Berdasco	Yo vivo en Gijón (afueras) y también me plateo ir a Bilbao a probarlo. Quizás sería buena idea juntarnos varios para ir en un coche solo. Y si, yo también ando esperando mi M3, pero hasta que no salga el MR...	2		1	1551129897000	13:24 - 25 feb. 2019	/paberdasco/status/1100144645462519815
1556894548-474	https://twitter.com/search?l=&q=%22%24TESLA%22%20since%3A2019-02-01%20until%3A2019-02-28&src=typd	@AndreeFairlie	Andree Fairlie Model3 Tesla 🚘 🔋	Vaya tela, rompen los cristales posteriores a los #Model3 en California para mirar en el maletero! @Tesla @Model3Owners @slcuervo @TeslaParaTodoshttps://twitter.com/romn8tr/status/1095695994539335681 …	1			1550072673000	7:44 - 13 feb. 2019	/AndreeFairlie/status/1095710323821170689
1556894548-720	https://twitter.com/search?l=&q=%22%24TESLA%22%20since%3A2019-02-01%20until%3A2019-02-28&src=typd	@maselectricos	Somos Electricos	¿Quieres ver como @Tesla prueba la durabilidad de sus asientos blancos en el #Model3 ? Aquí puedes verlo y puede que haga que te decidas por ese interior blanco tan bonito.http://ow.ly/W2lC50kvNuL		2	2	1549278909000	3:15 - 4 feb. 2019	/maselectricos/status/1092381037697613824
1556894548-535	https://twitter.com/search?l=&q=%22%24TESLA%22%20since%3A2019-02-01%20until%3A2019-02-28&src=typd	@JuanCarlosde021	Creativo y glotón 🍴 🍷 🇲🇽 💚	¿Dónde están @Volvo y @Tesla?!				1549858574000	20:16 - 10 feb. 2019	/JuanCarlosde021/status/1094812328468668416
1556894548-685	https://twitter.com/search?l=&q=%22%24TESLA%22%20since%3A2019-02-01%20until%3A2019-02-28&src=typd	@WorldEnergyTrad	WorldEnergyTrade	Volkswagen utilizará las baterías Tesla en las estaciones de carga de automóviles de EE. UU. https://buff.ly/2MR0Ehh #energy #smartnews #future #Tesla #battery #cars #EEUU #USA #America #BREAKING #News #BreakingNews #today #5feb @Tesla @Volkswagenpic.twitter.com/ujkA6r016q		1	1	1549379815000	7:16 - 5 feb. 2019	/WorldEnergyTrad/status/1092804266920763392
1556894548-379	https://twitter.com/search?l=&q=%22%24TESLA%22%20since%3A2019-02-01%20until%3A2019-02-28&src=typd	@jmblazquezh	🎱 Maximilian 🎱	En el 0-100 km/h sigue ganando de largo el @Tesla #ModelX P100Dhttps://twitter.com/topgearespanol/status/1096159734669955074 …				1550180034000	13:33 - 14 feb. 2019	/jmblazquezh/status/1096160631705796608
1556894548-154	https://twitter.com/search?l=&q=%22%24TESLA%22%20since%3A2019-02-01%20until%3A2019-02-28&src=typd	@calonsonet	Carlos Alonso	Hola @Tesla, creo que he encontrado el sitio ideal para presentar los primeros Model 3 llegados a España: Sierra de la Tesla, en Burgos https://es.wikipedia.org/wiki/Sierra_de_la_Tesla … @TeslaParaTodos @ClubTeslaES @SpainLovesTesla @TeslaM3Spain Y además con el pico San Mamés de fondo @agirregabiria :-)	1		1	1550825363000	0:49 - 22 feb. 2019	/calonsonet/status/1098867334742245376
1556894548-312	https://twitter.com/search?l=&q=%22%24TESLA%22%20since%3A2019-02-01%20until%3A2019-02-28&src=typd	@harleypasternak	Harley Pasternak	@tesla service. My car is literally falling apart. The windshield is leaking water when it rains and I have a small lake inside of my car. There are sensors that flash warnings for the last 4 months,This maybe at the end of Tesla for me. Your service is horrible	30	32	96	1550337126000	9:12 - 16 feb. 2019	/harleypasternak/status/1096819521468260352
1556894548-120	https://twitter.com/search?l=&q=%22%24TESLA%22%20since%3A2019-02-01%20until%3A2019-02-28&src=typd	@moxiza	Mónica Zamora	Tranquilo, pero el terremoto no pudo destruir “obras emblemáticas”del Cartel de #Mameluco: la Refinería del Pacífico, el convenio con @tesla y sobretodo el mayor tesoro del Ecuador: la credibilidad de #Carlitos el prófugo!!	2		4	1550920719000	3:18 - 23 feb. 2019	/moxiza/status/1099267286718926850
1556894548-133	https://twitter.com/search?l=&q=%22%24TESLA%22%20since%3A2019-02-01%20until%3A2019-02-28&src=typd	@GachRCD	David Garcia Lista	Gracias por pasaros por aquí. Me acabo de apuntar			3	1550866537000	12:15 - 22 feb. 2019	/GachRCD/status/1099040031006691328
1556894548-214	https://twitter.com/search?l=&q=%22%24TESLA%22%20since%3A2019-02-01%20until%3A2019-02-28&src=typd	@MaxenceBlc	Maxence BLANC	First #Model3 deliveries today in Geneva ! A great @Tesla team... and happy customers ! @elonmuskpic.twitter.com/qO544cDcHR	14	100	696	1550660409000	3:00 - 20 feb. 2019	/MaxenceBlc/status/1098175469059563521
1556894548-47	https://twitter.com/search?l=&q=%22%24TESLA%22%20since%3A2019-02-01%20until%3A2019-02-28&src=typd	@alf_reguart	Alfonso Herrero	¡¡Eres un cabrón! Qué difícil has puesto hacer una prueba así de buena. Vamos a tener que hacer algo distinto...	1	1	1	1551209135000	11:25 - 26 feb. 2019	/alf_reguart/status/1100476992326127616
1556894548-412	https://twitter.com/search?l=&q=%22%24TESLA%22%20since%3A2019-02-01%20until%3A2019-02-28&src=typd	@Nachoski5	Nacho	A disfrutarlo			1	1550155519000	6:45 - 14 feb. 2019	/Nachoski5/status/1096057806912925699
1556894548-44	https://twitter.com/search?l=&q=%22%24TESLA%22%20since%3A2019-02-01%20until%3A2019-02-28&src=typd	@Dipesh____	Dipesh Rathod	No Man!			2	1551215267000	13:07 - 26 feb. 2019	/Dipesh____/status/1100502712842665984
1556894548-357	https://twitter.com/search?l=&q=%22%24TESLA%22%20since%3A2019-02-01%20until%3A2019-02-28&src=typd	@IsaacRamirez	Isaac Ramirez	Actualización de @Tesla introduce #Dogmode que regula la temperatura en el Interior del vehículo, encendiendo cada cierto tiempo el aire acondicionado, así tús mascotas, estarán felices sin riesgos de sofocarse. Este modo es adicional a uno que ya tenía que detectaba niños dentrohttps://twitter.com/Tesla/status/1095885520058515456 …		2	3	1550205975000	20:46 - 14 feb. 2019	/IsaacRamirez/status/1096269433457295360
1556894548-345	https://twitter.com/search?l=&q=%22%24TESLA%22%20since%3A2019-02-01%20until%3A2019-02-28&src=typd	@javitovather	Javito 🔋 🔋	Papilla			1	1550238120000	5:42 - 15 feb. 2019	/javitovather/status/1096404260802174976
1556894548-185	https://twitter.com/search?l=&q=%22%24TESLA%22%20since%3A2019-02-01%20until%3A2019-02-28&src=typd	@ExpansionMx	Expansión CNN	VIDEO: El jefe legal de @Tesla se suma al éxodo que se vive desde hace unos dos años en la firma de @elonmusk http://ow.ly/2iKV30nMj5w pic.twitter.com/iDDETSzVVH		1	4	1550741105000	1:25 - 21 feb. 2019	/ExpansionMx/status/1098513931231023104
1556894548-19	https://twitter.com/search?l=&q=%22%24TESLA%22%20since%3A2019-02-01%20until%3A2019-02-28&src=typd	@vincent13031925	Vincent	Congratulation to @Tesla Model 3 owners in Beijing, China The delivery officially started in Beijing. $TSLA #Tesla #Model3 #TeslaChinapic.twitter.com/tu6fn4rtqD	5	22	172	1551311107000	15:45 - 27 feb. 2019	/vincent13031925/status/1100904694304563200
1556894548-266	https://twitter.com/search?l=&q=%22%24TESLA%22%20since%3A2019-02-01%20until%3A2019-02-28&src=typd	@argentolr	FABIÁN FERNÁNDEZ	Siempre creo q el futuro será mejor... Pero hay muchos hdp q no quieren que llegue			1	1550445873000	15:24 - 17 feb. 2019	/argentolr/status/1097275639848226817
1556894548-587	https://twitter.com/search?l=&q=%22%24TESLA%22%20since%3A2019-02-01%20until%3A2019-02-28&src=typd	@manufacturaGE	Manufactura	Model Y es la nueva SUV de @Tesla y su producción iniciará este año, de acuerdo con Elon Musk http://ow.ly/uUR130nCEpC pic.twitter.com/HytyuCMbOy			1	1549646122000	9:15 - 8 feb. 2019	/manufacturaGE/status/1093921239733862403
1556894548-350	https://twitter.com/search?l=&q=%22%24TESLA%22%20since%3A2019-02-01%20until%3A2019-02-28&src=typd	@foroelectricos	ForoCochesEléctricos	Más fotos de nuestra mini-prueba de Tesla Model 3. En breve nuestras impresiones. #Tesla #TeslaModel3 #Model3 @Tesla pic.twitter.com/nJfMVCEv6O	2	5	39	1550224311000	1:51 - 15 feb. 2019	/foroelectricos/status/1096346339456311296
1556894548-537	https://twitter.com/search?l=&q=%22%24TESLA%22%20since%3A2019-02-01%20until%3A2019-02-28&src=typd	@CarlosHerreraP_	Carlos Herrera Peralta	Este tío es un genio @DannyDuncan69 @Tesla pic.twitter.com/JCTOBn5jnd	1		3	1549827444000	11:37 - 10 feb. 2019	/CarlosHerreraP_/status/1094681761886494720
1556894548-653	https://twitter.com/search?l=&q=%22%24TESLA%22%20since%3A2019-02-01%20until%3A2019-02-28&src=typd	@nextmove_de	nextmove	Maria die @Tesla Flüs­te­rin Ein #ModelX ist auch nur ein Mensch und braucht Zuspruch in schwierigen Situationen. #summon #autopilot #teslaowner #teslamodelxpic.twitter.com/WruNbBeNDj	63	386	3,6K	1549469715000	8:15 - 6 feb. 2019	/nextmove_de/status/1093181336272191488
1556894548-135	https://twitter.com/search?l=&q=%22%24TESLA%22%20since%3A2019-02-01%20until%3A2019-02-28&src=typd	@Miguel_h91	Miguel Hernández	@Miguel_h91 he de contarle a Nacho que camino a Miranda del Ebro me he cruzado hoy tres camiones llenos hasta arriba de unidades del @Tesla en todos los colores dirección Madrid. Me ha faltado foto, sorry. @pasa_electrico @ClubTeslaES	1		1	1550863691000	11:28 - 22 feb. 2019	/Miguel_h91/status/1099028095653294080
1556894548-434	https://twitter.com/search?l=&q=%22%24TESLA%22%20since%3A2019-02-01%20until%3A2019-02-28&src=typd	@lpablo90	Luis Pablo	Es lamentable el poco trato que ha tenido Tesla con sus clientes en Mexico, estoy cerca de cancelar mi reserva y comprarme un E300. Saludos	3	1	2	1550127729000	23:02 - 13 feb. 2019	/lpablo90/status/1095941244969238528
1556894548-95	https://twitter.com/search?l=&q=%22%24TESLA%22%20since%3A2019-02-01%20until%3A2019-02-28&src=typd	@Emilio_JFRey	Emilio J. Fernández Rey	Está genial, sólo un par de cosas me han chirriado. El tema de asientos traseros parece “diferente” en las unidades entregadas. Y el tema del consumo. Cuando dispongas del coche varios días seguro bajas el consumo de 20,5 kWh/100km sustancialmente. ¡Deseando ver esa prueba!	1		3	1551037688000	11:48 - 24 feb. 2019	/Emilio_JFRey/status/1099757892587147271
1556894548-654	https://twitter.com/search?l=&q=%22%24TESLA%22%20since%3A2019-02-01%20until%3A2019-02-28&src=typd	@zacuaoficial	ZACUA	Ya tenemos nuestra planta en Puebla. Una foto para conmemorar el momento, ¡saludos!pic.twitter.com/IfQMtOQTmH	1	1	5	1549469302000	8:08 - 6 feb. 2019	/zacuaoficial/status/1093179603164774402
1556894548-98	https://twitter.com/search?l=&q=%22%24TESLA%22%20since%3A2019-02-01%20until%3A2019-02-28&src=typd	@Jaimemit	Jaime Mata	Tres vehîculos de combustión en el suc de fuengirola @diputacionMLG @Tesla @jorgemilburn @ReservaHigueron No hay respeto y esto pone en peligro el buen funcionamiento de los vehîculos elèctricos pic.twitter.com/vESzFcUhzA		1	2	1551006108000	3:01 - 24 feb. 2019	/Jaimemit/status/1099625436877856769
1556894548-354	https://twitter.com/search?l=&q=%22%24TESLA%22%20since%3A2019-02-01%20until%3A2019-02-28&src=typd	@ecalvogarcia	Emilio Calvo García	Ya tenía un sistema para evitar que la cabina pase de 40º. Esto es una mejora, de interfaz sobre todo, y de notificarte en la app si la batería baja del 20%. En cualquier caso, buen trabajo. De momento los únicos coches que mejoran con el tiempo.		1	2	1550218198000	0:09 - 15 feb. 2019	/ecalvogarcia/status/1096320701534011392
1556894548-207	https://twitter.com/search?l=&q=%22%24TESLA%22%20since%3A2019-02-01%20until%3A2019-02-28&src=typd	@GBarm14	Jorge Barreiro	A veces veo @Tesla madre mía pensé que era un espejismo como el sol en @vitoriagasteizpic.twitter.com/gCLlA8zRea				1550676135000	7:22 - 20 feb. 2019	/GBarm14/status/1098241429414076419
1556894548-323	https://twitter.com/search?l=&q=%22%24TESLA%22%20since%3A2019-02-01%20until%3A2019-02-28&src=typd	@electromaps	electromaps	Prueba Tesla Model X 100D, altamente tecnológico https://www.electrocoches.eu/noticias/fabricantes-coches-electricos/prueba-tesla-model-x-100d/ … @Tesla @elonmusk @raqueldura #tesla #modelx #test #reviewpic.twitter.com/6AvfT1unMh	1	3	20	1550307631000	1:00 - 16 feb. 2019	/electromaps/status/1096695810627112962
1556894548-483	https://twitter.com/search?l=&q=%22%24TESLA%22%20since%3A2019-02-01%20until%3A2019-02-28&src=typd	@SofragaPalacio	Sofraga Palacio	Loading... Enchúfate al futuro y recarga la batería de tu vehículo eléctrico en @SofragaPalacio *2 cargadores de 22 Kw de potencia, un cargador @Tesla y el segundo compatible con otras marcas. ¡Estamos comprometidos con el medio ambiente! - - - #ComparteSofragapic.twitter.com/D9OogxtuhD	1	1		1550048692000	1:04 - 13 feb. 2019	/SofragaPalacio/status/1095609740686778368
1556894548-380	https://twitter.com/search?l=&q=%22%24TESLA%22%20since%3A2019-02-01%20until%3A2019-02-28&src=typd	@javierpime	Javier Piñeres	Ah no, Mira tú este señor vacile			1	1550179142000	13:19 - 14 feb. 2019	/javierpime/status/1096156889887506432
1556894548-346	https://twitter.com/search?l=&q=%22%24TESLA%22%20since%3A2019-02-01%20until%3A2019-02-28&src=typd	@terraneaseguros	Terránea	Tesla lanza el "modo perro" para que nuestra mascota esté a salvo en el coche https://blog.terranea.es/tesla-lanza-el-modo-perro-para-que-nuestra-mascota-este-a-salvo-en-el-coche/ … @Tesla #perros #mascotas #motor #coches				1550237316000	5:28 - 15 feb. 2019	/terraneaseguros/status/1096400887386382336
1556894548-211	https://twitter.com/search?l=&q=%22%24TESLA%22%20since%3A2019-02-01%20until%3A2019-02-28&src=typd	@pilarassefh	Pilar Assefh	. @ToyotaMotorCorp, más #verde que @Tesla? https://twitter.com/PxP_LAC/status/1098184870747095040 …	1		1	1550664648000	4:10 - 20 feb. 2019	/pilarassefh/status/1098193250031144961
1556894548-727	https://twitter.com/search?l=&q=%22%24TESLA%22%20since%3A2019-02-01%20until%3A2019-02-28&src=typd	@JoaquinAndSpace	JoaquÍn Peralta.	Traduscan para idiotas como yo plz	1			1549227039000	12:50 - 3 feb. 2019	/JoaquinAndSpace/status/1092163478247391233
1556894548-13	https://twitter.com/search?l=&q=%22%24TESLA%22%20since%3A2019-02-01%20until%3A2019-02-28&src=typd	@manufacturaGE	Manufactura	.@elonmusk lo vuelve a hacer: tuitea sobre @Tesla y las autoridades de EU lo acusan por desacato http://ow.ly/sT8z30nRz8v pic.twitter.com/0aUmvXVHuQ		1	1	1551311105000	15:45 - 27 feb. 2019	/manufacturaGE/status/1100904685211389957
1556894548-825	https://twitter.com/search?l=&q=%22%24TESLA%22%20since%3A2019-02-01%20until%3A2019-02-28&src=typd	@ChuckGobrowns	Chuck Filek	Barrio it is.	2		2	1548979363000	16:02 - 31 ene. 2019	/ChuckGobrowns/status/1091124648614473729
1556894548-750	https://twitter.com/search?l=&q=%22%24TESLA%22%20since%3A2019-02-01%20until%3A2019-02-28&src=typd	@IanPavelko	Mad Hungarian	Magneto getting a well deserved celebratory dinner at the Plantation FL charger, his home base for this week. Ya did good kid. 33 hrs from Montreal to Fort Lauderdale in some pretty hairy conditions and you absolutely killed it. Your makers at @tesla should be very proud. pic.twitter.com/VBgfL59SEu	18	20	152	1549163516000	19:11 - 2 feb. 2019	/IanPavelko/status/1091897043671543809
1556894548-317	https://twitter.com/search?l=&q=%22%24TESLA%22%20since%3A2019-02-01%20until%3A2019-02-28&src=typd	@joseenpeco	José Enrique 🔌 🇪🇸	Que lo disfrutes!!			4	1550315674000	3:14 - 16 feb. 2019	/joseenpeco/status/1096729544537579520
1556894548-356	https://twitter.com/search?l=&q=%22%24TESLA%22%20since%3A2019-02-01%20until%3A2019-02-28&src=typd	@TiffM2898	Tiff Tiff 💃🏻 🌻	@Aleyaz_09 llevas a pasear a mi gorda en el tuyoo	1			1550206092000	20:48 - 14 feb. 2019	/TiffM2898/status/1096269923431710720
1556894548-583	https://twitter.com/search?l=&q=%22%24TESLA%22%20since%3A2019-02-01%20until%3A2019-02-28&src=typd	@Jesus_Alava	Jesús Álava Antón	Sencillamente espectacular el nivel de robotización de la cadena de montaje del Model 3 de @Tesla #AI https://www.instagram.com/p/Btlt5bgnt4x/?utm_source=ig_share_sheet&igshid=6nc0fkj7e1hk …			1	1549653495000	11:18 - 8 feb. 2019	/Jesus_Alava/status/1093952165482237953
1556894548-209	https://twitter.com/search?l=&q=%22%24TESLA%22%20since%3A2019-02-01%20until%3A2019-02-28&src=typd	@AgoraChain	ÁGORA	⁠.@elonmusk CEO de @Tesla , declaró durante una entrevista en el #podcast de la firma de servicios de asesoría @ARKInvest que las #criptomonedas son "la mejor manera de transferir valor" y #Bitcoin le parece que tiene una estructura "bastante brillante". https://ark-invest.com/research/podcast/elon-musk-podcast …pic.twitter.com/cCVbualzI1		1	3	1550672369000	6:19 - 20 feb. 2019	/AgoraChain/status/1098225634587873280
1556894548-741	https://twitter.com/search?l=&q=%22%24TESLA%22%20since%3A2019-02-01%20until%3A2019-02-28&src=typd	@pascaldehert	Pascal De Hert	Antes hacíamos chistes sobre belgas, ahora lo hacemos con los catalanes y más viendo la cara de sus representantes. Aún recuerdo esa peletiñida bocaza que afirmó que @Tesla iba instalar una gigafactory en su región.			2	1549202221000	5:57 - 3 feb. 2019	/pascaldehert/status/1092059384434360321
1556894548-803	https://twitter.com/search?l=&q=%22%24TESLA%22%20since%3A2019-02-01%20until%3A2019-02-28&src=typd	@Tesla	Tesla	Even in extreme colds, your Tesla will begin blowing warm air within 1-2 minutes. Unlike ICE vehicles, electric vehicles don’t need to wait the usual 5-10min for an engine block to warm up. Also preconditioning!https://ts.la/2DML5o7	12	64	204	1548989073000	18:44 - 31 ene. 2019	/Tesla/status/1091165377877356544
1556894548-744	https://twitter.com/search?l=&q=%22%24TESLA%22%20since%3A2019-02-01%20until%3A2019-02-28&src=typd	@Talentions	Talentions.com	Alguien no tiene clara la Ley de Rendimientos Decrecientes... ¿Trabajar ochenta horas a la semana? - Según @elonmusk, fundador de @Tesla, es lo ideal para cumplir metas #rrhh #jornada #productividad #bienestarlaboral http://bit.ly/2Su2HKq por @lfflorio vía @LaVanguardiapic.twitter.com/keuKEBF7QP				1549191625000	3:00 - 3 feb. 2019	/Talentions/status/1092014940230176769
1556894548-147	https://twitter.com/search?l=&q=%22%24TESLA%22%20since%3A2019-02-01%20until%3A2019-02-28&src=typd	@Technocracia	Technocracia	Esta es la razón por la que @Tesla es la fabricante de EV que todos deberían aspirar a igualar, los resultados de pruebas de consumo y autonomía (distancia que puede alcanzar por carga) demuestran como supera a sus más cercanos competidores. pic.twitter.com/cKXq7Gux2h				1550844836000	6:13 - 22 feb. 2019	/Technocracia/status/1098949010885410816
1556894548-700	https://twitter.com/search?l=&q=%22%24TESLA%22%20since%3A2019-02-01%20until%3A2019-02-28&src=typd	@nachete1998zgz	Nacho Hernandez	jamás había visto tal nivel de seguimiento por una empresa de automoción (aunque Tesla es Tecnologia)			6	1549348212000	22:30 - 4 feb. 2019	/nachete1998zgz/status/1092671716613128192
1556894548-130	https://twitter.com/search?l=&q=%22%24TESLA%22%20since%3A2019-02-01%20until%3A2019-02-28&src=typd	@Zoechispazo	Jose R.Zoe 🔋 ⚡️	Madre mía no quiero mirar que me enamoro			3	1550870063000	13:14 - 22 feb. 2019	/Zoechispazo/status/1099054822999904256
1556894548-123	https://twitter.com/search?l=&q=%22%24TESLA%22%20since%3A2019-02-01%20until%3A2019-02-28&src=typd	@Ivan34257113	Ivan	No es realmente así @slcuervo. El limite de los cargadores internos es por Amperaje, no potencia. Confirmado con @Tesla. En europa, en los model S 'antiguos' con cargador simple, el limite del cargador interno son 16A por fase, no 11Kw ->En AC monofasica sólo puede cargar a 3,6kw pic.twitter.com/hEYYHia5nG	1		1	1550912191000	0:56 - 23 feb. 2019	/Ivan34257113/status/1099231517069451265
1556894548-155	https://twitter.com/search?l=&q=%22%24TESLA%22%20since%3A2019-02-01%20until%3A2019-02-28&src=typd	@CSVsistemas	CSV Sistemas	Un interesante resumen de 4 minutos sobre el @Tesla #Model3, recién llegado al mercado español. ¿Revolucionará la #industria del #automóvil? #CocheEléctrico http://ow.ly/2lsh50lVFQv vía @YouTube y @elconfidencial				1550822429000	0:00 - 22 feb. 2019	/CSVsistemas/status/1098855029849624577
1556894548-110	https://twitter.com/search?l=&q=%22%24TESLA%22%20since%3A2019-02-01%20until%3A2019-02-28&src=typd	@Magic2i3	Raul Sanchez	Me estoy volviendo un hater de @slcuervo Vaya ganas tengo de comprarme un @Tesla! Pero con la cartera vacía queda por delante mucho ahorro entre mi futuro tesla y yo				1550953547000	12:25 - 23 feb. 2019	/Magic2i3/status/1099404979981508609
1556894548-453	https://twitter.com/search?l=&q=%22%24TESLA%22%20since%3A2019-02-01%20until%3A2019-02-28&src=typd	@FremontPD	Fremont Police Department	This would be a great feature for our K9 teams and would eliminate the need for after market products! #FremontPDTesla	14	65	2,7K	1550115444000	19:37 - 13 feb. 2019	/FremontPD/status/1095889717835444224
1556894548-624	https://twitter.com/search?l=&q=%22%24TESLA%22%20since%3A2019-02-01%20until%3A2019-02-28&src=typd	@WorldEnergyTrad	WorldEnergyTrade	Daimler y Tesla consideran cooperación para desarrollar camioneta eléctrica https://buff.ly/2WLdgep #energy #cars #ElectricVehicles #future #power #green #cleanenergy #tech #europe #america #world #Breaking #News #today #7feb @tesla @Daimlerpic.twitter.com/jeept7CvJE				1549552075000	7:07 - 7 feb. 2019	/WorldEnergyTrad/status/1093526778759561216
1556894548-638	https://twitter.com/search?l=&q=%22%24TESLA%22%20since%3A2019-02-01%20until%3A2019-02-28&src=typd	@nate_mccomb	Purple Model 3	Did you know that @Tesla brought back the single vane air vent in the #Model3 after removing it in the beginning of version 9?pic.twitter.com/NYjeIL3hIO	4	15	144	1549507911000	18:51 - 6 feb. 2019	/nate_mccomb/status/1093341540771078144
1556894548-676	https://twitter.com/search?l=&q=%22%24TESLA%22%20since%3A2019-02-01%20until%3A2019-02-28&src=typd	@Cgutierrez0	Carlos	Para autos?pic.twitter.com/GViLbnFJQ5	1		1	1549398574000	12:29 - 5 feb. 2019	/Cgutierrez0/status/1092882947626147848
1556894548-182	https://twitter.com/search?l=&q=%22%24TESLA%22%20since%3A2019-02-01%20until%3A2019-02-28&src=typd	@PoliciaAlbacete	PolicíaLocalAlbacete	es un riesgo a correr.			1	1550743820000	2:10 - 21 feb. 2019	/PoliciaAlbacete/status/1098525319491932160
1556894548-708	https://twitter.com/search?l=&q=%22%24TESLA%22%20since%3A2019-02-01%20until%3A2019-02-28&src=typd	@Vulco_Talleres	Vulco España	En el vídeo, subido por un usuario de Twitter, se ve cómo el hombre duerme plácidamente recostado sobre el asiento de su @Tesla X SUV camino a Las Vegas. No se sabe por el momento si ha sido detenido. http://ow.ly/BHyM30nzaoo				1549307714000	11:15 - 4 feb. 2019	/Vulco_Talleres/status/1092501856662814721
1556894548-390	https://twitter.com/search?l=&q=%22%24TESLA%22%20since%3A2019-02-01%20until%3A2019-02-28&src=typd	@Laltev_lol	Laltev	Pero si no tenemos perro			2	1550169737000	10:42 - 14 feb. 2019	/Laltev_lol/status/1096117440499589121
1556894548-561	https://twitter.com/search?l=&q=%22%24TESLA%22%20since%3A2019-02-01%20until%3A2019-02-28&src=typd	@autologiaonline	Autología	#Volkswagen ha recurrido a #Tesla para instalar centros de poder en más de 100 puntos estratégicos. Más información-> http://bit.ly/2MVeqj0 @Volkswagen_MX @Tesla #EVpic.twitter.com/Z9Q8hfTpiU			10	1549728000000	8:00 - 9 feb. 2019	/autologiaonline/status/1094264662378475520
1556894548-186	https://twitter.com/search?l=&q=%22%24TESLA%22%20since%3A2019-02-01%20until%3A2019-02-28&src=typd	@JenLon83	Jennifer Lonergan... ✈️ ☀️’The Luxury Traveller’ ☀️ ✈️	Thank you @Tesla for creating this beautiful vehicle so proud to now be a #Tesla owner pic.twitter.com/7aSbfy2hbs	42	91	2,6K	1550739842000	1:04 - 21 feb. 2019	/JenLon83/status/1098508634982617088
1556894548-201	https://twitter.com/search?l=&q=%22%24TESLA%22%20since%3A2019-02-01%20until%3A2019-02-28&src=typd	@motortotalMX	Motor Total	Chequen nada mas lo que desarrollo #Tesla. Asi funciona su Dog mode. #FelizMiércoles #LoveYourPetDay @Tesla pic.twitter.com/1RGG4TfOeH		1		1550686620000	10:17 - 20 feb. 2019	/motortotalMX/status/1098285404959080450
1556894548-586	https://twitter.com/search?l=&q=%22%24TESLA%22%20since%3A2019-02-01%20until%3A2019-02-28&src=typd	@GrupoEnergia16	Energía16	#VIDEO @Tesla baja el precio de su Model 3 por segunda vez este año https://youtu.be/6EmmTTRiSLg vía @YouTube				1549647969000	9:46 - 8 feb. 2019	/GrupoEnergia16/status/1093928988962107398
1556894548-351	https://twitter.com/search?l=&q=%22%24TESLA%22%20since%3A2019-02-01%20until%3A2019-02-28&src=typd	@LibelfulaMorgan	Libélfula Morgana	Jajaj!!! Seguro!!!			1	1550222862000	1:27 - 15 feb. 2019	/LibelfulaMorgan/status/1096340263579148288
1556894548-616	https://twitter.com/search?l=&q=%22%24TESLA%22%20since%3A2019-02-01%20until%3A2019-02-28&src=typd	@oliasRMCF	Olias 88	Creo que McCelo	1		1	1549563205000	10:13 - 7 feb. 2019	/oliasRMCF/status/1093573461526675456
1556894548-542	https://twitter.com/search?l=&q=%22%24TESLA%22%20since%3A2019-02-01%20until%3A2019-02-28&src=typd	@InsideEVs	InsideEVs	Nowadays, the @Tesla #Model3 is the talk of the town, but the #ModelS is still around and it remains the pinnacle of EVs. Seven years after launching, the Model S is still unmatched, which is quite an amazing feat in the automotive world. https://insideevs.com/video-tesla-model-s-review-ev-game-changer/amp/ …pic.twitter.com/W9wnt6oPf3	12	59	323	1549816292000	8:31 - 10 feb. 2019	/InsideEVs/status/1094634985968013312
1556894548-634	https://twitter.com/search?l=&q=%22%24TESLA%22%20since%3A2019-02-01%20until%3A2019-02-28&src=typd	@elheraldo_mx	El Heraldo de México	.@Tesla baja por segunda vez el precio de su #Model3 http://bit.ly/2SvhmIt pic.twitter.com/yFN8LFJFcC		5	2	1549519200000	22:00 - 6 feb. 2019	/elheraldo_mx/status/1093388891334344708
1556894548-338	https://twitter.com/search?l=&q=%22%24TESLA%22%20since%3A2019-02-01%20until%3A2019-02-28&src=typd	@JSMaldonadoPics	JS Maldonado	Cuando salga maduro el interés de negocios internacional vendrá, gm, he, LG Samsung, Mercedes Tesla todo el mundo	1		2	1550247427000	8:17 - 15 feb. 2019	/JSMaldonadoPics/status/1096443297072070658
1556894548-359	https://twitter.com/search?l=&q=%22%24TESLA%22%20since%3A2019-02-01%20until%3A2019-02-28&src=typd	@Oslo_Skeptic	Oslo Skeptic	Video of @Tesla Model S breaks failing posted on the Norwegian TOC Facebook page. In the comments 44(!) people have experianced similar episodes. #safestcarsecured $TSLAQhttps://www.elbil24.no/nyheter/bremsene-sviktet-helt-plutselig/70762812 …	2	13	34	1550203020000	19:57 - 14 feb. 2019	/Oslo_Skeptic/status/1096257040064884736
1556894548-49	https://twitter.com/search?l=&q=%22%24TESLA%22%20since%3A2019-02-01%20until%3A2019-02-28&src=typd	@Economiahoymx	Economíahoy.mx	La reacción de Musk se produjo después de que la #SEC solicitase a un juez que declarase que el fundador de @Tesla ha cometido un desacato http://bit.ly/2IEeNA9				1551199860000	8:51 - 26 feb. 2019	/Economiahoymx/status/1100438089447555073
1556894548-212	https://twitter.com/search?l=&q=%22%24TESLA%22%20since%3A2019-02-01%20until%3A2019-02-28&src=typd	@ContraReplicaMX	ContraRéplica	La automotriz @Tesla , anunció que ya está disponible una nueva actualización llamada “modo perro”; ¡a tu fiel amigo le fascinará! Aquí lo detalles >>> https://www.contrareplica.mx/nota-Telsa-crea-nueva-actualizacion-AutoPilot--modo-perro-para-sus-vehiculos201919234 …				1550664000000	4:00 - 20 feb. 2019	/ContraReplicaMX/status/1098190530012270592
1556894548-267	https://twitter.com/search?l=&q=%22%24TESLA%22%20since%3A2019-02-01%20until%3A2019-02-28&src=typd	@argentolr	FABIÁN FERNÁNDEZ	Consulta... Cargador 380 continua es con trifasico alterna o con 220 240 alterna ?? Como seria coneccion ??	1			1550444545000	15:02 - 17 feb. 2019	/argentolr/status/1097270070609436675
1556894548-329	https://twitter.com/search?l=&q=%22%24TESLA%22%20since%3A2019-02-01%20until%3A2019-02-28&src=typd	@drauflux	David Rau	Empresas de los combustibles fósiles empiezan a entender que el tiempo del petróleo se acabó. @Shell compra fabricante de almacenamiento de energía más importante de Alemania @sonnenCommunity y principal competidor de @Tesla @acesol @ReporteSoshttps://twitter.com/sonnenCommunity/status/1096407872026615808 …	1	10	23	1550274140000	15:42 - 15 feb. 2019	/drauflux/status/1096555337610657792
1556894548-647	https://twitter.com/search?l=&q=%22%24TESLA%22%20since%3A2019-02-01%20until%3A2019-02-28&src=typd	@SebastianMxS3XY	Sebastian S,3,X,Y...	Para ti, cual crees que sea el modelo presente o a futuro (próximos 5 años) y/o marca que compita en los segmentos de los modelos de Tesla?				1549484270000	12:17 - 6 feb. 2019	/SebastianMxS3XY/status/1093242385755037696
1556894548-427	https://twitter.com/search?l=&q=%22%24TESLA%22%20since%3A2019-02-01%20until%3A2019-02-28&src=typd	@STesla3	STesla	Espero q lo solucionen xq así la fama de los CPO y del SC en Madrid podrían mejorar. Por eso temo la llegada masiva de #Model3 xq creo q no están preparados para tanta demanda			1	1550141801000	2:56 - 14 feb. 2019	/STesla3/status/1096000267642957825
1556894548-496	https://twitter.com/search?l=&q=%22%24TESLA%22%20since%3A2019-02-01%20until%3A2019-02-28&src=typd	@albertobenitez	Alberto Benítez 🐺	Eyyyyyyy #Batmowli con un @Tesla en modo autónomo, ahí lo dejo...			5	1549997311000	10:48 - 12 feb. 2019	/albertobenitez/status/1095394233169707009
1556894548-296	https://twitter.com/search?l=&q=%22%24TESLA%22%20since%3A2019-02-01%20until%3A2019-02-28&src=typd	@aqua2webs	⚡️aqua2webs ♻️	Gracias @Dr_Eco_EV, @SebasFC, Agustin EV, Juan Grande, @alan_fuertes, @theborg22, @SA_Diego_, @fpina_, Tomás, Ismael, Fer, Armando, Daniel y las respectivas parejas pero sobre todo a .@MacVoltio por compartir una ilusión y una energía por un mundo mejor gracias a @Tesla pic.twitter.com/k2kKB4goRl		1	7	1550354146000	13:55 - 16 feb. 2019	/aqua2webs/status/1096890909566869506
1556894548-221	https://twitter.com/search?l=&q=%22%24TESLA%22%20since%3A2019-02-01%20until%3A2019-02-28&src=typd	@miotke	Andrew Miotke	^ also sarcasm			1	1550641477000	21:44 - 19 feb. 2019	/miotke/status/1098096063276183552
1556894548-50	https://twitter.com/search?l=&q=%22%24TESLA%22%20since%3A2019-02-01%20until%3A2019-02-28&src=typd	@sandroidrs2	𝓢𝓪𝓶𝓾𝓮𝓵 𝓑𝓻𝓾𝓷𝓸	Leíste cuando un BMW atropello a mi tío, un conocido botanico, que recibimos condolencias desde EEUU? No, verdad? Pues mira: Un Tesla atropella un robot!!!https://www.google.es/amp/s/amp.lne.es/buzzeando/2019/01/09/tesla-piloto-automatico-atropella-robot/2408173.html …		1	3	1551195520000	7:38 - 26 feb. 2019	/sandroidrs2/status/1100419888601022464
1556894548-470	https://twitter.com/search?l=&q=%22%24TESLA%22%20since%3A2019-02-01%20until%3A2019-02-28&src=typd	@mexautomotriz	MX Automotive Review	Automotrices de EU @GM, @Ford, @fcagroup y @Tesla cumplen en promedio con la exigencia de Valor de Contenido Regional del TMEC. Las armadoras asiáticas y europeas aún no lo hacen. El Economista. http://bit.ly/2tlasaE				1550077201000	9:00 - 13 feb. 2019	/mexautomotriz/status/1095729317970104325
1556894548-293	https://twitter.com/search?l=&q=%22%24TESLA%22%20since%3A2019-02-01%20until%3A2019-02-28&src=typd	@dstamato	Stamato	Solo @Tesla tesla piensa en modo perro, para cuando lo dejamos dentro del auto. https://twitter.com/Tesla/status/1095885520058515456 …				1550361039000	15:50 - 16 feb. 2019	/dstamato/status/1096919820518547456
1556894548-718	https://twitter.com/search?l=&q=%22%24TESLA%22%20since%3A2019-02-01%20until%3A2019-02-28&src=typd	@Drakonico2	Abraxas Mvitreya	El estado, como estado, posee mucho poder y tanto poder desequilibra las naciones, el capitalismo funciona para naciones en desarrollo mientras que el humano necesita ya pensar en el futuro @Tesla thanks for your help on this		1	3	1549280309000	3:38 - 4 feb. 2019	/Drakonico2/status/1092386909710635008
1556894548-251	https://twitter.com/search?l=&q=%22%24TESLA%22%20since%3A2019-02-01%20until%3A2019-02-28&src=typd	@mrosastw	Mario Rosas	Espectacular, ya nos dirás qué te parece!!!	1		2	1550519319000	11:48 - 18 feb. 2019	/mrosastw/status/1097583696301998080
1556894548-482	https://twitter.com/search?l=&q=%22%24TESLA%22%20since%3A2019-02-01%20until%3A2019-02-28&src=typd	@icordoba	Ignacio de Córdoba	#teslamodel3 listos para la entrega en el SC de Madríd. @TeslaSpain @Tesla #tesla #cocheelectricopic.twitter.com/yl9jtmftGV	4	9	50	1550050378000	1:32 - 13 feb. 2019	/icordoba/status/1095616814284005376
1556894548-105	https://twitter.com/search?l=&q=%22%24TESLA%22%20since%3A2019-02-01%20until%3A2019-02-28&src=typd	@empresa_4	Empresa Global 4.0	@Tesla lo dice, para el próximo año usted podrá dormir mientras conduzca su auto. https://gestion.pe/tecnologia/2020-podra-dormir-coche-conduce-dice-ceo-tesla-259464 …				1550963813000	15:16 - 23 feb. 2019	/empresa_4/status/1099448035912884224
