# Supplementary material for: Measuring information flux between social media and stock prices with Transfer Entropy
Source: PLoS One. 2021 Sep 23;16(9):e0257686. doi: 10.1371/journal.pone.0257686 (PMC8459996; doi:10.1371/journal.pone.0257686)
Supplement: S1 Data — (ZIP) [file pone.0257686.s001.zip › DATA BASES/8.-TESLA/tweeteeer.csv]

web-scraper-order	web-scraper-start-url	handle	name	content	replies	retweets	favorites	unix_timestamp	published_date	url
1556871314-1070	https://twitter.com/search?l=&q=%22%24cemex%22%20since%3A2014-01-01%20until%3A2019-5-3&src=typd	@GBMhomebroker	GBMhomebroker	#Alcierre $IPC cae -0.03% a 48,390 pts. Alzas: $GFNORT $CEMEX $GCARSO Bajas: $MEXCHE $KIMBER $ALPEK SIC: $TK $FCX $BAC ETFs: $XLK $VLUE $SHV #TRMX #BolsaMxpic.twitter.com/JUy1zd1XZd		3		1513804841000	2:20 PM - 20 Dec 2017	/GBMhomebroker/status/943592013869604864
1556871314-1124	https://twitter.com/search?l=&q=%22%24cemex%22%20since%3A2014-01-01%20until%3A2019-5-3&src=typd	@holdingtrades	Iván	Just for the record $CEMEX +8.69% at the moment. pic.twitter.com/4iILmiwTfN	1		1	1454599345000	8:22 AM - 4 Feb 2016	/holdingtrades/status/695266163266187264
1556871314-1170	https://twitter.com/search?l=&q=%22%24cemex%22%20since%3A2014-01-01%20until%3A2019-5-3&src=typd	@Dallaseconomia	Dallaseconomía®	$ICA, $CEMEX GO LONG! #FTR1			1	1398788503000	9:21 AM - 29 Apr 2014	/Dallaseconomia/status/461178524695408641
1556871314-1198	https://twitter.com/search?l=&q=%22%24cemex%22%20since%3A2014-01-01%20until%3A2019-5-3&src=typd	@JuanCMinero	Juan Carlos Minero	$bimbo $cemex $walmex $sanmex todas en verde				1389025986000	9:33 AM - 6 Jan 2014	/JuanCMinero/status/420231563742150656
1556871314-1172	https://twitter.com/search?l=&q=%22%24cemex%22%20since%3A2014-01-01%20until%3A2019-5-3&src=typd	@nayov	Nayo	Calendario Los dividendos más atractivos hasta el momento los presentan $Cemex, $Walmex, $Fres y Vesta http://bit.ly/1kXwQfF ”/@Garaltrader	1	2	3	1398185093000	9:44 AM - 22 Apr 2014	/nayov/status/458647642021429248
1556871314-1069	https://twitter.com/search?l=&q=%22%24cemex%22%20since%3A2014-01-01%20until%3A2019-5-3&src=typd	@GBMhomebroker	GBMhomebroker	#Amediasesión el $IPC avanza 0.54% a 48,650 pts. Alzas: $CEMEX $FEMSA $TLEVIs Bajas: $GCARSO $GAP $ALFA SIC: $BBVA $TSLA $SN ETFs: $VCSH $SHV $GDX #TRMX #BolsaMxpic.twitter.com/N5b0URGCQq	1	2	6	1513879347000	11:02 AM - 21 Dec 2017	/GBMhomebroker/status/943904514758856706
1556871314-1043	https://twitter.com/search?l=&q=%22%24cemex%22%20since%3A2014-01-01%20until%3A2019-5-3&src=typd	@Regio_Trader	Regio Trader	The end is near.... not, is here! $cemex	1			1553302926000	6:02 PM - 22 Mar 2019	/Regio_Trader/status/1109258989345349634
1556871314-1156	https://twitter.com/search?l=&q=%22%24cemex%22%20since%3A2014-01-01%20until%3A2019-5-3&src=typd	@davidgar1	David Garcia	#FTR1 $CEMEX is going down going down :S				1413999036000	10:30 AM - 22 Oct 2014	/davidgar1/status/524976124208877569
1556871314-1121	https://twitter.com/search?l=&q=%22%24cemex%22%20since%3A2014-01-01%20until%3A2019-5-3&src=typd	@CapitalMktsGuru	ProfitMaker	$CEMEX looking good? #TRMX What do you guys think? @JuanCMinero felicidades por ayudar a la comunidad. #NuevoEnTwitter	1			1461117042000	6:50 PM - 19 Apr 2016	/CapitalMktsGuru/status/722603366367436800
1556871314-1143	https://twitter.com/search?l=&q=%22%24cemex%22%20since%3A2014-01-01%20until%3A2019-5-3&src=typd	@Gnirut_	Gnirut	$CEMEX -3.80% @ 12.10 (Ouch)	1			1440170500000	8:21 AM - 21 Aug 2015	/Gnirut_/status/634747200959082496
1556871314-1114	https://twitter.com/search?l=&q=%22%24cemex%22%20since%3A2014-01-01%20until%3A2019-5-3&src=typd	@judaytee	KK	Told our project manager that i'll be sick on Monday #likeaboss because it's $chp $cemex IPO. Hoping it's worth-it!			2	1468392028000	11:40 PM - 12 Jul 2016	/judaytee/status/753116869461151745
1556871314-1010	https://twitter.com/search?l=&q=%22%24cemex%22%20since%3A2014-01-01%20until%3A2019-5-3&src=typd	@Analisis_Fundam	Análisis Banorte	$CEMEX 1Q19 (HOLD, PT2019 MXN$11.00): Weak report, in line. Company adjusts guidance. #TRMX https://www.banorte.com/cms/casadebolsabanorteixe/analisisyestrategia/analisisbursatil/Cemex_1Q19.pdf …		1		1556643591000	9:59 AM - 30 Apr 2019	/Analisis_Fundam/status/1123270754651471873
1556871314-1067	https://twitter.com/search?l=&q=%22%24cemex%22%20since%3A2014-01-01%20until%3A2019-5-3&src=typd	@GruTraderMX	GruTraderMX	Las acciones de la BMV con peor desempeño en 2017 : $GENTER -50.90% $VOLAR -49.27% $SIMEC -38.26% $AEROME -26.88% $MFRISC -26.82% $NEMAK -23.11% $GCARSO -22.36% $LIVEPO C-1 -16.88% $ALFA -15.88% $TLEVIS -14.96% $CEMEX -11.12% $SORIAN -10.14% $GSANBO -9.51% #TRMX	3	15	27	1514585936000	3:18 PM - 29 Dec 2017	/GruTraderMX/status/946868163920220163
1556871314-1187	https://twitter.com/search?l=&q=%22%24cemex%22%20since%3A2014-01-01%20until%3A2019-5-3&src=typd	@avestruzeterea	Mau Far Ath	No, queridos seguidores. No estoy llorando de felicidad. Se me metió un $CEMEX cotizando arriba de $16 en el ojo.			1	1389375170000	10:32 AM - 10 Jan 2014	/avestruzeterea/status/421696145887203328
1556871314-1041	https://twitter.com/search?l=&q=%22%24cemex%22%20since%3A2014-01-01%20until%3A2019-5-3&src=typd	@NitzaBarky	Nitza Barky	Gráfica del día $CEMEX Semanal Cuando se rompen soportes... #TRMXpic.twitter.com/taQuasbF9C	6	6	16	1553804118000	1:15 PM - 28 Mar 2019	/NitzaBarky/status/1111361140892688384
1556871314-1008	https://twitter.com/search?l=&q=%22%24cemex%22%20since%3A2014-01-01%20until%3A2019-5-3&src=typd	@Bermudez_ja	Adrian Bermudez	$CEMEX D e a d C A T b o u n c e pic.twitter.com/LBxgmI2Hpl			1	1556598724000	9:32 PM - 29 Apr 2019	/Bermudez_ja/status/1123082566498693121
1556871314-1068	https://twitter.com/search?l=&q=%22%24cemex%22%20since%3A2014-01-01%20until%3A2019-5-3&src=typd	@ivan_santiagob	Iván Santiago	$CEMEX encontrando resistencia en la media de 50 días, superarla mejoraría mucho el escenario técnico de corto plazo pic.twitter.com/BIsIuGuIvZ		2	6	1514492489000	1:21 PM - 28 Dec 2017	/ivan_santiagob/status/946476219058479104
1556871314-1024	https://twitter.com/search?l=&q=%22%24cemex%22%20since%3A2014-01-01%20until%3A2019-5-3&src=typd	@fffavela	Fernando	$CEMEX #Reportes1T19pic.twitter.com/mENeiRxOi2		2	2	1556197148000	5:59 AM - 25 Apr 2019	/fffavela/status/1121398234964951040
1556871314-1194	https://twitter.com/search?l=&q=%22%24cemex%22%20since%3A2014-01-01%20until%3A2019-5-3&src=typd	@NicolasRamirez	Nicolas Ramirez	$CEMEX es quien estaba ayudando un poco al $IPC, y ya se está desinflando.				1389283876000	9:11 AM - 9 Jan 2014	/NicolasRamirez/status/421313232079302656
1556871314-1044	https://twitter.com/search?l=&q=%22%24cemex%22%20since%3A2014-01-01%20until%3A2019-5-3&src=typd	@lugaran1	lugaran	$CEMEX On March 13, 2019, CEMEX, S.A.B. de C.V. (“CEMEX”) (NYSE: CX) informed the Mexican Stock Exchange (Bolsa Mexicana de Valores) that Fitch Ratings has upgraded the foreign and local currency Issuer Default Ratings (IDRs) of CEMEX to ‘BB’ from ‘BB-’,				1552577041000	8:24 AM - 14 Mar 2019	/lugaran1/status/1106214403979005952
1556871314-1093	https://twitter.com/search?l=&q=%22%24cemex%22%20since%3A2014-01-01%20until%3A2019-5-3&src=typd	@PugTrader	Federico M. Domínguez	...and $CEMEX shows more risk than a teenager trying to escape the friendzone #TRMX If omen is correct will see 15,5 soonpic.twitter.com/QFg2zVFSex	2	2	4	1496109439000	6:57 PM - 29 May 2017	/PugTrader/status/869372115908268032
1556871314-1167	https://twitter.com/search?l=&q=%22%24cemex%22%20since%3A2014-01-01%20until%3A2019-5-3&src=typd	@AndresAudi	Andres Audiffred	HFT $CEMEX ?? Who knows.... From -3% at 30'' from the opening bell and returning to positive tendency... pic.twitter.com/tFIKNOqQKV				1400002129000	10:28 AM - 13 May 2014	/AndresAudi/status/466268843040468992
1556871314-1189	https://twitter.com/search?l=&q=%22%24cemex%22%20since%3A2014-01-01%20until%3A2019-5-3&src=typd	@GBMhomebroker	GBMhomebroker	Las acciones de $CEMEX alcanzaron un precio máximo intradía desde 2009. #Mercados		1		1389368358000	8:39 AM - 10 Jan 2014	/GBMhomebroker/status/421667574560980992
1556871314-1149	https://twitter.com/search?l=&q=%22%24cemex%22%20since%3A2014-01-01%20until%3A2019-5-3&src=typd	@IsaaNaranjo	Isabel Naranjo	Reportes 1T15: $WALMEX 21 de abril. $AC 22 de abril. $AMX $CEMEX $TERRA $VOLAR 23 de abril. $KIMBER $GCARSO $TLEVISA $HERDEZ 24 abril #TRMX		8	7	1428694329000	12:32 PM - 10 Apr 2015	/IsaaNaranjo/status/586612650575990784
1556871314-1077	https://twitter.com/search?l=&q=%22%24cemex%22%20since%3A2014-01-01%20until%3A2019-5-3&src=typd	@Fernandogzz	Fernando A. González	Seguimos avanzando en el camino hacia recuperar el grado de inversión $CEMEX	1	7	18	1509032559000	8:42 AM - 26 Oct 2017	/Fernandogzz/status/923575610366029824
1556871314-1175	https://twitter.com/search?l=&q=%22%24cemex%22%20since%3A2014-01-01%20until%3A2019-5-3&src=typd	@alexzavalafdz1	El Metichon	“@pugtrader: $CEMEX spells trouble forming a H&S with significant risk. READY FOR SHORT SALE, Only in @GBMhomebroker pic.twitter.com/tlwZfQQkne”				1395889442000	8:04 PM - 26 Mar 2014	/alexzavalafdz1/status/449018983090372609
1556871314-1169	https://twitter.com/search?l=&q=%22%24cemex%22%20since%3A2014-01-01%20until%3A2019-5-3&src=typd	@PugTrader	Federico M. Domínguez	@pugtrader $CEMEX UPDATE, we are still in MAY, aren´t we? $BMV $FTR1 $CXpic.twitter.com/w2SKgP4kw7		1	1	1399433846000	8:37 PM - 6 May 2014	/PugTrader/status/463885292022157312
1556871314-1131	https://twitter.com/search?l=&q=%22%24cemex%22%20since%3A2014-01-01%20until%3A2019-5-3&src=typd	@VictorH_Cortes	Víctor Cortes	$CEMEX SAB DE CV $CX.N: BARCLAYS CUTS TARGET PRICE TO $6 FROM $9; RATING EQUAL WEIGHT #TRMXpic.twitter.com/F22ONRx69y		1		1453727366000	6:09 AM - 25 Jan 2016	/VictorH_Cortes/status/691608819734949888
1556871314-1129	https://twitter.com/search?l=&q=%22%24cemex%22%20since%3A2014-01-01%20until%3A2019-5-3&src=typd	@BWcapitalMex	BWCapital	$CX $CEMEX #TRMX Cemex shrs rose following earnings in 9 out of 10 sessions				1454527722000	12:28 PM - 3 Feb 2016	/BWcapitalMex/status/694965753754202112
1556871314-1110	https://twitter.com/search?l=&q=%22%24cemex%22%20since%3A2014-01-01%20until%3A2019-5-3&src=typd	@PugTrader	Federico M. Domínguez	$CEMEX in USD $CX, wait for the breakout (or breakdown), act accordingly #TRMXpic.twitter.com/Y3oVkFH0ha	1		3	1475764760000	7:39 AM - 6 Oct 2016	/PugTrader/status/784040347642974208
1556871314-1066	https://twitter.com/search?l=&q=%22%24cemex%22%20since%3A2014-01-01%20until%3A2019-5-3&src=typd	@biberste	Mosk	Long $cemex $15.79 Target. +5.29%			2	1514908743000	8:59 AM - 2 Jan 2018	/biberste/status/948222114334511104
1556871314-1096	https://twitter.com/search?l=&q=%22%24cemex%22%20since%3A2014-01-01%20until%3A2019-5-3&src=typd	@Fernandogzz	Fernando A. González	Las ventas netas consolidadas aumentaron en 6% y el flujo de operación aumentó en 2% en términos comparables $CEMEX	2	11	14	1493309760000	9:16 AM - 27 Apr 2017	/Fernandogzz/status/857629414057799680
1556871314-1130	https://twitter.com/search?l=&q=%22%24cemex%22%20since%3A2014-01-01%20until%3A2019-5-3&src=typd	@CEMEX	CEMEX Global	#StandardandPoors affirmed positive outlook for $CEMEX on resilient financial performance. $CXpic.twitter.com/TbhWKfejpx	1	29	27	1454364415000	3:06 PM - 1 Feb 2016	/CEMEX/status/694280797272997888
1556871314-1097	https://twitter.com/search?l=&q=%22%24cemex%22%20since%3A2014-01-01%20until%3A2019-5-3&src=typd	@saulmedinaguru	Saúl Medina	$CEMEX en movimiento bullís, going up is getting better! pic.twitter.com/TwYMcaODBa				1490973136000	8:12 AM - 31 Mar 2017	/saulmedinaguru/status/847828900784820224
1556871314-1025	https://twitter.com/search?l=&q=%22%24cemex%22%20since%3A2014-01-01%20until%3A2019-5-3&src=typd	@El_Nando84	Who cares??	Te la volaste $Cemex...	1		1	1556196842000	5:54 AM - 25 Apr 2019	/El_Nando84/status/1121396950644002817
1556871314-1197	https://twitter.com/search?l=&q=%22%24cemex%22%20since%3A2014-01-01%20until%3A2019-5-3&src=typd	@MexbolTrader	Mexbol Trader	Emisoras que se ubican en apoyo con posibilidades de un rebote técnico: $ALFA, $ASUR, $CEMEX, $ELEKTRA, $IENOVA, $MEXCHEM	3	1	3	1389034272000	11:51 AM - 6 Jan 2014	/MexbolTrader/status/420266314511290368
1556871314-1056	https://twitter.com/search?l=&q=%22%24cemex%22%20since%3A2014-01-01%20until%3A2019-5-3&src=typd	@JuanCMinero	Juan Carlos Minero	Expect Cement and Rock Stocks to Bounce $cemex $cx @barronsonline https://www.barrons.com/articles/expect-cement-and-rock-stocks-to-bounce-1536969600?emailToken=a4ced98ae59c56c4a05574ca2a7b37ca1zJhvcGv2Oa2ssJze3LoJEsqkKK2yXNlQ0+irPJa/TgkReQ0mrDUgmlBn/iaVOTmUOSZeIbsbDQ6ul3XVF0BmuDJ4fTBvIloRO2a4ojE1Cs= … #TRMX Cc @Gado90 @AminVera1 @jacoboeleazar @CortesfxCalling @alejandrochechepic.twitter.com/Ss0…	1			1537025718000	8:35 AM - 15 Sep 2018	/JuanCMinero/status/1040987427916144641
1556871314-1083	https://twitter.com/search?l=&q=%22%24cemex%22%20since%3A2014-01-01%20until%3A2019-5-3&src=typd	@sotocapital	Soto Capital	$CEMEX Escenario bajista. Onda C en 5 ondas, generando triángulo onda 4, con vistas a $14.50 100% de onda A #TRMXpic.twitter.com/jeMgHsHZHX		3	7	1507646940000	7:49 AM - 10 Oct 2017	/sotocapital/status/917763902418567168
1556871314-1035	https://twitter.com/search?l=&q=%22%24cemex%22%20since%3A2014-01-01%20until%3A2019-5-3&src=typd	@inzunzalfredito	Alfredo Inzunza Arce	$CEMEX Ventures invested in LINKX, a software for optimizing the delivery of construction materials. #TRMX #BolsaMx				1555071196000	5:13 AM - 12 Apr 2019	/inzunzalfredito/status/1116675649119277056
1556871314-1082	https://twitter.com/search?l=&q=%22%24cemex%22%20since%3A2014-01-01%20until%3A2019-5-3&src=typd	@ptiburon	Pedro Tiburcio ™	#Elliottwave & #Fibonacci Sorprendido con $CEMEX ? Esto y en los #ReportesBMV q hago para @roberto_ruarte @ruartereports ¿Cuál es el P.O?pic.twitter.com/9LRFfP2I74	2	6	10	1507742163000	10:16 AM - 11 Oct 2017	/ptiburon/status/918163299161858048
1556871314-1186	https://twitter.com/search?l=&q=%22%24cemex%22%20since%3A2014-01-01%20until%3A2019-5-3&src=typd	@gustavovva	Gustavo Villa Velázquez A	Liderazgo positivo de emisoras de peso pueden mantener avances en mercado local esta vez $Tlevisa $Alfa $Cemex $Gmexico $Gfnorte $Femsa #BMV				1389407828000	7:37 PM - 10 Jan 2014	/gustavovva/status/421833121772752896
1556871314-1101	https://twitter.com/search?l=&q=%22%24cemex%22%20since%3A2014-01-01%20until%3A2019-5-3&src=typd	@roodalfaro	Rodrigo Alfaro	$CEMEX BOOM +4.47%			1	1484665005000	7:56 AM - 17 Jan 2017	/roodalfaro/status/821370680218259456
1556871314-1076	https://twitter.com/search?l=&q=%22%24cemex%22%20since%3A2014-01-01%20until%3A2019-5-3&src=typd	@VictorH_Cortes	Víctor Cortes	$CEMEX $CX.N Price Target Cut to $10.60/Share From $11.20 by JP Morgan #TRMX #BolsaMx		1		1509371615000	6:53 AM - 30 Oct 2017	/VictorH_Cortes/status/924997713564925952
1556871314-1104	https://twitter.com/search?l=&q=%22%24cemex%22%20since%3A2014-01-01%20until%3A2019-5-3&src=typd	@PugTrader	Federico M. Domínguez	$CEMEX $CX hesitates, might be time to take marbles of the table. I am going outpic.twitter.com/9jN7UjSWpe		1	3	1477981005000	11:16 PM - 31 Oct 2016	/PugTrader/status/793335953674817536
1556871314-1153	https://twitter.com/search?l=&q=%22%24cemex%22%20since%3A2014-01-01%20until%3A2019-5-3&src=typd	@yosoybroker	Charles	@GrokTrade Des, Hi !!! you will in the future make vídeos in spanish ? What is your opinión about $cemex, $alfa and $ica Thanks Des!	1			1423769750000	12:35 PM - 12 Feb 2015	/yosoybroker/status/565957468912496640
1556871314-1196	https://twitter.com/search?l=&q=%22%24cemex%22%20since%3A2014-01-01%20until%3A2019-5-3&src=typd	@ibmacj	Mario Carrillo	OP de títulos opcionales de compra, en efectivo, Europeos con rendimiento limitado con activo de referencia $CEMEX CPO $CMX404R DC102.				1389207511000	11:58 AM - 8 Jan 2014	/ibmacj/status/420992933303951360
1556871314-1013	https://twitter.com/search?l=&q=%22%24cemex%22%20since%3A2014-01-01%20until%3A2019-5-3&src=typd	@NitzaBarky	Nitza Barky	$CEMEX muy débil por técnico y fundamental Necesitaría recuperar la EMA8, mm20 y romper la cuña al alza (no le veo intenciones) Como comenta @gustavovva mucha debilidad relativa vs large cap mexicanas ($FEMSA $WALMEX $BIMBO $GFNORT) Solo $TLEVIS está igual o peor #Trmxpic.twitter.com/dZ7Xd9MpbP	1	1		1556539282000	5:01 AM - 29 Apr 2019	/NitzaBarky/status/1122833248558534658
1556871314-1158	https://twitter.com/search?l=&q=%22%24cemex%22%20since%3A2014-01-01%20until%3A2019-5-3&src=typd	@sergiovelezp	sergiovp	$CEMEX Latam rated new overweight: Target $22.000 JPMorgan		1		1403106057000	8:40 AM - 18 Jun 2014	/sergiovelezp/status/479287658481717248
1556871314-1009	https://twitter.com/search?l=&q=%22%24cemex%22%20since%3A2014-01-01%20until%3A2019-5-3&src=typd	@angel_juanico	Angel Juanico	$CEMEX defendiendo los $8.7				1556810394000	8:19 AM - 2 May 2019	/angel_juanico/status/1123970375359057927
1556871314-1177	https://twitter.com/search?l=&q=%22%24cemex%22%20since%3A2014-01-01%20until%3A2019-5-3&src=typd	@patriciohml	Patricio M	long $Cemex 16.37				1390841812000	9:56 AM - 27 Jan 2014	/patriciohml/status/427847688852221953
1556871314-1011	https://twitter.com/search?l=&q=%22%24cemex%22%20since%3A2014-01-01%20until%3A2019-5-3&src=typd	@AleDizz	𝔸𝕝𝕖𝕛𝕒𝕟𝕕𝕣𝕠 𝔻𝕖 𝕃𝕒 ℂ𝕣𝕦𝕫	Los 8 son los nuevos 9 de $CEMEX *Revisa nuestra predicción de la semana para la emisora en la Red de Análisis. Suscríbete pic.twitter.com/VUbhv1Rax8			5	1556558458000	10:20 AM - 29 Apr 2019	/AleDizz/status/1122913678557306881
1556871314-1205	https://twitter.com/search?l=&q=%22%24cemex%22%20since%3A2014-01-01%20until%3A2019-5-3&src=typd	null	null	null	null	null	null	null	null	null
1556871314-1116	https://twitter.com/search?l=&q=%22%24cemex%22%20since%3A2014-01-01%20until%3A2019-5-3&src=typd	@g_f80355	Anthony	$CEMEX en plena Distribution Phase $CX #BolsaMx #TRMX #ClubdeTraders			1	1467080123000	7:15 PM - 27 Jun 2016	/g_f80355/status/747614341378105344
1556871314-1037	https://twitter.com/search?l=&q=%22%24cemex%22%20since%3A2014-01-01%20until%3A2019-5-3&src=typd	@VictorH_Cortes	Víctor Cortes	CEMEX SAB DE CV CX.N: JP MORGAN CUTS TARGET PRICE TO $7 FROM $8 $CX $CEMEX #TRMX #BIVA #BolsaMx #BMV		1		1554724604000	4:56 AM - 8 Apr 2019	/VictorH_Cortes/status/1115221938182459393
1556871314-1112	https://twitter.com/search?l=&q=%22%24cemex%22%20since%3A2014-01-01%20until%3A2019-5-3&src=typd	@FernandoPM	FernandoPM	CS Latam Strategy: * Top Longs: $CEMEX, $LALA, $ALSEA * Top Shorts: $TLEVISA			4	1472222979000	7:49 AM - 26 Aug 2016	/FernandoPM/status/769185041544982528
1556871314-1136	https://twitter.com/search?l=&q=%22%24cemex%22%20since%3A2014-01-01%20until%3A2019-5-3&src=typd	@PugTrader	Federico M. Domínguez	@Jeteryankee02 $CEMEX $CX MORE PAIN AHEAD, #SHORT IMHO #TRMXpic.twitter.com/ecqypyf2IY	1	1	2	1452752652000	11:24 PM - 13 Jan 2016	/PugTrader/status/687520571375026176
1556871314-1102	https://twitter.com/search?l=&q=%22%24cemex%22%20since%3A2014-01-01%20until%3A2019-5-3&src=typd	@beekplace	BeekmanPlace	Blue horseshoe loves $cemex				1478679606000	1:20 AM - 9 Nov 2016	/beekplace/status/796266099763351552
1556871314-1048	https://twitter.com/search?l=&q=%22%24cemex%22%20since%3A2014-01-01%20until%3A2019-5-3&src=typd	@inzunzalfredito	Alfredo Inzunza Arce	Most active stocks in Mexico $WALMEX 50.23(+0.74%) $GFNORT 106.35(-0.46%) $FEMSA 174 (+0.97%) $AMXL 15.39(+2.26%) $MEXCHE 51.21 (+4.57%) $GMEXIC 45.51(-2.07%) $CEMEX 10.37(+1.37%) #TRMX #BolsaMx				1548983464000	6:11 PM - 31 Jan 2019	/inzunzalfredito/status/1091141850944032768
1556871314-1094	https://twitter.com/search?l=&q=%22%24cemex%22%20since%3A2014-01-01%20until%3A2019-5-3&src=typd	@cryptosbuy	Buy Cryptocurrency	Watch for short on CEMEX $CEMEX/CPO http://www.tradingview.com/chart/CEMEX/CPO/0U91zLUA-Watch-for-short-on-CEMEX/ … TV_TradingIdeas				1493348855000	8:07 PM - 27 Apr 2017	/cryptosbuy/status/857793389949054976
1556871314-1181	https://twitter.com/search?l=&q=%22%24cemex%22%20since%3A2014-01-01%20until%3A2019-5-3&src=typd	@PuntoCasaBolsa	Punto Casa de Bolsa	NY se recupera ligeramente apoyado por datos económicos, $IPC sigue tendencia +0.26% impulsado por rebote en $AMXL y $CEMEX #InfoEnPunto				1389714369000	8:46 AM - 14 Jan 2014	/PuntoCasaBolsa/status/423118850683441152
1556871314-1135	https://twitter.com/search?l=&q=%22%24cemex%22%20since%3A2014-01-01%20until%3A2019-5-3&src=typd	@Market_Screener	MarketScreener.com	#Cemex SAB de CV : demonstrating the beauty of concrete as a building material... http://www.4-traders.com/CEMEX-SAB-DE-CV-6492888/news/Cemex-SAB-de-CV-demonstrating-the-beauty-of-concrete-as-a-building-material-in-France-21692774/ … $CEMEX CPO				1452812466000	4:01 PM - 14 Jan 2016	/Market_Screener/status/687771451684990977
1556871314-1085	https://twitter.com/search?l=&q=%22%24cemex%22%20since%3A2014-01-01%20until%3A2019-5-3&src=typd	@VictorH_Cortes	Víctor Cortes	DJ S&P RAISES $CEMEX S.A.B. DE C.V. RTG TO BB FROM BB-; OFF WATCH; OUTLK STABLE CMXCPO.MX $CX.N #TRMX #BolsaMx		1	1	1505921270000	8:27 AM - 20 Sep 2017	/VictorH_Cortes/status/910525918048690176
1556871314-1046	https://twitter.com/search?l=&q=%22%24cemex%22%20since%3A2014-01-01%20until%3A2019-5-3&src=typd	@gsalcedogon	genaro salcedo	$cemex niveles clave pic.twitter.com/934OCT7uRt			1	1552314158000	7:22 AM - 11 Mar 2019	/gsalcedogon/status/1105111795545587712
1556871314-1023	https://twitter.com/search?l=&q=%22%24cemex%22%20since%3A2014-01-01%20until%3A2019-5-3&src=typd	@javierRDA	Javier RdeA	Las ganancias de $CEMEX, saltaron con fuerza en el #1T19, aunque menos de lo esperado por los analistas en medio de menores ventas, principalmente en México, uno de sus mayores mercadoshttps://www.eleconomista.com.mx/mercados/Ganancia-de-Cemex-salta-en-el-primer-trimestre-vendio-menos-en-Mexico--20190425-0039.html …	1	5	10	1556199166000	6:32 AM - 25 Apr 2019	/javierRDA/status/1121406700404314113
1556871314-1174	https://twitter.com/search?l=&q=%22%24cemex%22%20since%3A2014-01-01%20until%3A2019-5-3&src=typd	@bennyrv	bennyrv 	Super boom $cemex				1396620198000	7:03 AM - 4 Apr 2014	/bennyrv/status/452083993677012992
1556871314-1027	https://twitter.com/search?l=&q=%22%24cemex%22%20since%3A2014-01-01%20until%3A2019-5-3&src=typd	@AleDizz	𝔸𝕝𝕖𝕛𝕒𝕟𝕕𝕣𝕠 𝔻𝕖 𝕃𝕒 ℂ𝕣𝕦𝕫	Cifras del #1T19 de $CEMEX #TRMX #BolsaMx #Clubdetraderspic.twitter.com/aVA9PGwGkR	1	4	2	1556195923000	5:38 AM - 25 Apr 2019	/AleDizz/status/1121393098821529600
1556871314-1060	https://twitter.com/search?l=&q=%22%24cemex%22%20since%3A2014-01-01%20until%3A2019-5-3&src=typd	@SergioEduardoMx	Soluciones SA	$CEMEX CPO MaxAct. [12.53] MaxEst.[12.835] Ult. [12.17] MinAct. [11.95] MinEst. [12.6466] #BMV #TRMX #soluciones #SalazarSoltero #soluciones #salazarsoltero #eresparami #TRMX 13:55				1524768903000	11:55 AM - 26 Apr 2018	/SergioEduardoMx/status/989578622318120961
1556871314-1123	https://twitter.com/search?l=&q=%22%24cemex%22%20since%3A2014-01-01%20until%3A2019-5-3&src=typd	@biberste	Mosk	In the conference call with $CEMEX pic.twitter.com/Lns1c30mrl				1454599733000	8:28 AM - 4 Feb 2016	/biberste/status/695267790798782464
1556871314-1029	https://twitter.com/search?l=&q=%22%24cemex%22%20since%3A2014-01-01%20until%3A2019-5-3&src=typd	@JosOrtegaGarcia	Jos Ortega	$CEMEX SEMANAL. A pesar de romper a la baja su línea de soporte de LP la emisora ya no siguió bajando y actualmente presente divergencias positivas vs indicadores de precio y de volumen. Hay un proceso de acumulación que el precio aún no refleja. Esta probando nuestra paciencia pic.twitter.com/FxmDzk5Uc5		1	3	1556168840000	10:07 PM - 24 Apr 2019	/JosOrtegaGarcia/status/1121279501952880641
1556871314-1137	https://twitter.com/search?l=&q=%22%24cemex%22%20since%3A2014-01-01%20until%3A2019-5-3&src=typd	@bulls_or_bears	Bulls | Bears	#SELL $CEMEX says @NitzaBarki https://twitter.com/NitzaBarki/status/685569684716965890 …				1452287731000	2:15 PM - 8 Jan 2016	/bulls_or_bears/status/685570551444860931
1556871314-1203	https://twitter.com/search?l=&q=%22%24cemex%22%20since%3A2014-01-01%20until%3A2019-5-3&src=typd	@Garaltrader	Ernesto Garal	POr lo pronto $CEMEX no rompe sus $15	1			1388685581000	10:59 AM - 2 Jan 2014	/Garaltrader/status/418803801722597376
1556871314-1160	https://twitter.com/search?l=&q=%22%24cemex%22%20since%3A2014-01-01%20until%3A2019-5-3&src=typd	@Market_Screener	MarketScreener.com	Mexico's Stocks Close Lower, Peso Weakens Against Dollar http://www.4-traders.com/WAL-MART-DE-MEXICO-S-A-B-6492903/news/Mexicos-Stocks-Close-Lower-Peso-Weakens-Against-Dollar-18590075/ … $WALMEX V $CEMEX CPO $TLEVISA CPO $CBS $TWX $CEMEX A $TIME				1402693506000	2:05 PM - 13 Jun 2014	/Market_Screener/status/477557295640236032
1556871314-1050	https://twitter.com/search?l=&q=%22%24cemex%22%20since%3A2014-01-01%20until%3A2019-5-3&src=typd	@GBMhomebroker	GBMhomebroker	#Amediasesión el $IPC avanza 1.07% a 44,404 pts. Alzas $GRUMA $CEMEX $GAP Bajas $GENTER $ALSEA $GMXT SIC $GE $WEIR $NXT ETFs $RING $MCHI $SHV #TRMX #BolsaMxpic.twitter.com/sQxbR1mlT9		4	10	1547835331000	11:15 AM - 18 Jan 2019	/GBMhomebroker/status/1086326233779093505
1556871314-1021	https://twitter.com/search?l=&q=%22%24cemex%22%20since%3A2014-01-01%20until%3A2019-5-3&src=typd	@charly1030284	CHARLY ⚓	$CEMEX nuevamente en los 8, caray!!!!! #TRMX	4	2	6	1556215342000	11:02 AM - 25 Apr 2019	/charly1030284/status/1121474548204023809
1556871314-1154	https://twitter.com/search?l=&q=%22%24cemex%22%20since%3A2014-01-01%20until%3A2019-5-3&src=typd	@JULIAN_BOLADO	Julian Bolado	Long $CX $CEMEX #TRMXpic.twitter.com/tqhGjqxfFe				1423765072000	11:17 AM - 12 Feb 2015	/JULIAN_BOLADO/status/565937847996137472
1556871314-1132	https://twitter.com/search?l=&q=%22%24cemex%22%20since%3A2014-01-01%20until%3A2019-5-3&src=typd	@MexicoBursatil	Mexico Bursatil	$CEMEX $CX rebotando...a dead cat bounce?pic.twitter.com/uMi4nixaQ7			2	1453389233000	8:13 AM - 21 Jan 2016	/MexicoBursatil/status/690190587132121088
1556871314-1047	https://twitter.com/search?l=&q=%22%24cemex%22%20since%3A2014-01-01%20until%3A2019-5-3&src=typd	@Fernandogzz	Fernando A. González	El día de hoy en @CEMEX reportamos resultados para el 4T y para el año completo de 2018 $CEMEX	3	13	57	1549568073000	12:34 PM - 7 Feb 2019	/Fernandogzz/status/1093593879100702722
1556871314-1034	https://twitter.com/search?l=&q=%22%24cemex%22%20since%3A2014-01-01%20until%3A2019-5-3&src=typd	@Bermudez_ja	Adrian Bermudez	Toing $CEMEX https://twitter.com/Bermudez_ja/status/1113156125828972544 …		1	3	1555084498000	8:54 AM - 12 Apr 2019	/Bermudez_ja/status/1116731442988449793
1556871314-1095	https://twitter.com/search?l=&q=%22%24cemex%22%20since%3A2014-01-01%20until%3A2019-5-3&src=typd	@Fernandogzz	Fernando A. González	Estos resultados nos acercan aún más a una estructura de capital de grado de inversión $CEMEX	4	7	19	1493309804000	9:16 AM - 27 Apr 2017	/Fernandogzz/status/857629598099668992
1556871314-1032	https://twitter.com/search?l=&q=%22%24cemex%22%20since%3A2014-01-01%20until%3A2019-5-3&src=typd	@Analisis_Fundam	Análisis Banorte	Preliminar $CEMEX 1T19e (Compra, PO 2019 P$12.70): Estimamos que las ventas y el EBITDA de Cemex disminuyan en el 1T19 A/A. Reporta mañana antes de la apertura. #TRMX https://www.banorte.com/cms/casadebolsabanorteixe/analisisyestrategia/analisisbursatil/Preliminar_CEMEX_1T19e.pdf …		1	3	1556109487000	5:38 AM - 24 Apr 2019	/Analisis_Fundam/status/1121030556676915200
1556871314-1146	https://twitter.com/search?l=&q=%22%24cemex%22%20since%3A2014-01-01%20until%3A2019-5-3&src=typd	@PugTrader	Federico M. Domínguez	@PugTrader ...and yes, $CEMEX doing all the wrong things, will visit 12.81 soon IMHO #TRMXpic.twitter.com/9aPyQDpsFw	1		2	1439436297000	8:24 PM - 12 Aug 2015	/PugTrader/status/631667730660261888
1556871314-1092	https://twitter.com/search?l=&q=%22%24cemex%22%20since%3A2014-01-01%20until%3A2019-5-3&src=typd	@PugTrader	Federico M. Domínguez	$CEMEX Not cheap enough imho #TRMX 14 on sightpic.twitter.com/Du43yG3TDd			1	1496275690000	5:08 PM - 31 May 2017	/PugTrader/status/870069424857808896
1556871314-1178	https://twitter.com/search?l=&q=%22%24cemex%22%20since%3A2014-01-01%20until%3A2019-5-3&src=typd	@ricardoloal	Ricardo Lopez	Show me the moneeeeeyyy!!!! Woooo $BAC $C $GOOG $SAN $AAPL $CEMEX				1389798170000	8:02 AM - 15 Jan 2014	/ricardoloal/status/423470334671454210
1556871314-1166	https://twitter.com/search?l=&q=%22%24cemex%22%20since%3A2014-01-01%20until%3A2019-5-3&src=typd	@PuntoCasaBolsa	Punto Casa de Bolsa	$IPC registró una alza de 1.36% impulsado por $FEMSA 0.98% $SANMEX +2.84% y $CEMEX +0.67%. Mientras el $DJI subió 0.12% #InfoEnPunto	1	1	2	1400011448000	1:04 PM - 13 May 2014	/PuntoCasaBolsa/status/466307929579065345
1556871314-1199	https://twitter.com/search?l=&q=%22%24cemex%22%20since%3A2014-01-01%20until%3A2019-5-3&src=typd	@JuanCMinero	Juan Carlos Minero	$GRUMA DEMUESTRA ALAS DE ANGEL, $AZTECA A LOS MEROS 7 PESOS CASI CASI, $CEMEX Y $SANMEX DORMIDAS PERO NO MUERTAS NI SE DIGA DE $WALMEX			1	1388782725000	1:58 PM - 3 Jan 2014	/JuanCMinero/status/419211250447294464
1556871314-1039	https://twitter.com/search?l=&q=%22%24cemex%22%20since%3A2014-01-01%20until%3A2019-5-3&src=typd	@JuanCMinero	Juan Carlos Minero	$CEMEX cerró con éxito la extensión por 3 años de su deuda por US$1,060MM, que representan en agregado el 92% de las amortizaciones que vencían en julio 2020 y enero 2021. Con esta extensión, CEMEX no tiene vencimientos de deuda relevantes hasta julio de 2021 #TRMX	1	7	12	1554296771000	6:06 AM - 3 Apr 2019	/JuanCMinero/status/1113427477563695104
1556871314-1119	https://twitter.com/search?l=&q=%22%24cemex%22%20since%3A2014-01-01%20until%3A2019-5-3&src=typd	@jjrodriguez09	JJR	$Cemex SAB de CV (NYSE:CX) Given Consensus Rating of “Buy” by Analysts – sleekmoney http://sleekmoney.com/cemex-sab-de-cv-nysecx-given-consensus-rating-of-buy-by-analysts/1132725/ …		1		1462548825000	8:33 AM - 6 May 2016	/jjrodriguez09/status/728608698206060544
1556871314-1026	https://twitter.com/search?l=&q=%22%24cemex%22%20since%3A2014-01-01%20until%3A2019-5-3&src=typd	@AleDizz	𝔸𝕝𝕖𝕛𝕒𝕟𝕕𝕣𝕠 𝔻𝕖 𝕃𝕒 ℂ𝕣𝕦𝕫	Pt. 2 reporte $CEMEX pic.twitter.com/GcDRt5LLLP		2	2	1556196314000	5:45 AM - 25 Apr 2019	/AleDizz/status/1121394737896779776
1556871314-1120	https://twitter.com/search?l=&q=%22%24cemex%22%20since%3A2014-01-01%20until%3A2019-5-3&src=typd	@Gado90	Guillermo Delgado	$CEMEX announces tender offer for floating rate senior secured notes... #TRMXpic.twitter.com/4UjgXCmJNm		3	1	1461642621000	8:50 PM - 25 Apr 2016	/Gado90/status/724807803299229698
1556871314-1080	https://twitter.com/search?l=&q=%22%24cemex%22%20since%3A2014-01-01%20until%3A2019-5-3&src=typd	@CEMEX	CEMEX Global	The 3Q 2017 $CEMEX earnings conference call & webcast will begin shortly at 10:00am ET. Register here: http://cmx.to/2zvdGtb $CX		8	15	1509025917000	6:51 AM - 26 Oct 2017	/CEMEX/status/923547750280716289
1556871314-1062	https://twitter.com/search?l=&q=%22%24cemex%22%20since%3A2014-01-01%20until%3A2019-5-3&src=typd	@ResearchPool	ResearchPool	$CEMEX CPO #Cemex S.A.B. De C.V. CEMEX - RATING REPORT #Credit metrics continued improving through 2017 thanks to asset sales cashed-in and sound free cash http://twib.in/l/og7xX7kgorpz pic.twitter.com/9R7w2nVK3k				1521127933000	8:32 AM - 15 Mar 2018	/ResearchPool/status/974307286553423872
1556871314-1127	https://twitter.com/search?l=&q=%22%24cemex%22%20since%3A2014-01-01%20until%3A2019-5-3&src=typd	@pisoderemate	Piso de remate	RT BWcapitalMex: $CX $CEMEX #TRMX Cemex shares have 8 buy recommendations, 0 holds, 0 sells				1454528556000	12:42 PM - 3 Feb 2016	/pisoderemate/status/694969252714057728
1556871314-1078	https://twitter.com/search?l=&q=%22%24cemex%22%20since%3A2014-01-01%20until%3A2019-5-3&src=typd	@Fernandogzz	Fernando A. González	Esta ha sido la mayor utilidad neta en dicho periodo en casi 10 años $CEMEX	1	10	24	1509032467000	8:41 AM - 26 Oct 2017	/Fernandogzz/status/923575223424761857
1556871314-1017	https://twitter.com/search?l=&q=%22%24cemex%22%20since%3A2014-01-01%20until%3A2019-5-3&src=typd	@lalocontrerasl	Eduardo Contreras L	$Cemex cerrando en $8.81 -4.13%. Nomás no gusta. pic.twitter.com/CpqVbKEoHh	1	1	2	1556234493000	4:21 PM - 25 Apr 2019	/lalocontrerasl/status/1121554869930876930
1556871314-1159	https://twitter.com/search?l=&q=%22%24cemex%22%20since%3A2014-01-01%20until%3A2019-5-3&src=typd	@PugTrader	Federico M. Domínguez	$CEMEX retests broken resistance now support, IMHO will be available cheaper around 16.88 pic.twitter.com/qsuftAHIXJ	1		2	1403039975000	2:19 PM - 17 Jun 2014	/PugTrader/status/479010490257907712
1556871314-1125	https://twitter.com/search?l=&q=%22%24cemex%22%20since%3A2014-01-01%20until%3A2019-5-3&src=typd	@jjrodriguez09	JJR	$CEMEX Reports Fourth-Quarter and Full-Year 2015 Results pic.twitter.com/k5RSC2qlji				1454589310000	5:35 AM - 4 Feb 2016	/jjrodriguez09/status/695224073538830336
1556871314-1057	https://twitter.com/search?l=&q=%22%24cemex%22%20since%3A2014-01-01%20until%3A2019-5-3&src=typd	@Previsores	CRG trader	long on $TWTR , $BA, $NVDA, $MU and some local shit like $CEMEX and $CUERVO, this last piece of shit is on the floor, the next move is to get airborne like a desease.			1	1533704301000	9:58 PM - 7 Aug 2018	/Previsores/status/1027056395177406464
1556871314-1185	https://twitter.com/search?l=&q=%22%24cemex%22%20since%3A2014-01-01%20until%3A2019-5-3&src=typd	@gustavovva	Gustavo Villa Velázquez A	Mensaje positivo el que nos da el mercado cuando una emisora como $Cemex $CX consigue máximo de 5 años,muy sensible a crecimiento económico				1389461997000	10:39 AM - 11 Jan 2014	/gustavovva/status/422060325525917696
1556871314-1049	https://twitter.com/search?l=&q=%22%24cemex%22%20since%3A2014-01-01%20until%3A2019-5-3&src=typd	@inzunzalfredito	Alfredo Inzunza Arce	Most active Stocks in Mexico (Currency in MXN) $GFNORT 108.04(-1%) $AMXL 15.01(+0.60%) $WALMEX 47.80(-0.99%) $CEMEX 10.09(+0.90%$ $GMEXIC 45.15(-0.29%) $GRUMAB 227.55(+0.30%) $ALFA 23.81(-0.79%) #TRMX			1	1548453370000	2:56 PM - 25 Jan 2019	/inzunzalfredito/status/1088918478180892672
1556871314-1106	https://twitter.com/search?l=&q=%22%24cemex%22%20since%3A2014-01-01%20until%3A2019-5-3&src=typd	@JuanCMinero	Juan Carlos Minero	$CEMEX earnings doesn't justify the current price of the stock, i expect a substancial haircut on its price today. #TRMX	1		1	1477568733000	4:45 AM - 27 Oct 2016	/JuanCMinero/status/791606758972076033
1556871314-1148	https://twitter.com/search?l=&q=%22%24cemex%22%20since%3A2014-01-01%20until%3A2019-5-3&src=typd	@oocebee	oocebee	Closed 100 short from $CEMEX to 15.14MXN losing -114.58MXN #TRMX via @en_tradertwit... http://en.tradertw.it/tw/3306517				1429278011000	6:40 AM - 17 Apr 2015	/oocebee/status/589060791044825088
1556871314-1022	https://twitter.com/search?l=&q=%22%24cemex%22%20since%3A2014-01-01%20until%3A2019-5-3&src=typd	@PuntoCasaBolsa	Punto Casa de Bolsa	La Bolsa en PUNTO. #ClubDeTraders #TRMX $OMAB $CUERVO $LIVERP ; $CEMEX CPO $BOLSA $LAB Bpic.twitter.com/x1GjY4IfeU			2	1556212462000	10:14 AM - 25 Apr 2019	/PuntoCasaBolsa/status/1121462466016436226
1556871314-1134	https://twitter.com/search?l=&q=%22%24cemex%22%20since%3A2014-01-01%20until%3A2019-5-3&src=typd	@PugTrader	Federico M. Domínguez	@Jeteryankee02 "So #Pug where can $CEMEX $CX go from here?" a #Clue #TRMXpic.twitter.com/ZtPxGMtEy1	2		1	1452873634000	9:00 AM - 15 Jan 2016	/PugTrader/status/688028005323685890
1556871314-1201	https://twitter.com/search?l=&q=%22%24cemex%22%20since%3A2014-01-01%20until%3A2019-5-3&src=typd	@JuanCMinero	Juan Carlos Minero	hoy perdemos en $AAPL $EDC $BIMBO $NAFTRAC $SANMEX $WALMEX Y EN PERSONAL $MEXCHEM $WALMEX $IENOVA $CEMEX BARBARO EL ASUNTO....	1			1388776205000	12:10 PM - 3 Jan 2014	/JuanCMinero/status/419183903459389440
1556871314-1054	https://twitter.com/search?l=&q=%22%24cemex%22%20since%3A2014-01-01%20until%3A2019-5-3&src=typd	@fffavela	Fernando	$CEMEX boom	2			1543505204000	8:26 AM - 29 Nov 2018	/fffavela/status/1068164361888456704
1556871314-1171	https://twitter.com/search?l=&q=%22%24cemex%22%20since%3A2014-01-01%20until%3A2019-5-3&src=typd	@PuntoCasaBolsa	Punto Casa de Bolsa	Mercados en USA cierran ligeramente a la alza, mientras el $IPC cae -0.15% impulsado por la baja de $CEMEX, $WALMEX y $KIMBER #InfoEnPunto		2	1	1398716023000	1:13 PM - 28 Apr 2014	/PuntoCasaBolsa/status/460874522036416512
1556871314-1105	https://twitter.com/search?l=&q=%22%24cemex%22%20since%3A2014-01-01%20until%3A2019-5-3&src=typd	@CEMEX	CEMEX Global	The 3Q 2016 $CEMEX results live webcast begin in 15 minutes. Click here to register -> http://cmx.to/2enO760 $CX		3	3	1477575929000	6:45 AM - 27 Oct 2016	/CEMEX/status/791636940978262016
1556871314-1053	https://twitter.com/search?l=&q=%22%24cemex%22%20since%3A2014-01-01%20until%3A2019-5-3&src=typd	@VictorH_Cortes	Víctor Cortes	CEMEX SAB DE CV CX.N: DEUTSCHE BANK CUTS TARGET PRICE TO $6 FROM $8.40 $CEMEX $CX #TRMX #BolsaMx #BMV		4	2	1543841009000	5:43 AM - 3 Dec 2018	/VictorH_Cortes/status/1069572831028097025
1556871314-1087	https://twitter.com/search?l=&q=%22%24cemex%22%20since%3A2014-01-01%20until%3A2019-5-3&src=typd	@JuanCMinero	Juan Carlos Minero	$CX substancial rebound in the weekly chart, as $CEMEX looks to fight 50DMA We considere theres lots of potencial in this asset. #TRMXpic.twitter.com/lTstslSe41		2	2	1504026455000	10:07 AM - 29 Aug 2017	/JuanCMinero/status/902578489655689225
1556871314-1162	https://twitter.com/search?l=&q=%22%24cemex%22%20since%3A2014-01-01%20until%3A2019-5-3&src=typd	@MexicoBursatil	Mexico Bursatil	Empresas a beneficiarse con la Reforma Energética: $ALFA, $ALPEK, $MEXCHE, $CEMEX, $ICA, $IENOVA, $OHLMEX, $GCARSO, $ICH entre otras.	1	5	6	1401723951000	8:45 AM - 2 Jun 2014	/MexicoBursatil/status/473490688324407296
1556871314-1064	https://twitter.com/search?l=&q=%22%24cemex%22%20since%3A2014-01-01%20until%3A2019-5-3&src=typd	@ajarami57	A Jaramillo	$CEMEX Build that wall!				1514938990000	5:23 PM - 2 Jan 2018	/ajarami57/status/948348979196067841
1556871314-1071	https://twitter.com/search?l=&q=%22%24cemex%22%20since%3A2014-01-01%20until%3A2019-5-3&src=typd	@PugTrader	Federico M. Domínguez	$CEMEX, ouch ouch ouch... ad infinitum #TRMX. No me gusta para nada en el corto-medio plazopic.twitter.com/84S0cPwFUY	2	5	4	1512433612000	5:26 PM - 4 Dec 2017	/PugTrader/status/937840659867807744
1556871314-1152	https://twitter.com/search?l=&q=%22%24cemex%22%20since%3A2014-01-01%20until%3A2019-5-3&src=typd	@JULIAN_BOLADO	Julian Bolado	Sold Half $CX $CEMEX #TRMXpic.twitter.com/0yMB37EdCB		1		1424801410000	11:10 AM - 24 Feb 2015	/JULIAN_BOLADO/status/570284564028854272
1556871314-1073	https://twitter.com/search?l=&q=%22%24cemex%22%20since%3A2014-01-01%20until%3A2019-5-3&src=typd	@TonyTRDM	Antonio Villa	Good bye $CEMEX :(				1512150094000	10:41 AM - 1 Dec 2017	/TonyTRDM/status/936651498917957633
1556871314-1074	https://twitter.com/search?l=&q=%22%24cemex%22%20since%3A2014-01-01%20until%3A2019-5-3&src=typd	@JuanCMinero	Juan Carlos Minero	Hoy en #GanadoresYPerdedores de @ElFinancieroTv con @SuSaenz estarán @EMartinezBWsC y @DeMedinaMau a las 4:00 PM $ICA reconoce a 116 deudores en su concurso mercantil por un monto de 2.69Bn USD $CEMEX prepara EuroBonos con vencimiento 6.5 % a 2019 y 4.75% a 2022 #TRMX		4	7	1511873862000	5:57 AM - 28 Nov 2017	/JuanCMinero/status/935492898413580288
1556871314-1018	https://twitter.com/search?l=&q=%22%24cemex%22%20since%3A2014-01-01%20until%3A2019-5-3&src=typd	@charly1030284	CHARLY ⚓	$CEMEX va que vuela a los 8 pesos... #TRMX		1	11	1556224851000	1:40 PM - 25 Apr 2019	/charly1030284/status/1121514429391175681
1556871314-1091	https://twitter.com/search?l=&q=%22%24cemex%22%20since%3A2014-01-01%20until%3A2019-5-3&src=typd	@Mikko_RL	Miguelo	EU turns down German request to look at Holcim, Cemex deal https://seekingalpha.com/news/1492211?source=ansh … $CX, $CXMSF, $HCMLY $CEMEX		1		1496324039000	6:33 AM - 1 Jun 2017	/Mikko_RL/status/870272213320183808
1556871314-1191	https://twitter.com/search?l=&q=%22%24cemex%22%20since%3A2014-01-01%20until%3A2019-5-3&src=typd	@GBMhomebroker	GBMhomebroker	$CEMEX cerró hoy con un alza de 3.3%, luego de que mejorara la confianza en la economía estadounidense.	1			1389309071000	4:11 PM - 9 Jan 2014	/GBMhomebroker/status/421418905589272577
1556871314-1052	https://twitter.com/search?l=&q=%22%24cemex%22%20since%3A2014-01-01%20until%3A2019-5-3&src=typd	@LVC14NO	Luciano	$CEMEX is love, is life https://twitter.com/MexicoBursatil/status/1082295869825826817 …				1546877404000	9:10 AM - 7 Jan 2019	/LVC14NO/status/1082308395036745728
1556871314-1147	https://twitter.com/search?l=&q=%22%24cemex%22%20since%3A2014-01-01%20until%3A2019-5-3&src=typd	@DoNotLose	2019 Glen	hiding @FHFA accounting fraud $FNMA #FANNIEGATE $stem $dwti $WOGI $EUR $MNKD $neon $BUFF $vale $CEMEX $xlrn $zfgnpic.twitter.com/kJmTvL24A5	2	4	2	1437927147000	9:12 AM - 26 Jul 2015	/DoNotLose/status/625337895973486592
1556871314-1165	https://twitter.com/search?l=&q=%22%24cemex%22%20since%3A2014-01-01%20until%3A2019-5-3&src=typd	@PugTrader	Federico M. Domínguez	$CEMEX dripping to 16 .. remember "Late entrants buying when smartmoney is leaving"? That was -4% ago #FTR1 #BMVpic.twitter.com/0y3BVbThcd		2	2	1400117143000	6:25 PM - 14 May 2014	/PugTrader/status/466751245299240961
1556871314-1063	https://twitter.com/search?l=&q=%22%24cemex%22%20since%3A2014-01-01%20until%3A2019-5-3&src=typd	@eugeniodeveze	Eugenio	Oh oh $CEMEX https://twitter.com/VectorAnalisis/status/973919940620111876 …		1		1521036092000	7:01 AM - 14 Mar 2018	/eugeniodeveze/status/973922078633185282
1556871314-1020	https://twitter.com/search?l=&q=%22%24cemex%22%20since%3A2014-01-01%20until%3A2019-5-3&src=typd	@MonexAnalisis	Monex Análisis	Adicionalmente estamos disminuyendo nuestro Precio Objetivo (PO) de $Cemex a $10.5 desde $13.7 previo, aunque reiteramos nuestra recomendación de Compra #TRMX http://bit.ly/2IVQPyB	1	2	4	1556218138000	11:48 AM - 25 Apr 2019	/MonexAnalisis/status/1121486273502502913
1556871314-1183	https://twitter.com/search?l=&q=%22%24cemex%22%20since%3A2014-01-01%20until%3A2019-5-3&src=typd	@eugeniodeveze	Eugenio	Seguimos comprando $AXTEL y poquitas $CEMEX en el que deberá ser el soporte IPC $IPC BMV $BMV				1389644566000	1:22 PM - 13 Jan 2014	/eugeniodeveze/status/422826075949789184
1556871314-1103	https://twitter.com/search?l=&q=%22%24cemex%22%20since%3A2014-01-01%20until%3A2019-5-3&src=typd	@ivankkd	Edward Quince	Long $cemex				1478662376000	8:32 PM - 8 Nov 2016	/ivankkd/status/796193830152249345
1556871314-1126	https://twitter.com/search?l=&q=%22%24cemex%22%20since%3A2014-01-01%20until%3A2019-5-3&src=typd	@JuanCMinero	Juan Carlos Minero	$CEMEX reported positive net income for the first time in 6 years, reaching US$75 million. #TRMX		6	6	1454586088000	4:41 AM - 4 Feb 2016	/JuanCMinero/status/695210561332604929
1556871314-1122	https://twitter.com/search?l=&q=%22%24cemex%22%20since%3A2014-01-01%20until%3A2019-5-3&src=typd	@_CITYAI	CITYAI	@_CITYAI LATAM PM : @latampm: #MEXICO $CEMEX up 12.9% on the back of better tan expected 4Q15 e... http://bit.ly/1SLLKqp vía @latampm				1454616577000	1:09 PM - 4 Feb 2016	/_CITYAI/status/695338438816432128
1556871314-1163	https://twitter.com/search?l=&q=%22%24cemex%22%20since%3A2014-01-01%20until%3A2019-5-3&src=typd	@Market_Screener	MarketScreener.com	ADR Shares End Higher; AstraZeneca Shares Active http://www.4-traders.com/PFIZER-INC-4821/news/ADR-Shares-End-Higher-AstraZeneca-Shares-Active-18478697/ … $PFE $AZN $BP. $CEMEX CPO $CEMEX A				1400706603000	2:10 PM - 21 May 2014	/Market_Screener/status/469223619928018945
1556871314-1012	https://twitter.com/search?l=&q=%22%24cemex%22%20since%3A2014-01-01%20until%3A2019-5-3&src=typd	@Kranker2018	Adicto al Trading 777	When MS cuts target....to $CEMEX pic.twitter.com/l31L6jtzYw				1556541185000	5:33 AM - 29 Apr 2019	/Kranker2018/status/1122841230331863042
1556871314-1088	https://twitter.com/search?l=&q=%22%24cemex%22%20since%3A2014-01-01%20until%3A2019-5-3&src=typd	@Fernandogzz	Fernando A. González	El día de hoy en @CEMEX reportamos nuestros resultados del segundo trimestre de 2017 $CEMEX	1	15	39	1501089247000	10:14 AM - 26 Jul 2017	/Fernandogzz/status/890258947172597760
1556871314-1182	https://twitter.com/search?l=&q=%22%24cemex%22%20since%3A2014-01-01%20until%3A2019-5-3&src=typd	@NicolasRamirez	Nicolas Ramirez	Parece que $CEMEX está encontrando soporte en 15.78, Confirmado con una conformación de velas Bullish en su gráfica de 5 minutos.				1389645961000	1:46 PM - 13 Jan 2014	/NicolasRamirez/status/422831924449931266
1556871314-1151	https://twitter.com/search?l=&q=%22%24cemex%22%20since%3A2014-01-01%20until%3A2019-5-3&src=typd	@JavTrader	Jav Trader	$cemex up up			1	1427819374000	9:29 AM - 31 Mar 2015	/JavTrader/status/582942824418582529
1556871314-1188	https://twitter.com/search?l=&q=%22%24cemex%22%20since%3A2014-01-01%20until%3A2019-5-3&src=typd	@alejandrocheche	chch	Operando con el 10% de los portafolios! jajs de flojera el día , saliendo de $cemex				1389374695000	10:24 AM - 10 Jan 2014	/alejandrocheche/status/421694153370501120
1556871314-1190	https://twitter.com/search?l=&q=%22%24cemex%22%20since%3A2014-01-01%20until%3A2019-5-3&src=typd	@AraEscobedoC	Ara Escobedo	“@MexicoBursatil: $CEMEX ya buscando los $16 pesos.” // vamos CEMEX chingao		2		1389364437000	7:33 AM - 10 Jan 2014	/AraEscobedoC/status/421651129261236224
1556871314-1113	https://twitter.com/search?l=&q=%22%24cemex%22%20since%3A2014-01-01%20until%3A2019-5-3&src=typd	@JorelLaraKalel	Clark Joseph Kent	CX +5% as Q2 earnings jump on higher sales in U.S., Mexico $Cemex @cemexpic.twitter.com/44c5Zgk8DG				1469634239000	8:43 AM - 27 Jul 2016	/JorelLaraKalel/status/758327077737074688
1556871314-1157	https://twitter.com/search?l=&q=%22%24cemex%22%20since%3A2014-01-01%20until%3A2019-5-3&src=typd	@A_LaraV	Antoine C	$Cemex: 24% Upside, U.S. Price http://Strength.Credit Suisse concludes its forecast for U.S. operations may be a little conservative.				1408979884000	8:18 AM - 25 Aug 2014	/A_LaraV/status/503924276719026176
1556871314-1115	https://twitter.com/search?l=&q=%22%24cemex%22%20since%3A2014-01-01%20until%3A2019-5-3&src=typd	@ABinond	AB Capital (Binondo)	$CEMEX Final IPO Price: Php10.75 Offer Period: July 4 to 11, 2016 Listing Date: July 18 Read AB Capital's reco at http://abcapitalonline.com				1467339982000	7:26 PM - 30 Jun 2016	/ABinond/status/748704268132036608
1556871314-1138	https://twitter.com/search?l=&q=%22%24cemex%22%20since%3A2014-01-01%20until%3A2019-5-3&src=typd	@sysinvestor	Systemic Investor	$CEMEX CPO : very positive trend, valued at 65%25 in the Mexican market where it ranks #25 http://sysinvestor.com/en/valuations/systemic-stock-valuations-sp500-ftse-dax-mercado-continuo-ipc-cac40/ …		1		1450031206000	11:26 AM - 13 Dec 2015	/sysinvestor/status/676106001209233409
1556871314-1045	https://twitter.com/search?l=&q=%22%24cemex%22%20since%3A2014-01-01%20until%3A2019-5-3&src=typd	@Fernandogzz	Fernando A. González	Nos complace el anuncio de @FitchRatings de elevar la calificación crediticia global de @CEMEX de BB- a BB $CEMEX	3	13	78	1552524720000	5:52 PM - 13 Mar 2019	/Fernandogzz/status/1105994955695243264
1556871314-1128	https://twitter.com/search?l=&q=%22%24cemex%22%20since%3A2014-01-01%20until%3A2019-5-3&src=typd	@pisoderemate	Piso de remate	RT BWcapitalMex: $CX $CEMEX #TRMX Cemex shrs have fallen 37% over past 12 mos. as of yday				1454528555000	12:42 PM - 3 Feb 2016	/pisoderemate/status/694969250860134400
1556871314-1028	https://twitter.com/search?l=&q=%22%24cemex%22%20since%3A2014-01-01%20until%3A2019-5-3&src=typd	@IrasemaAndres	Irasema Andrés	$Cemex reportó un aumento de más de 90% en sus ganancias trimestrales, ayudada por precios y volúmenes más altos. Las ganancias netas de Cemex aumentaron a 39 millones de dólares en I-19, las ventas netas totales aumentaron 1% a 3,200 millones de dólares @InvertirOnline		6	7	1556195432000	5:30 AM - 25 Apr 2019	/IrasemaAndres/status/1121391039674294275
1556871314-1179	https://twitter.com/search?l=&q=%22%24cemex%22%20since%3A2014-01-01%20until%3A2019-5-3&src=typd	@JuanCMinero	Juan Carlos Minero	hoy vendimos $cemex compramos $homex estamos largos de $aapl y estamos largos también de $gfinbur mas las que ya saben				1389731850000	1:37 PM - 14 Jan 2014	/JuanCMinero/status/423192169327759360
1556871314-1061	https://twitter.com/search?l=&q=%22%24cemex%22%20since%3A2014-01-01%20until%3A2019-5-3&src=typd	@VictorH_Cortes	Víctor Cortes	CEMEX CX.N: BOFA MERRILL RAISES TO BUY FROM NEUTRAL, RAISES PRICE OBJECTIVE TO $8.50 FROM $8 $CX $CEMEX #TRMX #BolsaMx #BMV		1		1523280610000	6:30 AM - 9 Apr 2018	/VictorH_Cortes/status/983336266786836480
1556871314-1031	https://twitter.com/search?l=&q=%22%24cemex%22%20since%3A2014-01-01%20until%3A2019-5-3&src=typd	@Artf59	JavierArt - A darle México	Cómo se espera el reporte de $CEMEX #TRMX ? Alguien tiene alguna idea?	1	1		1556126379000	10:19 AM - 24 Apr 2019	/Artf59/status/1121101407933825024
1556871314-1098	https://twitter.com/search?l=&q=%22%24cemex%22%20since%3A2014-01-01%20until%3A2019-5-3&src=typd	@kayamonlanz	GO GROW GLOW	#STOCKLIST ---> $KBG.V "Kings Bay" #cobalt #TSXV #NYSE #TRADERS http://bit.ly/2midA4Z @geniusmedia2 $THYAO $EDZ $SHOP $CEMEX $MSTX $GFRpic.twitter.com/a7ZnkwfcvQ			1	1488556345000	8:52 AM - 3 Mar 2017	/kayamonlanz/status/837692146542993410
1556871314-1192	https://twitter.com/search?l=&q=%22%24cemex%22%20since%3A2014-01-01%20until%3A2019-5-3&src=typd	@BacardiTrader	BacardiTrader	$Cemex se acerca a su maximo de Agosto 16 pesos				1389300417000	1:46 PM - 9 Jan 2014	/BacardiTrader/status/421382607322882048
1556871314-1040	https://twitter.com/search?l=&q=%22%24cemex%22%20since%3A2014-01-01%20until%3A2019-5-3&src=typd	@Fernandogzz	Fernando A. González	Hoy, en la Asamblea Anual de Accionistas de @CEMEX presentamos los resultados y logros del 2018 $CEMEX	2	10	57	1553815262000	4:21 PM - 28 Mar 2019	/Fernandogzz/status/1111407881079816194
1556871314-1150	https://twitter.com/search?l=&q=%22%24cemex%22%20since%3A2014-01-01%20until%3A2019-5-3&src=typd	@Richos_Trader	Richos	$Cemex buscando pullback @Gekko_Mx #TRMXpic.twitter.com/g4AGwaKyGo	1		1	1428559097000	10:58 PM - 8 Apr 2015	/Richos_Trader/status/586045448378425345
1556871314-1107	https://twitter.com/search?l=&q=%22%24cemex%22%20since%3A2014-01-01%20until%3A2019-5-3&src=typd	@JuanCMinero	Juan Carlos Minero	Extreme contrast between key earnings this morning as $CX $cemex misses, $DB "surprises" and $TWTR jumps in better numbers. #TRMX			1	1477568681000	4:44 AM - 27 Oct 2016	/JuanCMinero/status/791606542315327488
1556871314-1059	https://twitter.com/search?l=&q=%22%24cemex%22%20since%3A2014-01-01%20until%3A2019-5-3&src=typd	@ResearchPool	ResearchPool	$CEMEX CPO #Cemex S.A.B. De C.V. 1Q18 - EBITDA decline on temporary weather, timing effects; positive FY18 guidance reaffirmed: Mexican cement maker Cemex has released a relatively weak EBITDA figure (LFL -6% yoy to $535m) for its 1Q18. However, this was… http://dlvr.it/QQznBv pic.twitter.com/Y7RLyCJQwt				1524834204000	6:03 AM - 27 Apr 2018	/ResearchPool/status/989852514601259008
1556871314-1195	https://twitter.com/search?l=&q=%22%24cemex%22%20since%3A2014-01-01%20until%3A2019-5-3&src=typd	@HimHit	HimHit	Amanece fuerte $CEMEX buen volumen y esta tratando de romper resistencia. $BMV $IPC.				1389279344000	7:55 AM - 9 Jan 2014	/HimHit/status/421294223036387328
1556871314-1155	https://twitter.com/search?l=&q=%22%24cemex%22%20since%3A2014-01-01%20until%3A2019-5-3&src=typd	@sefergo	Sebastián Fernández	@vBlogPLUS $CEMEX tocando los 15.400				1422646940000	12:42 PM - 30 Jan 2015	/sefergo/status/561248061880795136
1556871314-1193	https://twitter.com/search?l=&q=%22%24cemex%22%20since%3A2014-01-01%20until%3A2019-5-3&src=typd	@BacardiTrader	BacardiTrader	$Cemex boooom !!! q buena corrida lleva la emisora estos ultimos dias y uno batallando me lleva !!!				1389300277000	1:44 PM - 9 Jan 2014	/BacardiTrader/status/421382020715909121
1556871314-1117	https://twitter.com/search?l=&q=%22%24cemex%22%20since%3A2014-01-01%20until%3A2019-5-3&src=typd	@BolsaMx	BolsaMx	#alertabolsamx $cemex last price $12.43 +3.07% #bolsamx				1465392982000	6:36 AM - 8 Jun 2016	/BolsaMx/status/740537960236355587
1556871314-1133	https://twitter.com/search?l=&q=%22%24cemex%22%20since%3A2014-01-01%20until%3A2019-5-3&src=typd	@PugTrader	Federico M. Domínguez	$CX $CEMEX going there... ... below 3 USD #TRMX HOLDING #SHORTpic.twitter.com/EXr5x7FjUv	1		4	1453308765000	9:52 AM - 20 Jan 2016	/PugTrader/status/689853076836974592
1556871314-1200	https://twitter.com/search?l=&q=%22%24cemex%22%20since%3A2014-01-01%20until%3A2019-5-3&src=typd	@drmauriciovill	mauricio villa	ahi va $CX $CEMEX	1			1388781272000	1:34 PM - 3 Jan 2014	/drmauriciovill/status/419205155213422592
1556871314-1081	https://twitter.com/search?l=&q=%22%24cemex%22%20since%3A2014-01-01%20until%3A2019-5-3&src=typd	@JorchVV	Jorch	$CX $CEMEX Berenberg Bank assigned a Hold rating to Cemex SAB (NYSE: CX) on October 17 and set a price target of $8.40. PT of $11. https://twitter.com/aratings/status/920977093193814016 …				1508427351000	8:35 AM - 19 Oct 2017	/JorchVV/status/921037183221489664
1556871314-1079	https://twitter.com/search?l=&q=%22%24cemex%22%20since%3A2014-01-01%20until%3A2019-5-3&src=typd	@Fernandogzz	Fernando A. González	La utilidad neta para los primeros nueve meses del año aumentó 72% contra el mismo periodo del año anterior $CEMEX	1	21	37	1509032446000	8:40 AM - 26 Oct 2017	/Fernandogzz/status/923575138087444482
1556871314-1051	https://twitter.com/search?l=&q=%22%24cemex%22%20since%3A2014-01-01%20until%3A2019-5-3&src=typd	@Regio_Trader	Regio Trader	$CEMEX por favor, muchas gracias				1547308183000	8:49 AM - 12 Jan 2019	/Regio_Trader/status/1084115213681594369
1556871314-1033	https://twitter.com/search?l=&q=%22%24cemex%22%20since%3A2014-01-01%20until%3A2019-5-3&src=typd	@javierRDA	Javier RdeA	$CEMEX apoyará en reconstrucción de #NotreDamehttps://elfinanciero.com.mx/empresas/cemex-apoyara-en-reconstruccion-de-notre-dame …	1	4	12	1556064479000	5:07 PM - 23 Apr 2019	/javierRDA/status/1120841780424060930
1556871314-1086	https://twitter.com/search?l=&q=%22%24cemex%22%20since%3A2014-01-01%20until%3A2019-5-3&src=typd	@El_Nando84	Who cares??	Is $Alfa the next $Cemex?	1	1	1	1505314849000	8:00 AM - 13 Sep 2017	/El_Nando84/status/907982405365051395
1556871314-1140	https://twitter.com/search?l=&q=%22%24cemex%22%20since%3A2014-01-01%20until%3A2019-5-3&src=typd	@VictorH_Cortes	Víctor Cortes	$CEMEX UBS REMOVES FROM TOP 40 EM STOCK LIST #TRMX		1	1	1444393151000	5:19 AM - 9 Oct 2015	/VictorH_Cortes/status/652458282397798401
1556871314-1030	https://twitter.com/search?l=&q=%22%24cemex%22%20since%3A2014-01-01%20until%3A2019-5-3&src=typd	@RolandoGomezE	Rolando Gómez	$ALSEA -2.8% Los numeros se van a invertir en un par de semanas. Por otro lado ya viene $CEMEX esperando pacientemente en$7.00 pic.twitter.com/QPctl5T6A0	1			1556130859000	11:34 AM - 24 Apr 2019	/RolandoGomezE/status/1121120200559079424
1556871314-1173	https://twitter.com/search?l=&q=%22%24cemex%22%20since%3A2014-01-01%20until%3A2019-5-3&src=typd	@FINLATmx	FINLAT Consultoría	Holcim to Merge With Lafarge to Form Biggest Cement Maker $HOLN $LG $CEMEX http://lnkd.in/bAurwKy		1		1396880745000	7:25 AM - 7 Apr 2014	/FINLATmx/status/453176807005499392
1556871314-1204	https://twitter.com/search?l=&q=%22%24cemex%22%20since%3A2014-01-01%20until%3A2019-5-3&src=typd	@gustavovva	Gustavo Villa Velázquez A	Arrancamos el 2014 con algunas favoritas, buenas perspectivas y condiciones técnicas favorables en $Cemex $ICA $Alsea $Gmexico	1			1388639441000	10:10 PM - 1 Jan 2014	/gustavovva/status/418610276196298753
1556871314-1090	https://twitter.com/search?l=&q=%22%24cemex%22%20since%3A2014-01-01%20until%3A2019-5-3&src=typd	@PugTrader	Federico M. Domínguez	Yes, I couldnt believe it either, $CEMEX draws a short term #bullishpennant #TRMXpic.twitter.com/AP6UBeVcCJ	1			1497298269000	1:11 PM - 12 Jun 2017	/PugTrader/status/874358430173102080
1556871314-1038	https://twitter.com/search?l=&q=%22%24cemex%22%20since%3A2014-01-01%20until%3A2019-5-3&src=typd	@javierRDA	Javier RdeA	Portafolio de EcoMex10 cuenta con un potencial medio del 31% con empresas que lo integran como: $CEMEX, $ALSEA, $MEXCHE, $GCC, $ALPEK, etc. http://www.economiahoy.mx/mercados-eAm-mexico/noticias/9799296/04/19/EcoMex10-cuenta-con-un-potencial-medio-del-31.html … vía @economiahoymx		5	11	1554296814000	6:06 AM - 3 Apr 2019	/javierRDA/status/1113427658304630786
1556871314-1161	https://twitter.com/search?l=&q=%22%24cemex%22%20since%3A2014-01-01%20until%3A2019-5-3&src=typd	@NicolasRamirez	Nicolas Ramirez	$CEMEX, one of the six most shorted stocks: pic.twitter.com/X5xeAikn3R	1			1402492087000	6:08 AM - 11 Jun 2014	/NicolasRamirez/status/476712484934795264
1556871314-1042	https://twitter.com/search?l=&q=%22%24cemex%22%20since%3A2014-01-01%20until%3A2019-5-3&src=typd	@Quant_Dynamics	Experiencia en inversiones	$CEMEX $8.97 -2.50% Cemex.- nuestro plan de ahorro incrementará el ebitda, estamos optimistas, creceremos mucho... Mercado.- nos vale	1	3	8	1553787113000	8:31 AM - 28 Mar 2019	/Quant_Dynamics/status/1111289815989796866
1556871314-1100	https://twitter.com/search?l=&q=%22%24cemex%22%20since%3A2014-01-01%20until%3A2019-5-3&src=typd	@MexicoBursatil	Mexico Bursatil	$CEMEX BOOM !!! al cierre sube +5%			3	1484686747000	1:59 PM - 17 Jan 2017	/MexicoBursatil/status/821461873866444804
1556871314-1111	https://twitter.com/search?l=&q=%22%24cemex%22%20since%3A2014-01-01%20until%3A2019-5-3&src=typd	@betobloch	Alberto Bloch	Buy & Hold $CEMEX, yo Hold.... #TRMX #BolsaMx #ClubdeTradershttps://twitter.com/Mexicano_Bulls/status/778345069652774912 …			2	1474408849000	3:00 PM - 20 Sep 2016	/betobloch/status/778353245248827392
1556871314-1014	https://twitter.com/search?l=&q=%22%24cemex%22%20since%3A2014-01-01%20until%3A2019-5-3&src=typd	@EHQM70	Edye	$CEMEX los $8.00 no los descarto pic.twitter.com/CYZt5A6OBT			3	1556416391000	6:53 PM - 27 Apr 2019	/EHQM70/status/1122317806584729601
1556871314-1139	https://twitter.com/search?l=&q=%22%24cemex%22%20since%3A2014-01-01%20until%3A2019-5-3&src=typd	@Memolj	MeMo	$CEMEX is going down				1447861010000	8:36 AM - 18 Nov 2015	/Memolj/status/667003537969156096
1556871314-1144	https://twitter.com/search?l=&q=%22%24cemex%22%20since%3A2014-01-01%20until%3A2019-5-3&src=typd	@ivan_santiagob	Iván Santiago	$CEMEX -5.40% WTF!!				1440170344000	8:19 AM - 21 Aug 2015	/ivan_santiagob/status/634746548245655553
1556871314-1168	https://twitter.com/search?l=&q=%22%24cemex%22%20since%3A2014-01-01%20until%3A2019-5-3&src=typd	@MonexAnalisis	Monex Análisis	$Cemex informa que falleció L. H. Zambrano, Director General y Presidente del Consejo. Nuestro más sentido pésame para la familia		7		1399933284000	3:21 PM - 12 May 2014	/MonexAnalisis/status/465980087091740672
1556871314-1164	https://twitter.com/search?l=&q=%22%24cemex%22%20since%3A2014-01-01%20until%3A2019-5-3&src=typd	@Palmieri888	BRASCO	$Cemex Board May Decide on Zambrano’s Successor This Week Bloomberg		1		1400159530000	6:12 AM - 15 May 2014	/Palmieri888/status/466929030424702978
1556871314-1184	https://twitter.com/search?l=&q=%22%24cemex%22%20since%3A2014-01-01%20until%3A2019-5-3&src=typd	@Signum_Research	Signum Research	$CEMEX registra un rompimiento de nivel de resistencia muy importante en $16.00 http://www.signumresearch.mx/Documents/ES/publications/ct_CEMEX130114.pdf …				1389642266000	12:44 PM - 13 Jan 2014	/Signum_Research/status/422816429113483264
1556871314-1036	https://twitter.com/search?l=&q=%22%24cemex%22%20since%3A2014-01-01%20until%3A2019-5-3&src=typd	@VictorH_Cortes	Víctor Cortes	CEMEX SAB DE CV CX.N: GOLDMAN SACHS INITIATES WITH NEUTRAL RATING, $5.50 TARGET PRICE CEMEX SAB DE CV http://CMXCPO.MX : GOLDMAN SACHS INITIATES WITH NEUTRAL RATING, MXN 10.50 TARGET PRICE $CX $CEMEX #TRMX #BMV #BolsaMx #BIVA				1554986152000	5:35 AM - 11 Apr 2019	/VictorH_Cortes/status/1116318947882696704
1556871314-1108	https://twitter.com/search?l=&q=%22%24cemex%22%20since%3A2014-01-01%20until%3A2019-5-3&src=typd	@JuanCMinero	Juan Carlos Minero	$Cemex (NYSE:CX): Q3 net income of $286M. • Revenue of $3.6B (-1.4% Y/Y) misses by $80M. #trmx			1	1477564389000	3:33 AM - 27 Oct 2016	/JuanCMinero/status/791588538064080896
1556871314-1065	https://twitter.com/search?l=&q=%22%24cemex%22%20since%3A2014-01-01%20until%3A2019-5-3&src=typd	@bursametrica	Bursamétrica	#Pespectiva @bursametrica nuestras #favoritas del S&P/BMV $IPC para este #2018: $AC $Cemex $Femsa $Funo $Gap $GFnorte $Fmexico $Mexche $Nemak $Peoles @BMVMercados #BolsaMxpic.twitter.com/bM2Tbkwe18		4	5	1514925712000	1:41 PM - 2 Jan 2018	/bursametrica/status/948293286128693249
1556871314-1072	https://twitter.com/search?l=&q=%22%24cemex%22%20since%3A2014-01-01%20until%3A2019-5-3&src=typd	@Analisis_Fundam	Análisis Banorte	Análisis Técnico: Emisoras en la mira (4/Dic/17) $AC $ALFA $ALPEK $ALSEA $AMX $ASUR $AXTEL $BOLSA $CEMEX $CREAL $CUERVO $FEMSA $FUNO $GENTER $GFREGI $GMEXIC $IENOVA $MEXCHE $NEMAK $OMA $PENOLE $PINFRA $SANEMX $TLEVIS $VESTA $VOLAR $WALMEX #TRMX #BolsaMx https://www.banorte.com/cms/casadebolsabanorteixe/analisisyestrategia/analisistecnico/Emisorasenlamira20171204.pdf …		8	7	1512393634000	6:20 AM - 4 Dec 2017	/Analisis_Fundam/status/937672979231707136
1556871314-1099	https://twitter.com/search?l=&q=%22%24cemex%22%20since%3A2014-01-01%20until%3A2019-5-3&src=typd	@MexicoBursatil	Mexico Bursatil	$CEMEX BOOM !!!		2	2	1484930143000	9:35 AM - 20 Jan 2017	/MexicoBursatil/status/822482749982380033
1556871314-1089	https://twitter.com/search?l=&q=%22%24cemex%22%20since%3A2014-01-01%20until%3A2019-5-3&src=typd	@JorchVV	Jorch	$Cemex (CX) Receives Consensus Recommendation of “Buy” from Brokerages – Chaffey Breeze https://www.chaffeybreeze.com/2017/07/20/cemex-s-a-b-de-c-v-cx-receives-consensus-recommendation-of-buy-from-brokerages.html … #TRMX		1	1	1500641264000	5:47 AM - 21 Jul 2017	/JorchVV/status/888379967968620544
1556871314-1142	https://twitter.com/search?l=&q=%22%24cemex%22%20since%3A2014-01-01%20until%3A2019-5-3&src=typd	@VictorH_Cortes	Víctor Cortes	$CEMEX CITIGROUP CUTS PRICE TARGET TO $10.50 FROM $12.20; RATING BUY				1440420801000	5:53 AM - 24 Aug 2015	/VictorH_Cortes/status/635797040769794048
1556871314-1084	https://twitter.com/search?l=&q=%22%24cemex%22%20since%3A2014-01-01%20until%3A2019-5-3&src=typd	@PugTrader	Federico M. Domínguez	$CEMEX volume dries up... Oh-oh #TRMXpic.twitter.com/LXRnnUPnFU				1507012572000	11:36 PM - 2 Oct 2017	/PugTrader/status/915103172238217216
1556871314-1109	https://twitter.com/search?l=&q=%22%24cemex%22%20since%3A2014-01-01%20until%3A2019-5-3&src=typd	@PugTrader	Federico M. Domínguez	If you like me #LOVETA reach your own conclusions in $CX $CEMEX IMHO Might reach 10 if 9 broken #TRMXpic.twitter.com/oBiiWdU1oq	1	2	2	1476849436000	8:57 PM - 18 Oct 2016	/PugTrader/status/788589808327286785
1556871314-1055	https://twitter.com/search?l=&q=%22%24cemex%22%20since%3A2014-01-01%20until%3A2019-5-3&src=typd	@jorgeavilam	Jorge Avila Meléndez	$CEMEX RIP https://twitter.com/GruTraderMX/status/1065453536840962048 …				1542858934000	8:55 PM - 21 Nov 2018	/jorgeavilam/status/1065453709797150720
1556871314-1058	https://twitter.com/search?l=&q=%22%24cemex%22%20since%3A2014-01-01%20until%3A2019-5-3&src=typd	@tasosvos	Tasos Vossos	Meanwhile, euro-denominated bonds from Mexican corporates (e.g. $CEMEX, $PEMEX, $TNEMAK) feet the heat this month, caught between generally souring sentiment in EM and AMLO's rise in pollspic.twitter.com/DsZUcqiFhf	1			1525786255000	6:30 AM - 8 May 2018	/tasosvos/status/993845707030360064
1556871314-1075	https://twitter.com/search?l=&q=%22%24cemex%22%20since%3A2014-01-01%20until%3A2019-5-3&src=typd	@JuanCMinero	Juan Carlos Minero	$IPC de agosto a la fecha acumula una baja de -6.5% nominal y de -11.7% en dólares Cotiza a 8.6x FV/EBITDA U12m (2 desviaciones estándar por debajo del promedio de 3 años) Por ejemplo $ALSEA -15.8%, $CEMEX -15.3% ATRACTIVAS fuerza del $USDMXN sugiere buscara el IPC 50K #TRMX	1	4	7	1511029168000	11:19 AM - 18 Nov 2017	/JuanCMinero/status/931949994181095424
1556871314-1141	https://twitter.com/search?l=&q=%22%24cemex%22%20since%3A2014-01-01%20until%3A2019-5-3&src=typd	@biberste	Mosk	Chiles.... chiles everywhere... $CEMEX				1443449599000	7:13 AM - 28 Sep 2015	/biberste/status/648500738788749312
1556871314-1019	https://twitter.com/search?l=&q=%22%24cemex%22%20since%3A2014-01-01%20until%3A2019-5-3&src=typd	@MasariCB	Masari Casa de Bolsa	La información más importante de los reportes del primer trimestre. Variación de los ingresos, utilidades, múltiplos financieros, precios objetivo del consenso del mercado y comentario general $CEMEX $GENTER $ASUR $OMA $MEXCHE $HCITY $GRUMA $GFINBU http://app.greenrope.com/publicDownload.pl?32c228b34ff0116345020fa784c309e60f4c80a2cc071833 …pic.twitter.com/kGKCynswuH		1	1	1556224850000	1:40 PM - 25 Apr 2019	/MasariCB/status/1121514426811723777
1556871314-1015	https://twitter.com/search?l=&q=%22%24cemex%22%20since%3A2014-01-01%20until%3A2019-5-3&src=typd	@AleDizz	𝔸𝕝𝕖𝕛𝕒𝕟𝕕𝕣𝕠 𝔻𝕖 𝕃𝕒 ℂ𝕣𝕦𝕫	Rendimientos semanales 16 emisoras #BMV: $BIMBO 3.63% $LIVEPO 2.21% $WALMEX 1.14% $ASUR 0.58% $CUERVO 0.34% $GFNORT -0.42% $AMXL -1.01% $ELEKTR -1.09% $TLEVIS -1.97% $GAPB -2.14% $MEXCHE -2.45% $LABB -2.58% $GMEXIC -3.81% $CEMEX -5.09% $ALSEA -5.46% $ALPEK -8.72% #TRMX #BolsaMx		4	11	1556373923000	7:05 AM - 27 Apr 2019	/AleDizz/status/1122139681599045633
1556871314-1145	https://twitter.com/search?l=&q=%22%24cemex%22%20since%3A2014-01-01%20until%3A2019-5-3&src=typd	@PugTrader	Federico M. Domínguez	$CX $CEMEX on the weekly shouts #RunMadafacas !pic.twitter.com/MNJB4kKQfv		1	1	1440090541000	10:09 AM - 20 Aug 2015	/PugTrader/status/634411828253224960
1556871314-1176	https://twitter.com/search?l=&q=%22%24cemex%22%20since%3A2014-01-01%20until%3A2019-5-3&src=typd	@FrancoSaval	Franco Saval	Get ready for $cemex. Modalidad toro				1391623504000	11:05 AM - 5 Feb 2014	/FrancoSaval/status/431126342382272512
1556871314-1180	https://twitter.com/search?l=&q=%22%24cemex%22%20since%3A2014-01-01%20until%3A2019-5-3&src=typd	@Che_Madruga	El Baesther	Con ese trade que me acabo de aventar en $cemex ya saque para mis taquitos de canasta de Doña Pelos #FTR1				1389726092000	12:01 PM - 14 Jan 2014	/Che_Madruga/status/423168020366630912
1556871314-1016	https://twitter.com/search?l=&q=%22%24cemex%22%20since%3A2014-01-01%20until%3A2019-5-3&src=typd	@El_Nando84	Who cares??	$Cemex está de acuerdo pic.twitter.com/poxnD5A9xb	1	1	3	1556323110000	4:58 PM - 26 Apr 2019	/El_Nando84/status/1121926557835112448
1556871314-1118	https://twitter.com/search?l=&q=%22%24cemex%22%20since%3A2014-01-01%20until%3A2019-5-3&src=typd	@aldotmx	aldo.mx	@NitzaBarki Ok $cemex	1		2	1462558692000	11:18 AM - 6 May 2016	/aldotmx/status/728650084074676224
1556871314-1202	https://twitter.com/search?l=&q=%22%24cemex%22%20since%3A2014-01-01%20until%3A2019-5-3&src=typd	@frendon59	Javier	Entrando cortos en $CEMEX en niveles de $15.07 $BMV / Veremos				1388689598000	12:06 PM - 2 Jan 2014	/frendon59/status/418820647846821888
