# Supplementary material for: Measuring information flux between social media and stock prices with Transfer Entropy
Source: PLoS One. 2021 Sep 23;16(9):e0257686. doi: 10.1371/journal.pone.0257686 (PMC8459996; doi:10.1371/journal.pone.0257686)
Supplement: S1 Data — (ZIP) [file pone.0257686.s001.zip › DATA BASES/9.-IBM/ibm.xlsx]

## Sheet: Sheet1
stock	NEG	POS
84.16	0	0
87.37	0	1
87.37	0	1
87.37	0	1
86.82	0	2
89.23	0	2
87.79	0	3
87.18	0	3
84.7	0	3
84.7	0	3
84.7	0	3
85.71	0	3
85.34	0	3
83.19	0	3
84.12	0	3
84.92	0	4
84.92	0	4
84.92	0	4
84.92	0	4
81.98	0	4
91.42	0	5
90.07	0	6
89.49	1	6
89.49	1	6
89.49	1	6
91.6	1	6
91.66	1	7
94.82	1	8
92.51	1	8
91.65	1	8
91.65	1	8
91.65	1	8
90.93	1	8
93.48	1	8
92.83	1	8
92.41	1	9
96.14	1	9
96.14	1	9
96.14	1	9
96.82	1	9
93.27	1	9
95.16	1	9
95.07	1	9
93.84	1	9
93.84	1	9
93.84	1	9
93.84	1	9
90.67	1.5	9.5
91.51	1.5	9.5
88.93	1.5	10.5
88.79	1.5	10.5
88.79	1.5	10.5
88.79	1.5	10.5
84.37	1.5	10.5
86.4	1.5	11.5
85.9	1.5	11.5
88.97	1.5	11.5
92.03	1.5	11.5
92.03	1.5	11.5
92.03	1.5	11.5
89.05	1.5	11.5
87.77	1.5	12.5
89.49	1.5	12.5
87.48	1.5	13.5
85.81	1.5	13.5
85.81	1.5	13.5
85.81	1.5	13.5
83.48	1.5	14.5
87.25	1.5	14.5
88.62	1.5	15.5
90.4	1.5	15.5
90.36	1.5	15.5
90.36	1.5	15.5
90.36	1.5	15.5
91.22	1.5	15.5
92.91	1.5	15.5
91.95	1.5	16.5
92.66	1.5	16.5
92.51	1.5	16.5
92.51	1.5	16.5
92.51	1.5	16.5
98.71	1.5	16.5
98.3	1.5	16.5
97.95	1.5	16.5
98.78	1.5	16.5
94.15	1.5	16.5
94.15	1.5	16.5
94.15	1.5	16.5
94.52	1.5	16.5
96.89	1.5	16.5
97.61	1.5	16.5
100.82	1.5	17.5
102.22	1.5	17.5
102.22	1.5	17.5
102.22	1.5	17.5
101.56	1.5	18.5
98.75	1.5	18.5
101.19	1.5	18.5
101.7	1.5	18.5
101.7	1.5	18.5
101.7	1.5	18.5
101.7	1.5	18.5
99.95	1.5	18.5
99.27	1.5	18.5
98.85	1.5	18.5
101.43	1.5	18.5
101.27	1.5	18.5
101.27	1.5	18.5
101.27	1.5	18.5
100.43	1.5	18.5
102.31	1.5	18.5
102.55	1.5	18.5
101.42	1.5	18.5
100.08	1.5	18.5
100.08	1.5	18.5
100.08	1.5	18.5
99.95	1.5	19.5
101.94	1.5	19.5
104.04	1.5	19.5
103.21	1.5	20.5
104.61	1.5	20.5
104.61	1.5	20.5
104.61	1.5	20.5
106.19	1.5	20.5
105.85	1.5	20.5
104.62	1.5	20.5
102.59	1.5	20.5
101.49	1.5	20.5
101.49	1.5	20.5
101.49	1.5	20.5
102.9	1.5	20.5
103.94	1.5	20.5
102.26	1.5	20.5
101.05	1.5	20.5
101.37	1.5	20.5
101.37	1.5	20.5
101.37	1.5	20.5
104.58	1.5	20.5
105.51	1.5	20.5
104.05	1.5	20.5
102.82	1.5	20.5
101.89	1.5	20.5
101.89	1.5	20.5
101.89	1.5	20.5
101.89	1.5	20.5
105.02	1.5	20.5
102.93	1.5	21.5
104.69	1.5	21.5
106.28	1.5	21.5
106.28	2.5	21.5
106.28	2.5	21.5
108.37	2.5	22.5
106.83	2.5	23.5
106.49	2.5	23.5
106.33	2.5	23.5
107.24	2.5	23.5
107.24	2.5	23.5
107.24	2.5	23.5
107.49	2.5	23.5
108.14	2.5	23.5
108.35	2.5	23.5
109.4	2.5	23.5
108.21	2.5	23.5
108.21	2.5	23.5
108.21	2.5	23.5
107.62	2.5	23.5
107.32	2.5	23.5
107	2.5	23.5
106.33	2.5	23.5
105.89	2.5	23.5
105.89	2.5	23.5
105.89	2.5	23.5
104.52	2.5	23.5
104.44	2.5	24.5
104.15	2.5	24.5
106.06	2.5	25.5
105.68	2.5	25.5
105.68	2.5	25.5
105.68	2.5	25.5
105.83	2.5	25.5
104.42	2.5	25.5
104.84	2.5	25.5
101.73	2.5	25.5
101.73	2.5	25.5
101.73	2.5	25.5
101.73	2.5	25.5
101.65	2.5	25.5
100.19	2.5	25.5
100.68	2.5	26.5
102.08	2.5	26.5
100.83	2.5	26.5
100.83	2.5	26.5
100.83	2.5	26.5
103.62	2.5	26.5
103.25	2.5	26.5
107.22	2.5	26.5
110.64	2.5	27.5
115.42	2.5	27.5
115.42	2.5	27.5
115.42	2.5	27.5
116.44	2.5	28.5
117.04	2.5	29.5
115.57	2.5	30.5
117.06	2.5	30.5
117.64	2.5	30.5
117.64	2.5	30.5
117.64	2.5	30.5
117.63	2.5	30.5
117.28	2.5	31.5
117.26	2.5	31.5
117.86	2.5	31.5
117.93	2.5	31.5
117.93	2.5	31.5
117.93	2.5	31.5
119.92	2.5	31.5
119.6	2.5	31.5
118.47	2.5	31.5
117.38	2.5	31.5
119.33	2.5	31.5
119.33	2.5	31.5
119.33	2.5	31.5
118.7	2.5	31.5
117.79	2.5	32.5
119.29	2.5	32.5
119.58	2.5	32.5
118.57	2.5	32.5
118.57	2.5	32.5
118.57	2.5	32.5
116.86	2.5	32.5
117.63	2.5	32.5
118.57	2.5	32.5
118.95	2.5	32.5
119.9	2.5	32.5
119.9	2.5	32.5
119.9	2.5	32.5
119.32	2.5	32.5
118.83	2.5	32.5
119.47	2.5	32.5
119.43	2.5	33.5
118.22	2.5	33.5
118.22	2.5	33.5
118.22	2.5	33.5
118.05	2.5	33.5
116.69	2.5	33.5
116.09	2.5	33.5
116.33	2.5	33.5
117.46	2.5	33.5
117.46	2.5	33.5
117.46	2.5	33.5
117.46	2.5	33.5
117.16	2.5	33.5
116.76	2.5	33.5
117.67	2.5	33.5
118.05	2.5	33.5
118.05	2.5	33.5
118.05	2.5	33.5
118.88	2.5	33.5
119.35	2.5	33.5
121.82	2.5	33.5
121.88	2.5	34.5
122.11	2.5	34.5
122.11	2.5	34.5
122.11	2.5	34.5
121.57	2.5	34.5
121.61	2.5	34.5
120.82	2.5	34.5
120.94	2.5	34.5
121.08	2.5	34.5
121.08	2.5	34.5
121.08	2.5	34.5
119.33	2.5	34.5
118.81	2.5	34.5
119.61	2.5	34.5
117.9	2.5	35.5
119.02	2.5	35.5
119.02	2.5	35.5
119.02	2.5	35.5
119.75	3.5	35.5
121.35	3.5	35.5
122.78	3.5	35.5
122.29	3.5	36.5
125.93	3.5	36.5
125.93	3.5	36.5
125.93	3.5	36.5
127.04	4.5	36.5
127.02	4.5	36.5
128.35	4.5	36.5
127.98	4.5	36.5
121.64	4.5	37.5
121.64	4.5	37.5
121.64	4.5	37.5
123.06	4.5	38.5
122.82	4.5	38.5
120.87	4.5	38.5
122.69	4.5	38.5
120.36	4.5	38.5
120.36	4.5	38.5
120.36	4.5	38.5
120.11	4.5	39.5
120.65	4.5	39.5
121.5	4.5	39.5
122.87	4.5	39.5
120.61	4.5	40.5
120.61	4.5	40.5
120.61	4.5	40.5
120.56	4.5	40.5
121.16	4.5	40.5
121.29	4.5	40.5
123.1	4.5	40.5
123.49	4.5	40.5
123.49	4.5	40.5
123.49	4.5	40.5
126	4.5	41.5
126.91	4.5	41.5
127.19	4.5	41.5
126.26	4.5	41.5
127.03	4.5	41.5
127.03	4.5	41.5
127.03	4.5	41.5
128.21	4.5	41.5
128.63	4.5	41.5
128.15	4.5	41.5
127.54	4.5	41.5
126.96	4.5	41.5
126.96	4.5	41.5
126.96	4.5	42.5
128.2	4.5	42.5
127.93	4.5	42.5
127.28	4.5	42.5
127.28	4.5	42.5
125.7	4.5	42.5
125.7	4.5	42.5
125.7	4.5	42.5
126.35	4.5	42.5
127.94	4.5	43.5
127.21	4.5	43.5
127.55	4.5	44.5
127.25	4.5	45.5
127.25	4.5	45.5
127.25	4.5	45.5
127.04	4.5	46.5
126.8	5.5	46.5
128.39	5.5	46.5
129.34	5.5	46.5
129.68	5.5	46.5
129.68	5.5	46.5
129.68	5.5	46.5
129.93	5.5	46.5
128.49	5.5	46.5
128.71	5.5	47.5
127.4	5.5	47.5
127.91	5.5	47.5
127.91	5.5	47.5
127.91	5.5	47.5
128.65	5.5	47.5
129.93	5.5	47.5
130	5.5	48.5
130.57	5.5	48.5
130.57	5.5	48.5
130.57	5.5	48.5
130.57	5.5	48.5
132.31	5.5	48.5
131.85	5.5	48.5
132.57	5.5	48.5
130.9	5.5	48.5
130.9	5.5	48.5
130.9	6.5	48.5
130.9	6.5	49.5
132.45	6.5	50.5
130.85	6.64286	51.3571
130	6.64286	51.3571
129.55	6.64286	51.3571
130.85	6.64286	51.3571
130.85	6.64286	51.3571
130.85	6.64286	51.3571
129.48	6.64286	52.3571
130.51	6.64286	53.3571
130.23	6.64286	53.3571
132.31	6.64286	54.3571
131.78	6.64286	54.3571
131.78	6.64286	54.3571
131.78	6.64286	54.3571
131.78	6.64286	55.3571
134.14	7.04286	55.9571
130.25	7.04286	56.9571
129	7.04286	56.9571
125.5	7.04286	57.9571
125.5	7.04286	57.9571
125.5	7.04286	57.9571
126.12	7.04286	57.9571
125.75	7.04286	58.9571
126.33	7.04286	58.9571
123.75	7.04286	58.9571
122.39	7.04286	58.9571
122.39	7.04286	58.9571
122.39	7.04286	58.9571
124.67	7.04286	58.9571
125.53	7.04286	58.9571
125.66	7.04286	58.9571
123	7.04286	59.9571
123.52	7.04286	60.9571
123.52	7.04286	60.9571
123.52	8.04286	60.9571
121.88	8.04286	60.9571
123.21	8.04286	61.9571
122.81	8.04286	62.9571
123.73	8.04286	62.9571
124	8.04286	62.9571
124	8.04286	62.9571
124	8.04286	62.9571
124	8.04286	62.9571
125.23	8.04286	62.9571
126.33	8.04286	62.9571
127.81	8.04286	62.9571
127.19	8.04286	62.9571
127.19	8.04286	62.9571
127.19	8.04286	62.9571
126.85	8.04286	62.9571
126.46	8.04286	62.9571
127.59	8.04286	62.9571
127.07	8.04286	62.9571
127.16	8.04286	62.9571
127.16	8.04286	62.9571
127.16	8.04286	62.9571
128.57	8.04286	62.9571
127.42	8.04286	62.9571
126.88	8.04286	62.9571
126.72	8.04286	62.9571
127.25	8.04286	62.9571
127.25	8.04286	62.9571
127.25	8.04286	62.9571
126.41	8.04286	62.9571
125.55	8.04286	62.9571
125.62	8.04286	62.9571
127.6	8.04286	62.9571
127.94	8.04286	62.9571
127.94	8.04286	62.9571
127.94	8.04286	62.9571
127.83	8.04286	62.9571
128.67	8.04286	62.9571
127.76	8.04286	62.9571
128.38	8.04286	62.9571
127.71	8.04286	62.9571
127.71	8.04286	62.9571
127.71	8.04286	62.9571
127.98	8.04286	62.9571
129.37	8.04286	62.9571
128.53	8.04286	62.9571
129.24	8.04286	63.9571
129.26	8.04286	63.9571
129.26	8.04286	63.9571
129.26	8.04286	63.9571
128.59	8.04286	63.9571
128.77	8.04286	63.9571
128.25	8.04286	63.9571
128.25	8.04286	63.9571
128.25	8.04286	63.9571
128.25	8.04286	63.9571
128.25	8.04286	63.9571
129.35	8.04286	63.9571
128.93	8.04286	64.9571
128.48	8.04286	64.9571
127.61	8.04286	64.9571
128.76	8.04286	64.9571
128.76	8.04286	64.9571
128.76	8.04286	64.9571
128.36	8.04286	64.9571
129.03	8.04286	64.9571
131.25	8.04286	64.9571
130.89	8.04286	65.9571
130.63	8.04286	65.9571
130.63	8.04286	65.9571
130.63	8.04286	65.9571
132.23	8.04286	66.9571
129.69	8.04286	67.9571
128.99	8.04286	67.9571
129.13	8.04286	67.9571
129.99	8.04286	67.9571
129.99	8.04286	67.9571
129.99	8.04286	67.9571
130.73	8.04286	67.9571
128.82	8.04286	67.9571
130.1	8.04286	67.9571
130.46	8.04286	67.9571
129	8.04286	67.9571
129	8.04286	67.9571
129	8.04286	67.9571
129.6	8.04286	68.9571
128.12	8.04286	68.9571
127.46	8.04286	68.9571
123.92	8.04286	68.9571
122.1	8.04286	68.9571
122.1	8.04286	68.9571
122.1	8.04286	68.9571
126.27	8.04286	68.9571
126.89	8.04286	68.9571
132.68	8.04286	69.9571
131.48	8.04286	69.9571
131.19	8.04286	69.9571
131.19	8.04286	69.9571
131.19	8.04286	69.9571
130.44	8.04286	70.9571
129.95	8.04286	70.9571
128.86	8.04286	70.9571
123.8	8.04286	71.9571
125.42	8.04286	71.9571
125.42	8.04286	71.9571
125.42	8.04286	71.9571
124.45	8.04286	72.9571
124.52	8.04286	72.9571
123.23	8.04286	72.9571
126.39	8.04286	72.9571
125.26	8.04286	72.9571
125.26	8.04286	72.9571
125.26	8.04286	72.9571
125.26	8.04286	72.9571
124.34	8.04286	72.9571
127.41	8.04286	72.9571
127.96	8.04286	72.9571
125.28	8.04286	72.9571
125.28	8.04286	72.9571
125.28	8.04286	72.9571
124.13	8.04286	72.9571
123.72	8.04286	72.9571
123.9	8.04286	72.9571
127.68	8.04286	72.9571
128.45	8.04286	72.9571
128.45	8.04286	72.9571
128.45	8.04286	72.9571
128.5	8.04286	72.9571
129.79	8.04286	72.9571
130.35	9.04286	72.9571
130.98	9.04286	72.9571
130.15	9.04286	73.9571
130.15	9.04286	73.9571
130.15	9.04286	73.9571
130.65	9.04286	74.9571
129.3	9.04286	74.9571
130.11	9.04286	75.9571
128.19	9.04286	75.9571
127.12	9.04286	75.9571
127.12	9.04286	75.9571
127.12	9.04286	75.9571
128.98	9.04286	76.9571
125.09	9.04286	77.9571
123.48	9.04286	77.9571
122.57	9.04286	77.9571
121.86	9.04286	77.9571
121.86	9.04286	77.9571
121.86	9.04286	77.9571
121.86	9.04286	77.9571
123.46	9.04286	77.9571
127	9.04286	77.9571
127.97	9.04286	77.9571
127.96	9.04286	77.9571
127.96	9.04286	77.9571
127.96	9.04286	77.9571
128.67	9.04286	77.9571
130.48	9.04286	77.9571
130.72	9.04286	77.9571
130.72	9.04286	77.9571
128.03	9.04286	77.9571
128.03	9.04286	77.9571
128.03	9.04286	77.9571
129.79	9.04286	77.9571
126.55	9.04286	77.9571
125.27	9.04286	77.9571
127.47	9.04286	77.9571
128.38	9.04286	77.9571
128.38	9.04286	77.9571
128.38	9.04286	77.9571
128.41	9.04286	77.9571
128.63	9.04286	77.9571
128.43	9.04286	77.9571
128.02	9.04286	77.9571
128.4	9.04286	77.9571
128.4	9.04286	77.9571
128.4	9.04286	77.9571
130.76	9.04286	77.9571
130.37	9.04286	77.9571
131.27	9.04286	77.9571
131.83	9.04286	77.9571
130.14	9.04286	77.9571
130.14	9.04286	77.9571
130.14	9.04286	77.9571
132	9.04286	77.9571
131.84	9.04286	78.9571
129.83	9.04286	78.9571
128.3	9.04286	78.9571
127.87	9.04286	78.9571
127.87	9.04286	78.9571
127.87	9.04286	78.9571
127.77	9.04286	78.9571
128.45	9.04286	78.9571
129.39	9.04286	78.9571
128.9	9.04286	78.9571
127.5	9.04286	78.9571
127.5	9.04286	78.9571
127.5	9.04286	78.9571
126.47	9.04286	78.9571
124.9	9.04286	78.9571
125.27	9.04286	78.9571
122.78	9.04286	78.9571
124.73	9.04286	78.9571
124.73	9.04286	78.9571
124.73	9.04286	78.9571
123.4	9.04286	78.9571
123.13	9.04286	78.9571
125.77	9.04286	79.9571
125.04	9.04286	79.9571
127.58	9.04286	79.9571
127.58	9.04286	79.9571
127.58	9.04286	79.9571
127.58	9.04286	79.9571
125.95	9.04286	79.9571
126.08	9.04286	79.9571
126.36	9.04286	79.9571
127.99	9.04286	79.9571
127.99	9.04286	80.9571
127.99	9.04286	80.9571
129.61	9.04286	80.9571
128.85	9.04286	81.9571
129.43	9.04286	81.9571
129.67	9.04286	81.9571
130.19	9.04286	81.9571
130.19	9.04286	81.9571
130.19	9.04286	81.9571
131.79	9.04286	81.9571
131.98	9.04286	81.9571
132.57	9.04286	82.9571
131.67	9.04286	82.9571
134.11	9.04286	82.9571
134.11	9.54286	83.4571
134.11	9.54286	83.4571
134.65	9.54286	84.4571
134.89	9.54286	84.4571
135.48	9.54286	84.4571
134.14	9.54286	84.4571
135.64	9.54286	84.4571
135.64	9.54286	84.4571
135.64	9.54286	84.4571
135.25	10.5429	84.4571
137.66	10.5429	84.4571
137.84	10.5429	84.4571
138.72	10.5429	85.4571
138.85	10.5429	85.4571
138.85	10.5429	85.4571
138.85	10.5429	85.4571
139.66	10.5429	85.4571
139.85	10.5429	86.4571
140.37	10.5429	86.4571
141.5	10.5429	86.4571
141.06	10.5429	86.4571
141.06	10.5429	86.4571
141.06	10.5429	86.4571
142.83	10.7929	87.2071
138.03	10.7929	87.2071
139.07	10.7929	87.2071
139.83	10.7929	87.2071
139.67	10.7929	87.2071
139.67	10.7929	87.2071
139.67	10.7929	87.2071
139.84	10.7929	87.2071
140.67	10.7929	88.2071
141.43	10.7929	88.2071
140.9	10.7929	88.2071
143.6	10.7929	88.2071
143.6	10.7929	88.2071
143.6	10.7929	89.2071
143.32	10.7929	90.2071
143.84	10.7929	90.2071
144.17	10.7929	90.2071
146.79	10.7929	90.2071
146.92	10.7929	90.2071
146.92	10.7929	90.2071
146.92	10.7929	90.2071
146.46	10.7929	90.2071
146.14	10.7929	90.2071
146.55	10.7929	90.2071
145.43	10.7929	90.2071
143.74	10.7929	90.2071
143.74	10.7929	90.2071
143.74	10.7929	90.2071
143.64	10.7929	90.2071
142.24	10.7929	90.2071
141.95	10.7929	90.2071
144.36	10.7929	90.2071
145.05	10.7929	90.2071
145.05	10.7929	90.2071
145.05	10.7929	90.2071
145.39	10.7929	90.2071
143.18	10.7929	91.2071
145.81	10.7929	91.2071
145.81	10.7929	91.2071
143.9	10.7929	91.2071
143.9	10.7929	91.2071
143.9	10.7929	92.2071
142.89	10.7929	92.2071
141.46	10.7929	92.2071
144.41	10.7929	92.2071
145.18	10.7929	92.2071
145.38	10.7929	92.2071
145.38	10.7929	92.2071
145.38	10.7929	92.2071
144.99	10.7929	93.2071
144.02	10.7929	93.2071
144.98	10.7929	94.2071
144.3	10.7929	94.2071
144.82	10.7929	94.2071
144.82	10.7929	94.2071
144.82	10.7929	94.2071
144.28	10.7929	95.2071
145.82	10.7929	96.2071
144.72	10.7929	96.2071
144.55	10.7929	97.2071
145	10.7929	97.2071
145	10.7929	97.2071
145	10.7929	98.2071
144.51	10.7929	99.2071
145.74	10.7929	99.2071
145.95	10.7929	100.207
145.89	10.7929	101.207
145.89	10.7929	101.207
145.89	10.7929	101.207
145.89	10.7929	101.207
145.34	10.7929	101.207
145.71	10.7929	102.207
146.52	10.7929	102.207
146.67	10.7929	102.207
146.76	10.7929	102.207
146.76	10.7929	103.207
146.76	10.7929	103.207
147.48	10.7929	104.207
147.64	11.0429	104.957
147.05	11.0429	105.957
148.66	11.0429	106.957
147.93	11.0429	107.957
147.93	11.0429	108.957
147.93	11.0429	109.957
147.64	11.0429	109.957
147.28	11.0429	109.957
149.1	11.0429	109.957
148.82	11.0429	109.957
150	11.0429	110.957
150	11.0429	110.957
150	11.0429	111.957
150	11.0429	112.957
150.65	11.0429	113.957
155.69	11.0429	114.957
155.8	11.0429	114.957
155.5	11.0429	114.957
155.5	11.0429	115.957
155.5	11.0429	116.957
159.63	11.0429	117.957
161.44	11.0429	117.957
161.04	11.0429	117.957
161.07	11.0429	117.957
159.21	11.0429	117.957
159.21	11.0429	117.957
159.21	11.0429	117.957
162	11.0429	118.957
163.56	11.0429	118.957
163.3	11.0429	118.957
163.53	11.0429	118.957
164	11.0429	118.957
164	11.0429	118.957
164	11.0429	118.957
164.82	11.0429	118.957
166.05	11.0429	118.957
164.65	11.0429	118.957
164.09	11.0429	119.957
163.85	11.0429	119.957
163.85	11.0429	119.957
163.85	11.0429	119.957
163.22	12.0429	119.957
162.84	12.0429	120.957
163.4	12.0429	121.957
164.24	12.0429	121.957
164.84	12.0429	121.957
164.84	12.0429	121.957
164.84	12.0429	121.957
164.84	12.0429	121.957
161.95	12.0429	121.957
160.18	12.0429	121.957
160.77	12.0429	121.957
162.28	12.0429	121.957
162.28	12.0429	121.957
162.28	12.0429	121.957
161.88	12.0429	121.957
159.97	12.0429	121.957
160.16	12.0429	121.957
163.48	12.0429	121.957
161.83	12.0429	121.957
161.83	12.0429	121.957
161.83	12.0429	121.957
159.93	12.0429	121.957
162.28	12.0429	121.957
165.86	12.0429	121.957
162.02	12.0429	122.957
162.43	12.0429	123.957
162.43	12.0429	123.957
162.43	12.0429	123.957
161.39	12.0429	124.957
159.02	12.0429	125.957
153	12.0429	126.957
154.18	12.0429	126.957
155.89	12.3762	127.624
155.89	12.3762	128.624
155.89	12.3762	128.624
157.68	12.3762	128.624
158	12.3762	128.624
159.53	12.3762	129.624
160.04	12.3762	129.624
162.18	12.3762	129.624
162.18	12.3762	129.624
162.18	12.3762	129.624
161.37	12.3762	130.624
162.88	12.3762	130.624
163.6	12.3762	130.624
163.07	12.3762	130.624
164.27	12.3762	131.624
164.27	12.3762	131.624
164.27	12.3762	131.624
164.25	12.3762	131.624
163.99	12.3762	132.624
164.04	12.3762	132.624
164.38	12.7095	133.29
164.05	12.7095	133.29
164.05	12.7095	133.29
164.05	12.7095	133.29
163.95	12.7095	133.29
163.25	12.7095	133.29
163.95	12.7095	133.29
164.97	12.7095	133.29
166.21	12.7095	133.29
166.21	12.7095	133.29
166.21	12.7095	133.29
165.94	12.7095	133.29
165.4	12.7095	134.29
164.75	12.7095	135.29
168.28	12.7095	135.29
168.28	12.7095	135.29
168.28	12.7095	136.29
168.28	12.7095	137.29
167.67	12.7095	137.29
168.49	12.7095	138.29
170.37	13.2095	138.79
170.78	13.2095	138.79
170.58	13.2095	138.79
170.58	13.2095	138.79
170.58	13.2095	138.79
172.15	13.2095	138.79
172.87	13.2095	138.79
170.62	13.2095	138.79
168.46	13.2095	138.79
168.89	13.2095	138.79
168.89	13.2095	138.79
168.89	13.2095	139.79
169.1	13.2095	140.79
170.38	13.2095	140.79
169.5	13.2095	140.79
172.24	13.2095	141.79
169.92	13.2095	141.79
169.92	13.2095	141.79
169.92	13.2095	141.79
168.86	13.2095	141.79
170.5	14.2095	141.79
170.44	14.2095	142.79
170.59	14.2095	142.79
170.16	14.2095	143.79
170.16	14.2095	143.79
170.16	14.2095	143.79
168.26	14.2095	144.79
167.99	14.2095	144.79
167.75	14.2095	144.79
167.18	14.2095	144.79
167.5	14.2095	144.79
167.5	14.2095	144.79
167.5	14.2095	144.79
167.5	14.2095	144.79
168.93	14.2095	144.79
166.56	14.2095	144.79
166.09	14.2095	145.79
165.05	14.2095	145.79
165.05	14.2095	145.79
165.05	14.2095	145.79
164.75	14.2095	145.79
163.69	14.2095	146.79
164.34	14.2095	146.79
164.84	14.2095	147.79
163.18	14.2095	147.79
163.18	14.2095	147.79
163.18	14.2095	148.79
163.17	14.2095	148.79
164.12	14.2095	149.79
162.33	14.2095	150.79
162.67	14.2095	151.79
164.44	14.2095	151.79
164.44	14.2095	152.79
164.44	14.2095	153.79
165.02	14.7095	154.29
166.22	14.7095	154.29
165.68	14.7095	154.29
166.12	14.7095	155.29
165.07	14.7095	156.29
165.07	14.7095	156.29
165.07	14.7095	156.29
167.62	14.7095	157.29
170.01	14.7095	158.29
170.54	14.7095	159.29
171.55	14.7095	160.29
174.54	14.7095	161.29
174.54	14.7095	161.29
174.54	14.7095	161.29
174.54	14.7095	161.29
175.43	14.7095	161.29
177.71	14.7095	162.29
176.48	14.7095	162.29
176.49	14.7095	162.29
176.49	15.7095	162.29
176.49	15.7095	162.29
174.99	15.7095	162.29
174.05	15.7095	162.29
174.32	15.7095	162.29
174.23	15.7095	162.29
175.54	15.7095	162.29
175.54	15.7095	163.29
175.54	15.7095	164.29
175.28	15.7095	165.29
185.21	15.7095	166.29
183.65	15.7095	167.29
184.9	15.7095	167.29
185.18	15.7095	167.29
185.18	15.7095	167.29
185.18	15.7095	167.29
183.7	15.7095	167.29
182.93	15.7095	167.29
181.35	15.7095	167.29
181.8	15.7095	167.29
181.85	15.7095	168.29
181.85	15.7095	168.29
181.85	15.7095	168.29
180.75	15.7095	168.29
178.05	15.7095	168.29
178.83	15.7095	168.29
171.48	15.7095	168.29
172.98	15.7095	168.29
172.98	15.7095	168.29
172.98	15.7095	168.29
166.22	15.7095	168.29
170.61	15.7095	168.29
162.54	16.7095	168.29
166.73	17.2095	168.79
168.2	17.2095	169.79
168.2	17.2095	169.79
168.2	17.2095	169.79
172.99	17.2095	170.79
171.24	17.2095	170.79
171.48	17.2095	171.79
163.83	17.2095	172.79
157.54	17.2095	173.79
157.54	17.2095	173.79
157.54	17.2095	173.79
158.98	17.2095	173.79
164.32	17.2095	173.79
166.76	17.2095	174.79
165.58	17.7095	175.29
169.14	17.7095	175.29
169.14	17.7095	175.29
169.14	17.7095	175.29
172.62	17.7095	176.29
172.51	17.7095	177.29
171.91	17.7095	178.29
170.33	17.7095	178.29
166.98	17.7095	179.29
166.98	17.7095	179.29
166.98	17.7095	179.29
166.98	17.7095	179.29
165.11	17.7095	179.29
167.31	17.7095	180.29
165.25	17.7095	181.29
161.37	17.7095	181.29
161.37	17.7095	181.29
161.37	17.7095	181.29
162.42	18.3762	181.624
163.43	18.3762	181.624
167.24	18.3762	182.624
170.09	18.3762	182.624
172.99	18.3762	182.624
172.99	18.3762	182.624
172.99	18.3762	182.624
173.13	18.3762	182.624
174.72	18.3762	183.624
173.02	18.7762	184.224
168.62	18.7762	185.224
169.34	19.7762	185.224
169.34	19.7762	185.224
169.34	19.7762	185.224
174.51	19.7762	186.224
177.71	19.7762	186.224
177.55	19.7762	186.224
179.17	19.7762	186.224
174.87	19.7762	186.224
174.87	19.7762	186.224
174.87	19.7762	186.224
173.29	19.7762	186.224
174.74	19.7762	186.224
176.85	19.7762	186.224
181.69	19.7762	186.224
182.39	19.7762	187.224
182.39	19.7762	187.224
182.39	19.7762	187.224
186.62	20.7762	187.224
185	20.7762	187.224
186.12	20.7762	187.224
186.82	20.7762	188.224
190.53	20.7762	188.224
190.53	21.7762	188.224
190.53	21.7762	189.224
186.59	21.7762	190.224
178.9	21.7762	191.224
177.39	21.7762	192.224
177.25	21.7762	193.224
181.63	21.7762	193.224
181.63	21.7762	193.224
181.63	21.7762	193.224
182.25	21.7762	193.224
180.36	21.7762	194.224
181.97	21.7762	195.224
185.88	21.7762	196.224
187.45	21.7762	197.224
187.45	21.7762	197.224
187.45	21.7762	198.224
184.63	22.2762	198.724
181.35	22.2762	199.724
183.92	22.2762	199.724
187.3	22.2762	200.724
186.38	22.2762	201.724
186.38	22.2762	202.724
186.38	22.2762	203.724
187.32	22.2762	203.724
187.25	22.2762	203.724
182.24	22.2762	203.724
183.35	22.2762	204.724
187.38	22.2762	204.724
187.38	22.2762	204.724
187.38	22.2762	204.724
187.35	22.5262	205.474
188.75	22.5262	206.474
186.62	22.5262	206.474
185.73	22.5262	207.474
185.24	22.5262	208.474
185.24	22.5262	208.474
185.24	22.5262	208.474
181.48	22.5262	208.474
181.31	22.5262	208.474
177.95	22.5262	208.474
177.95	22.5262	208.474
177.06	22.5262	208.474
177.06	22.5262	208.474
177.06	23.5262	208.474
182.21	23.5262	208.474
180.94	23.5262	209.474
188	23.5262	210.474
189.45	23.5262	211.474
189.66	23.5262	211.474
189.66	23.5262	211.474
189.66	23.5262	211.474
190.84	23.5262	212.474
192.94	23.5262	212.474
194.05	23.5262	213.474
191.58	23.5262	214.474
194.56	23.5262	214.474
194.56	23.5262	214.474
194.56	23.5262	214.474
192.18	23.5262	215.474
191.15	23.5262	215.474
188.72	23.5262	216.474
187.48	24.0262	216.974
183.57	24.0262	217.974
183.57	24.0262	217.974
183.57	24.0262	218.974
182.89	24.0262	219.974
187.24	24.0262	220.974
181.47	24.3595	221.64
182.04	24.3595	221.64
184.75	24.3595	221.64
184.75	24.3595	221.64
184.75	24.3595	221.64
184.75	24.3595	222.64
184.95	24.3595	223.64
183.99	24.3595	224.64
186.18	24.3595	225.64
183.88	24.3595	225.64
183.88	24.3595	226.64
183.88	24.4429	227.557
183.88	24.4429	228.557
186.3	24.4429	228.557
185.54	24.4429	229.557
184.66	24.4429	229.557
182.54	24.4429	230.557
182.54	24.4429	230.557
182.54	24.4429	230.557
181.59	24.9429	231.057
181.31	24.9429	232.057
182.32	24.9429	233.057
180.55	24.9429	234.057
179.16	24.9429	235.057
179.16	24.9429	236.057
179.16	24.9429	236.057
179.16	24.9429	237.057
180	24.9429	238.057
181.07	24.9429	239.057
180.52	24.9429	240.057
188.52	24.9429	241.057
188.52	24.9429	241.057
188.52	24.9429	241.057
189.98	24.9429	242.057
191.93	24.9429	243.057
191.73	25.9429	243.057
190.98	26.2762	243.724
190.46	26.2762	243.724
190.46	26.2762	243.724
190.46	26.2762	243.724
192.5	26.2762	244.724
192.6	26.2762	245.724
192.62	26.2762	245.724
191.53	26.2762	245.724
193.64	26.2762	246.724
193.64	26.2762	247.724
193.64	26.2762	247.724
192.82	27.2762	247.724
193.35	27.2762	248.724
192.95	27.2762	249.724
193.13	27.2762	250.724
192.42	27.2762	250.724
192.42	27.2762	250.724
192.42	27.2762	251.724
192.62	27.2762	252.724
192.22	27.2762	253.724
192.25	27.2762	254.724
193.02	27.7762	255.224
193.42	27.7762	256.224
193.42	27.7762	256.224
193.42	27.7762	257.224
193.42	27.7762	257.224
193.39	27.7762	258.224
193.87	27.7762	259.224
197.61	27.7762	260.224
197.76	27.7762	260.224
197.76	27.7762	260.224
197.76	27.7762	260.224
197.53	28.2762	260.724
197.98	28.2762	261.724
196.73	28.2762	261.724
197.53	28.2762	262.724
198.81	28.2762	263.724
198.81	28.2762	264.724
198.81	28.2762	265.724
200.66	28.2762	266.724
197.26	28.2762	266.724
197.77	28.2762	267.724
199.81	28.2762	268.724
200.62	28.2762	269.724
200.62	28.2762	269.724
200.62	28.2762	269.724
201	28.2762	269.724
203.78	28.2762	269.724
204.72	28.2762	269.724
206	28.2762	269.724
206.01	28.2762	269.724
206.01	28.2762	269.724
206.01	28.2762	269.724
205.72	28.2762	269.724
204.25	28.2762	269.724
204.69	28.2762	270.724
205.49	28.2762	271.724
205.48	28.2762	272.724
205.48	28.2762	273.724
205.48	28.2762	274.724
207.77	28.2762	275.724
207.18	28.2762	275.724
207.29	28.2762	276.724
208.27	28.2762	276.724
208.65	28.2762	277.724
208.65	28.2762	277.724
208.65	28.2762	277.724
209.47	28.2762	278.724
209.5	28.2762	279.724
206.05	28.2762	279.724
205.47	28.2762	280.724
205.47	28.2762	281.724
205.47	28.2762	282.724
205.47	28.2762	283.724
204.94	28.5262	284.474
202.33	28.7262	285.274
202.58	28.7262	286.274
205.32	28.7262	287.274
202.8	28.7262	288.274
202.8	28.7262	288.274
202.8	28.7262	288.274
202.72	29.2262	288.774
207.45	29.3031	289.697
200.13	29.4849	290.515
199.51	29.4849	291.515
199.6	30.1516	291.848
199.6	30.1516	291.848
199.6	30.1516	292.848
198.62	31.1516	292.848
200	31.6516	293.348
203.57	31.9016	294.098
205.58	31.9016	294.098
206.81	31.9016	295.098
206.81	31.9016	296.098
206.81	31.9016	297.098
207.08	31.9016	298.098
208	32.1516	298.848
208.06	32.1516	299.848
207.24	32.1516	300.848
204.99	32.6516	301.348
204.99	32.6516	301.348
204.99	32.6516	301.348
203.75	32.6516	302.348
201.48	32.6516	303.348
201.23	32.6516	304.348
200.6	32.6516	305.348
201.17	32.6516	306.348
201.17	32.6516	306.348
201.17	32.6516	306.348
199.44	32.6516	307.348
199.04	32.6516	307.348
199.73	32.6516	308.348
197.89	32.6516	309.348
195.88	32.6516	310.348
195.88	32.6516	310.348
195.88	32.6516	310.348
197.76	32.6516	311.348
196.82	32.6516	312.348
196.12	32.8183	313.182
196.09	32.8183	313.182
194.3	32.8183	314.182
194.3	32.8183	314.182
194.3	32.8183	314.182
194.3	32.8183	314.182
196.46	32.8183	314.182
194.53	32.8183	315.182
192.9	32.8183	315.182
189.08	32.8183	316.182
189.08	32.8183	316.182
189.08	32.8183	317.182
188.54	32.8183	318.182
189.2	33.8183	318.182
193.99	34.0183	318.982
194.44	34.0183	319.982
195.14	34.0183	320.982
195.14	34.0183	321.982
195.14	34.0183	322.982
192.51	34.0183	323.982
194.55	34.0183	324.982
193.1	34.0183	325.982
195.1	34.0183	326.982
199.1	34.0183	326.982
199.1	34.0183	326.982
199.1	34.3516	327.648
198.29	34.6016	328.398
198.93	34.6016	328.398
198.78	34.6016	328.398
193.39	34.6016	329.398
193.7	34.6016	329.398
193.7	34.6016	329.398
193.7	34.6016	329.398
192.86	34.9349	330.065
191.95	35.2683	330.732
193	35.2683	331.732
191.4	35.7683	332.232
195.58	35.7683	332.232
195.58	35.7683	332.232
195.58	35.7683	332.232
195.83	35.7683	333.232
195.93	35.7683	333.232
195.93	35.7683	334.232
195.29	35.7683	335.232
191.41	35.7683	336.232
191.41	35.7683	336.232
191.41	35.7683	336.232
189.67	35.7683	336.232
186.26	35.7683	337.232
185.25	35.7683	338.232
183.09	35.7683	339.232
186.01	35.7683	339.232
186.01	35.7683	340.232
186.01	35.7683	340.232
184.79	35.7683	340.232
183.65	35.7683	341.232
188.25	35.9349	342.065
195.34	36.1849	342.815
192.45	37.1849	342.815
192.45	37.1849	343.815
192.45	37.1849	344.815
190.83	37.1849	344.815
190.34	37.1849	344.815
191.08	38.1849	344.815
193.95	38.1849	345.815
196.39	38.1849	345.815
196.39	38.1849	345.815
196.39	38.1849	345.815
196.68	38.1849	346.815
195.98	38.1849	346.815
195.18	38.1849	346.815
194.45	38.1849	347.815
198.52	38.1849	348.815
198.52	38.1849	348.815
198.52	38.1849	348.815
198.76	38.1849	348.815
199.93	38.1849	349.815
199.03	38.1849	350.815
198.42	38.1849	351.815
199.29	38.1849	352.815
199.29	38.1849	353.815
199.29	38.1849	353.815
199.01	38.1849	354.815
198.29	38.1849	354.815
198.4	38.1849	354.815
200.84	38.1849	354.815
201.22	38.1849	354.815
201.22	38.1849	354.815
201.22	38.1849	354.815
200.5	38.1849	354.815
198.65	38.1849	354.815
197.25	38.1849	355.815
195.7	39.1849	355.815
197.77	39.1849	355.815
197.77	40.1849	355.815
197.77	40.1849	355.815
195.69	40.3278	356.672
194.87	40.6611	357.339
195.08	40.6611	358.339
193.37	40.6611	359.339
194.85	40.6611	360.339
194.85	40.6611	360.339
194.85	40.6611	360.339
194.85	40.6611	360.339
194.54	40.6611	361.339
195.04	40.6611	362.339
199.1	40.6611	363.339
199.5	40.6611	363.339
199.5	40.6611	363.339
199.5	41.6611	363.339
200.95	41.6611	364.339
203.27	41.6611	364.339
203.77	41.6611	365.339
206.36	41.6611	366.339
206.81	42.1611	366.839
206.81	42.1611	366.839
206.81	42.1611	366.839
207.15	42.4945	367.506
207.07	42.4945	368.506
206.43	42.4945	369.506
206.18	42.4945	370.506
205.98	42.4945	371.506
205.98	42.4945	371.506
205.98	42.4945	372.506
205.29	42.9945	373.006
204.98	42.9945	374.006
204	42.9945	375.006
205.91	42.9945	376.006
207.45	43.9945	376.006
207.45	43.9945	376.006
207.45	43.9945	376.006
210.47	43.9945	377.006
209.84	43.9945	377.006
210.51	44.3278	377.672
210.39	44.3278	378.672
210.59	44.3278	379.672
210.59	44.3278	379.672
210.59	44.3278	379.672
209.82	44.3278	380.672
207.99	44.3278	381.672
205.82	44.5278	382.472
205.76	44.5278	382.472
207.8	44.5278	383.472
207.8	44.5278	383.472
207.8	44.5278	383.472
208.93	44.5278	384.472
211	45.2778	384.722
200.63	45.2778	385.722
194.96	45.2778	386.722
193.36	45.2778	387.722
193.36	45.2778	387.722
193.36	45.2778	388.722
194.4	45.2778	389.722
191.25	45.2778	390.722
190.72	45.2778	390.722
191.6	45.2778	391.722
193.27	45.2778	392.722
193.27	45.2778	392.722
193.27	45.2778	393.722
193.27	45.2778	394.722
193.27	45.2778	395.722
194.53	45.2778	396.722
197.15	45.2778	397.722
193.43	45.2778	397.722
193.43	45.2778	397.722
193.43	45.2778	397.722
194.14	45.2778	398.722
195.07	45.2778	398.722
191.16	45.2778	398.722
190.1	45.2778	398.722
189.64	45.2778	398.722
189.64	45.2778	398.722
189.64	45.2778	398.722
189.25	45.2778	398.722
188.32	45.2778	398.722
185.51	45.2778	398.722
185.85	45.2778	398.722
186.94	45.7778	399.222
186.94	45.7778	399.222
186.94	45.7778	399.222
190.35	45.7778	400.222
189.2	45.7778	401.222
190.29	45.7778	402.222
190.29	45.7778	403.222
193.49	45.7778	404.222
193.49	45.7778	404.222
193.49	45.7778	404.222
192.88	45.7778	405.222
191.23	45.7778	406.222
191.98	45.7778	407.222
191.53	46.4445	407.556
190.07	46.4445	407.556
190.07	46.4445	407.556
190.07	46.4445	407.556
189.48	46.4445	407.556
189.36	46.4445	407.556
188.65	46.4445	407.556
189.7	46.9445	408.056
191.95	46.9445	409.056
191.95	46.9445	410.056
191.95	46.9445	411.056
192.62	46.9445	412.056
194.2	46.9445	413.056
192.95	47.4445	413.556
191.99	47.4445	414.556
191.76	47.4445	415.556
191.76	47.4445	416.556
191.76	47.4445	417.556
193.62	47.6445	418.356
195.69	47.6445	419.356
195.08	47.9778	420.022
194.77	47.9778	421.022
193.42	47.9778	422.022
193.42	47.9778	422.022
193.42	47.9778	422.022
192.4	47.9778	422.022
192.4	47.9778	422.022
191.95	47.9778	423.022
192.71	47.9778	423.022
189.83	47.9778	423.022
189.83	47.9778	424.022
189.83	47.9778	425.022
191.55	48.3778	425.622
191.55	48.3778	426.622
196.35	48.3778	427.622
195.27	48.3778	428.622
193.99	48.7111	429.289
193.99	48.7111	429.289
193.99	48.7111	430.289
193.14	48.7111	431.289
192.87	48.7111	432.289
192.32	48.7111	433.289
192.88	48.9611	434.039
194.45	48.9611	435.039
194.45	49.9611	435.039
194.45	49.9611	436.039
192.62	49.9611	437.039
192.5	49.9611	438.039
192.59	49.9611	438.039
193.65	49.9611	439.039
194.47	49.9611	440.039
194.47	49.9611	441.039
194.47	49.9611	441.039
194.47	49.9611	442.039
196.08	50.2111	442.789
204.72	50.4611	443.539
204.42	50.4611	444.539
204.97	50.4611	445.539
204.97	50.4611	445.539
204.97	50.4611	446.539
204.93	50.7945	447.206
203.9	50.7945	448.206
203.52	50.7945	449.206
203.07	50.7945	450.206
205.18	51.2945	450.706
205.18	51.2945	450.706
205.18	51.2945	450.706
203.79	51.2945	451.706
202.79	51.2945	452.706
201.02	51.2945	453.706
199.74	51.2945	454.706
