# Supplementary material for: Measuring information flux between social media and stock prices with Transfer Entropy
Source: PLoS One. 2021 Sep 23;16(9):e0257686. doi: 10.1371/journal.pone.0257686 (PMC8459996; doi:10.1371/journal.pone.0257686)
Supplement: S1 Data — (ZIP) [file pone.0257686.s001.zip › DATA BASES/9.-IBM/ibm3.xlsx]

## Sheet: ibm3
fecha	tweet	TextBlob	clean	subjectivity	sentiment	polarity		FECHA	EVENTOS	NEGATIVE	NEUTRAL	POSITIVE	-	+	stock	NEG	POS	index
2013-12-09	Who says #math has to be boring? http://nyti.ms/1gSTQsWÃ‚Â @PathwaysInTech #STEM	who says #math has to be boring? @pathwaysintech #stem	who says #math has to be boring? @pathwaysintech #stem	1	negative	-1		2009-01-01	0	0	0	0	0	0	84.16	0	0	0	0	2	0
2014-12-20	Skin cancer meets its worst nightmare: @IBM & @sloan_kettering http://bit.ly/1Cc4f0bÃ‚Â _x000D_ #melanoma #health #Watson #bigdata #machinelearning	skin cancer meets its worst nightmare: @ibm & @sloan_kettering _x000D_ #melanoma #health #watson #bigdata #machinelearning	skin cancer meets its worst nightmare: @ibm & @sloan_kettering _x000D_ #melanoma #health #watson #bigdata #machinelearning	1	negative	-1		2009-01-02	1	0	0	1	0	0	87.37	0	0	1	1	3	1
2014-12-19	#SkinCancer meets its worst nightmare: @IBM http://lvstr.ng/1zd1YR3Ã‚Â via @VentureBeat	#skincancer meets its worst nightmare: @ibm via @venturebeat	#skincancer meets its worst nightmare: @ibm via @venturebeat	1	negative	-1		2009-01-03	0	0	0	0	0	0	87.37	0	0	1	0	2	0
2014-12-03	Your 10 worst email habits. http://ibm.co/1yIwLDCÃ‚Â Time for a #newwaytowork #IBMVerse via @BuzzFeedpic.twitter.com/Z9sJYjv2TQ	your 10 worst email habits. time for a #newwaytowork #ibmverse via @buzzfeedpic.twitter.com/z9sjyjv2tq	your 10 worst email habits. time for a #newwaytowork #ibmverse via @buzzfeedpic.twitter.com/z9sjyjv2tq	1	negative	-1		2009-01-04	0	0	0	0	0	0	87.37	0	0	1	0	2	0
2014-12-02	Our worst email habits in pictures. http://ibm.co/1yIwLDCÃ‚Â Time for a change. #IBMVerse #newwaytoworkpic.twitter.com/5YdAZRPewm	our worst email habits in pictures. time for a change. #ibmverse #newwaytoworkpic.twitter.com/5ydazrpewm	our worst email habits in pictures. time for a change. #ibmverse #newwaytoworkpic.twitter.com/5ydazrpewm	1	negative	-1		2009-01-05	1	0	0	1	0	0	86.82	0	0	2	1	3	1
2017-11-30	Dear @IBM. PLEASE STOP ADVERTISING ON @seanhannity!!!! He is a BAD INFLUENCE on our SOCIETY!https://twitter.com/jilevin/status/936425474829574144Ã‚Â Ã¢â‚¬Â¦ PLEASE RT!_x000D_ Dear @ibm,Ã¢â‚¬Â¦	dear @ibm. please stop advertising on @seanhannity!!!! he is a bad influence on our society! please rt!_x000D_ dear @ibm,	dear @ibm. please stop advertising on @seanhannity!!!! he is a bad influence on our society! please rt!_x000D_ dear @ibm,	0.666667	negative	-1		2009-01-06	0	0	0	0	0	0	89.23	0	0	2	0	2	0
2011-04-27	The 11 Worst Mistakes In Tech History $AOL $YHOO $GOOG $MSFT $IBM $NWS $TWX $AAPL $RNWK by @pegobry http://read.bi/fE8M2l	the 11 worst mistakes in tech history $aol $yhoo $goog $msft $ibm $nws $twx $aapl $rnwk by @pegobry	the 11 worst mistakes in tech history $aol $yhoo $goog $msft $ibm $nws $twx $aapl $rnwk by @pegobry	1	negative	-1		2009-01-07	1	0	1	0	0	0	87.79	0	0	2	0	2	1
2012-06-26	Thousands Of IBM Employees Got A Nasty Surprise Yesterday: Here's The E-mail They Saw $IBM by @Julie188 http://read.bi/OrHBck	thousands of ibm employees got a nasty surprise yesterday: here's the e-mail they saw $ibm by @julie188	thousands of ibm employees got a nasty surprise yesterday: here's the e-mail they saw $ibm by @julie188	1	negative	-1		2009-01-08	0	0	0	0	0	0	87.18	0	0	2	0	2	0
2018-06-20	IBM Statement on US Immigration Policy https://www.ibm.com/blogs/policy/immigration-policy-stmt/Ã‚Â Ã¢â‚¬Â¦ @ibm @IBMpolicy Ã¢â‚¬Å“we should not wait for an act of congress to stop the inhumane separation of children from their parentsÃ¢â‚¬ï¿½.	ibm statement on us immigration policy @ibm @ibmpolicy we should not wait for an act of congress to stop the inhumane separation of children from their parents.	ibm statement on us immigration policy @ibm @ibmpolicy we should not wait for an act of congress to stop the inhumane separation of children from their parents.	0.9	negative	-0.9		2009-01-09	0	0	0	0	0	0	84.7	0	0	2	0	2	0
2015-11-19	IBM to base two sports units in Atlanta http://bizj.us/1k87z6Ã‚Â $IBM #tech #sportsbizpic.twitter.com/DxaeCWI2yo	ibm to base two sports units in atlanta $ibm #tech #sportsbizpic.twitter.com/dxaecwi2yo	ibm to base two sports units in atlanta $ibm #tech #sportsbizpic.twitter.com/dxaecwi2yo	1	negative	-0.8		2009-01-10	0	0	0	0	0	0	84.7	0	0	2	0	2	0
2016-02-16	Buffett hasn't been Buffett in 30 years and now buys all kinds of crap yet people still think he knows something $KMI $IBM	buffett hasn't been buffett in 30 years and now buys all kinds of crap yet people still think he knows something $kmi $ibm	buffett hasn't been buffett in 30 years and now buys all kinds of crap yet people still think he knows something $kmi $ibm	0.8	negative	-0.8		2009-01-11	0	0	0	0	0	0	84.7	0	0	2	0	2	0
2013-12-17	In 5 years, the classroom will learn you: http://bit.ly/18OrVoLÃ‚Â [VIDEO] #IBM5in5pic.twitter.com/SwQ2iuFAiv	in 5 years, the classroom will learn you: [video] #ibm5in5pic.twitter.com/swq2iufaiv	in 5 years, the classroom will learn you: [video] #ibm5in5pic.twitter.com/swq2iufaiv	1	negative	-0.75		2009-01-12	0	0	0	0	0	0	85.71	0	0	2	0	2	0
2013-11-20	#Science #Art: (re-)discover the #history of #Mandelbrot, father of #Fractal #Geometry http://ibm.co/18JPRsZÃ‚Â | @IBM pic.twitter.com/GRjicfp4Jt	#science #art: (re-)discover the #history of #mandelbrot, father of #fractal #geometry | @ibm pic.twitter.com/grjicfp4jt	#science #art: (re-)discover the #history of #mandelbrot, father of #fractal #geometry | @ibm pic.twitter.com/grjicfp4jt	1	negative	-0.75		2009-01-13	0	0	0	0	0	0	85.34	0	0	2	0	2	0
2013-02-21	Solutions for an aging population: http://youtu.be/kDvW8R4BL0IÃ‚Â (video)	solutions for an aging population: (video)	solutions for an aging population: (video)	1	negative	-0.75		2009-01-14	0	0	0	0	0	0	83.19	0	0	2	0	2	0
2013-01-10	RT @kirstengraham: [Infographic] 20 Years of IBM Innovation, Patent Leadership: http://flic.kr/p/dKhuAsÃ‚Â via @IBM #think20 #innovation	rt @kirstengraham: [infographic] 20 years of ibm innovation, patent leadership: via @ibm #think20 #innovation	rt @kirstengraham: [infographic] 20 years of ibm innovation, patent leadership: via @ibm #think20 #innovation	1	negative	-0.75		2009-01-15	0	0	0	0	0	0	84.12	0	0	2	0	2	0
2014-07-20	BYOD devices drove the Apple and @IBM deal this week, and Apple emerges from it victorious: _x000D_ http://bit.ly/WnZnTIÃ‚Â (by @gigabarb)	byod devices drove the apple and @ibm deal this week, and apple emerges from it victorious: _x000D_ (by @gigabarb)	byod devices drove the apple and @ibm deal this week, and apple emerges from it victorious: _x000D_ (by @gigabarb)	1	negative	-0.75		2009-01-16	1	0	0	1	0	0	84.92	0	0	3	1	3	1
2014-05-21	Looking skyward at our @ibmbrasil offices in Rio de Janeiro: http://instagram.com/p/oQ8LQQvhnV/Ã‚Â (Photo credit: @thayneves)pic.twitter.com/8dCXavN4rR	looking skyward at our @ibmbrasil offices in rio de janeiro: (photo credit: @thayneves)pic.twitter.com/8dcxavn4rr	looking skyward at our @ibmbrasil offices in rio de janeiro: (photo credit: @thayneves)pic.twitter.com/8dcxavn4rr	1	negative	-0.75		2009-01-17	0	0	0	0	0	0	84.92	0	0	3	0	2	0
2014-02-21	What happens when you compare #Tomcat, @JBoss, #Jetty, @GlassFish and @IBM Liberty Profile? This: http://0t.ee/1edM49pÃ‚Â (PDF download)	what happens when you compare #tomcat, @jboss, #jetty, @glassfish and @ibm liberty profile? this: (pdf download)	what happens when you compare #tomcat, @jboss, #jetty, @glassfish and @ibm liberty profile? this: (pdf download)	1	negative	-0.75		2009-01-18	0	0	0	0	0	0	84.92	0	0	3	0	2	0
2014-02-21	No matter what business you're in, you're now in the business of #data: http://bit.ly/1p30rpGÃ‚Â [VIDEO]	no matter what business you're in, you're now in the business of #data: [video]	no matter what business you're in, you're now in the business of #data: [video]	1	negative	-0.75		2009-01-19	0	0	0	0	0	0	84.92	0	0	3	0	2	0
2015-03-19	How #CSuite executives see the landscape changing: http://ibm.co/19CdW9oÃ‚Â (infographic via @IBM) #IBMpic.twitter.com/eKfW5muIDR	how #csuite executives see the landscape changing: (infographic via @ibm) #ibmpic.twitter.com/ekfw5muidr	how #csuite executives see the landscape changing: (infographic via @ibm) #ibmpic.twitter.com/ekfw5muidr	1	negative	-0.75		2009-01-20	0	0	0	0	0	0	81.98	0	0	3	0	2	0
2015-02-14	Synergy Research ranks @IBM as No. 1 hybrid cloud provider for the Enterprise: http://ibm.co/1ugnHGDÃ‚Â (powered by #IBMz #MSP)	synergy research ranks @ibm as no. 1 hybrid cloud provider for the enterprise: (powered by #ibmz #msp)	synergy research ranks @ibm as no. 1 hybrid cloud provider for the enterprise: (powered by #ibmz #msp)	1	negative	-0.75		2009-01-21	1	0	0	1	0	0	91.42	0	0	4	1	3	1
2018-06-22	Thank you for the list. It is disappointing that my insurance company is on this list. They have serviced me well but I could not support anyone who supports FOXNews so will be changing. Losing customers and revenue is the one way to stop these fascist! #WeAreStrongerTogether	thank you for the list. it is disappointing that my insurance company is on this list. they have serviced me well but i could not support anyone who supports foxnews so will be changing. losing customers and revenue is the one way to stop these fascist! #wearestrongertogether	thank you for the list. it is disappointing that my insurance company is on this list. they have serviced me well but i could not support anyone who supports foxnews so will be changing. losing customers and revenue is the one way to stop these fascist! #wearestrongertogether	0.7	negative	-0.75		2009-01-22	1	0	1	0	0	0	90.07	0	0	4	0	2	1
2010-01-19	$IBM raises 2010 target, beats street: http://is.gd/6Crgs (Reuters)	$ibm raises 2010 target, beats street: (reuters)	$ibm raises 2010 target, beats street: (reuters)	1	negative	-0.75		2009-01-23	1	0	1	0	0	0	89.49	0	0	4	0	2	1
2012-06-05	IBM SmartCloud Desktop Infrastructure w/ #Citrix and @IBM Ã¢â‚¬â€œ the what and why: http://bit.ly/JJQqqnÃ‚Â (cc @IBMcloud)	ibm smartcloud desktop infrastructure w/ #citrix and @ibm the what and why: (cc @ibmcloud)	ibm smartcloud desktop infrastructure w/ #citrix and @ibm the what and why: (cc @ibmcloud)	1	negative	-0.75		2009-01-24	0	0	0	0	0	0	89.49	0	0	4	0	2	0
2012-02-16	.@IBM is now the largest employer of Ph.D mathematicians in the world:_x000D_ http://is.gd/7vbhEOÃ‚Â (via @qhardy)	.@ibm is now the largest employer of ph.d mathematicians in the world:_x000D_ (via @qhardy)	.@ibm is now the largest employer of ph.d mathematicians in the world:_x000D_ (via @qhardy)	1	negative	-0.75		2009-01-25	0	0	0	0	0	0	89.49	0	0	4	0	2	0
2014-10-14	Tired of boring dinners? @IBM's Watson to the rescue! http://f-st.co/gwKFuKDÃ‚Â by @ctrlzee #BestDesignFC pic.twitter.com/s0Vx3JjyQm	tired of boring dinners? @ibm's watson to the rescue! by @ctrlzee #bestdesignfc pic.twitter.com/s0vx3jjyqm	tired of boring dinners? @ibm's watson to the rescue! by @ctrlzee #bestdesignfc pic.twitter.com/s0vx3jjyqm	0.85	negative	-0.7		2009-01-26	0	0	0	0	0	0	91.6	0	0	4	0	2	0
2014-10-03	Tired of boring dinners? @IBM's Watson to the rescue! http://f-st.co/oKXezEQÃ‚Â by @ctrlzee #BestDesignFC pic.twitter.com/26MuABHO0n	tired of boring dinners? @ibm's watson to the rescue! by @ctrlzee #bestdesignfc pic.twitter.com/26muabho0n	tired of boring dinners? @ibm's watson to the rescue! by @ctrlzee #bestdesignfc pic.twitter.com/26muabho0n	0.85	negative	-0.7		2009-01-27	2	0	2	0	0	0	91.66	0	0	4	0	2	2
2016-03-23	According to @IBMWatson, Harry Potter and Voldemort exhibit a similiar amount of anger http://read.bi/21HfrdiÃ‚Â pic.twitter.com/R70Tuos3Fa	according to @ibmwatson, harry potter and voldemort exhibit a similiar amount of anger	according to @ibmwatson, harry potter and voldemort exhibit a similiar amount of anger	0.2	negative	-0.7		2009-01-28	1	0	0	1	0	0	94.82	0	0	5	1	3	1
2017-03-28	Announcing the first-ever #blockchain solution for the U.S. crude oil market: http://bit.ly/2nffzUhÃ‚Â via @coindeskpic.twitter.com/TN8eXRp6FD	announcing the first-ever #blockchain solution for the you.s. crude oil market: via @coindeskpic.twitter.com/tn8exrp6fd	announcing the first-ever #blockchain solution for the you.s. crude oil market: via @coindeskpic.twitter.com/tn8exrp6fd	1	negative	-0.7		2009-01-29	0	0	0	0	0	0	92.51	0	0	5	0	2	0
2013-04-22	If I told you that $IBM, $GE, $UNH and $CAT all had bad Q's would you believe the $DJIA is still at 14,500?	if i told you that $ibm, $ge, $unh and $cat all had bad q's would you believe the $djia is still at 14,500?	if i told you that $ibm, $ge, $unh and $cat all had bad q's would you believe the $djia is still at 14,500?	0.666667	negative	-0.7		2009-01-30	0	0	0	0	0	0	91.65	0	0	5	0	2	0
2014-10-21	Think you're having a bad week? Warren Buffett has lost $2 billion in 2 days http://money.cnn.com/2014/10/21/investing/warren-buffett-berkshire-lost-2-billion/index.htmlÃ‚Â Ã¢â‚¬Â¦ $KO $IBM pic.twitter.com/WyKH1QIW7e	think you're having a bad week? warren buffett has lost $2 billion in 2 days $ko $ibm pic.twitter.com/wykh1qiw7e	think you're having a bad week? warren buffett has lost $2 billion in 2 days $ko $ibm pic.twitter.com/wykh1qiw7e	0.666667	negative	-0.7		2009-01-31	0	0	0	0	0	0	91.65	0	0	5	0	2	0
2015-11-25	Hi @IBM. May I suggest not publishing docs encouraging, SQL injection, XSS, bad hashing..._x000D_ http://www.ibm.com/developerworks/library/wa-aj-authenticate/Ã‚Â Ã¢â‚¬Â¦pic.twitter.com/nE4we5utec	hi @ibm. may i suggest not publishing docs encouraging, sql injection, xss, bad hashing..._x000D_	hi @ibm. may i suggest not publishing docs encouraging, sql injection, xss, bad hashing..._x000D_	0.666667	negative	-0.7		2009-02-01	0	0	0	0	0	0	91.65	0	0	5	0	2	0
2017-07-18	Today 20 @IBM leaders and Texans met with #TXlege. Our message? #Bathroombills are bad for business. #inclusiveIBM #KeepTXOpenpic.twitter.com/3WhvYQXRci Ã¢â‚¬â€œ at Texas State Capitol	today 20 @ibm leaders and texans met with #txlege. our message? #bathroombills are bad for business. #inclusiveibm #keeptxopenpic.twitter.com/3whvyqxrci at texas state capitol	today 20 @ibm leaders and texans met with #txlege. our message? #bathroombills are bad for business. #inclusiveibm #keeptxopenpic.twitter.com/3whvyqxrci at texas state capitol	0.666667	negative	-0.7		2009-02-02	0	0	0	0	0	0	90.93	0	0	5	0	2	0
2017-03-09	Got bad #data? The Chief Data Officer. @IBM {#MDM #BigData #CorpGov #DataAnalytics}pic.twitter.com/gsI3AA81br	got bad #data? the chief data officer. @ibm {#mdm #bigdata #corpgov #dataanalytics}pic.twitter.com/gsi3aa81br	got bad #data? the chief data officer. @ibm {#mdm #bigdata #corpgov #dataanalytics}pic.twitter.com/gsi3aa81br	0.666667	negative	-0.7		2009-02-03	0	0	0	0	0	0	93.48	0	0	5	0	2	0
2011-01-04	@earthprimbee Not as bad as it sounds? @IBM applied for a patent on one aspect of design for virtual learning. http://bit.ly/dWcEug	@earthprimbee not as bad as it sounds? @ibm applied for a patent on one aspect of design for virtual learning.	@earthprimbee not as bad as it sounds? @ibm applied for a patent on one aspect of design for virtual learning.	0.666667	negative	-0.7		2009-02-04	0	0	0	0	0	0	92.83	0	0	5	0	2	0
2014-05-14	.@guster's Ryan Miller meets mad scientist/@IBM fellow @johncohnvt & his liquid nitrogen: http://youtu.be/1J1z7dzZzp8Ã‚Â (via @VermontPublicTV)	.@guster's ryan miller meets mad scientist/@ibm fellow @johncohnvt & his liquid nitrogen: (via @vermontpublictv)	.@guster's ryan miller meets mad scientist/@ibm fellow @johncohnvt & his liquid nitrogen: (via @vermontpublictv)	1	negative	-0.6875		2009-02-05	1	0	0	1	0	0	92.41	0	0	6	1	3	1
2017-12-03	.@IBM uses network automation & analytics to drive competitive edge. See how #CiscoDNA helps their customers achieve the impossible: http://cs.co/IBMstoryÃ‚Â #CiscoStoriespic.twitter.com/YrMZz5RelV	.@ibm uses network automation & analytics to drive competitive edge. see how #ciscodna helps their customers achieve the impossible: #ciscostoriespic.twitter.com/yrmzz5relv	.@ibm uses network automation & analytics to drive competitive edge. see how #ciscodna helps their customers achieve the impossible: #ciscostoriespic.twitter.com/yrmzz5relv	1	negative	-0.666667		2009-02-06	0	0	0	0	0	0	96.14	0	0	6	0	2	0
2017-10-23	"IBM has just achieved an 'impossible' step in #quantum computing": http://bit.ly/2gxkVczÃ‚Â via @alphrpic.twitter.com/fBDHneKfgF	"ibm has just achieved an 'impossible' step in #quantum computing": via @alphrpic.twitter.com/fbdhnekfgf	"ibm has just achieved an 'impossible' step in #quantum computing": via @alphrpic.twitter.com/fbdhnekfgf	1	negative	-0.666667		2009-02-07	0	0	0	0	0	0	96.14	0	0	6	0	2	0
2014-10-28	"Consuming dirty water will make you sick, & dirty data will make your corp sick" IBM's Rob Thomas http://ibm.co/1DWK4BxÃ‚Â #IBMInsight	"consuming dirty water will make you sick, & dirty data will make your corp sick" ibm's rob thomas #ibminsight	"consuming dirty water will make you sick, & dirty data will make your corp sick" ibm's rob thomas #ibminsight	0.828571	negative	-0.657143		2009-02-08	0	0	0	0	0	0	96.14	0	0	6	0	2	0
2018-05-20	UNBELIEVABLE! @Ripleys and @IBM, why are you sponsoring Thailand's Annual King's Cup #ElephantPolo Tournament, for which elephants are chained and beaten ruthlessly? Drop your sponsorship now!https://youtu.be/5POcqriyQo4	unbelievable! @ripleys and @ibm, why are you sponsoring thailand's annual king's cup #elephantpolo tournament, for which elephants are chained and beaten ruthlessly? drop your sponsorship now!	unbelievable! @ripleys and @ibm, why are you sponsoring thailand's annual king's cup #elephantpolo tournament, for which elephants are chained and beaten ruthlessly? drop your sponsorship now!	1	negative	-0.65625		2009-02-09	0	0	0	0	0	0	96.82	0	0	6	0	2	0
2013-01-04	Filmmaker Stanley Kubrick Thought IBM Would Get Mad About His Psycho Computer, HAL $IBM by @Julie188 http://read.bi/Wj0hsE	filmmaker stanley kubrick thought ibm would get mad about his psycho computer, hal $ibm by @julie188	filmmaker stanley kubrick thought ibm would get mad about his psycho computer, hal $ibm by @julie188	1	negative	-0.625		2009-02-10	0	0	0	0	0	0	93.27	0	0	6	0	2	0
2014-05-08	RT @IBM: From the Mad Men blog: A closer look at the IBM System/360 featured on this week's episode http://bit.ly/1mCyceQÃ‚Â via @MadMen_AMC	rt @ibm: from the mad men blog: a closer look at the ibm system/360 featured on this week's episode via @madmen_amc	rt @ibm: from the mad men blog: a closer look at the ibm system/360 featured on this week's episode via @madmen_amc	1	negative	-0.625		2009-02-11	0	0	0	0	0	0	95.16	0	0	6	0	2	0
2018-12-17	Cat is out the bag! IÃ¢â‚¬â„¢ll be joining @IBMÃ¢â‚¬â„¢s #QuantumComputing team! I wouldnÃ¢â‚¬â„¢t be here without the help of @holbertonschool @julienbarbier42 @SylvainKalache @Docker @AshlynnPolini @solomonstre @estesp and @frostvalley. Thank you all from the bottom of my pic.twitter.com/8Fvj185sVC	cat is out the bag! ill be joining @ibms #quantumcomputing team! i wouldnt be here without the help of @holbertonschool @julienbarbier42 @sylvainkalache @docker @ashlynnpolini @solomonstre @estesp and @frostvalley. thank you all from the bottom of my pic.twitter.com/8fvj185svc	cat is out the bag! ill be joining @ibms #quantumcomputing team! i wouldnt be here without the help of @holbertonschool @julienbarbier42 @sylvainkalache @docker @ashlynnpolini @solomonstre @estesp and @frostvalley. thank you all from the bottom of my pic.twitter.com/8fvj185svc	1	negative	-0.625		2009-02-12	0	0	0	0	0	0	95.07	0	0	6	0	2	0
2012-09-28	@jennydeluxe I got retweeted by @IBM once. Which I think means they agree Vanessa Williams is mad underrated too.	@jennydeluxe i got retweeted by @ibm once. which i think means they agree vanessa williams is mad underrated too.	@jennydeluxe i got retweeted by @ibm once. which i think means they agree vanessa williams is mad underrated too.	1	negative	-0.625		2009-02-13	0	0	0	0	0	0	93.84	0	0	6	0	2	0
2013-01-23	How $IBM is creating profits 1) Cutting 401K benefits http://read.bi/Vjz66QÃ‚Â 2) Screwing IBM sales people on commissions http://bit.ly/Vjz7I4	how $ibm is creating profits 1) cutting 401k benefits 2) screwing ibm sales people on commissions	how $ibm is creating profits 1) cutting 401k benefits 2) screwing ibm sales people on commissions	0.9	negative	-0.6		2009-02-14	0	0	0	0	0	0	93.84	0	0	6	0	2	0
2014-07-18	Reinvented the fucking @IBM logo. pic.twitter.com/5LOFRsw8vW	reinvented the fucking @ibm logo. pic.twitter.com/5lofrsw8vw	reinvented the fucking @ibm logo. pic.twitter.com/5lofrsw8vw	0.8	negative	-0.6		2009-02-15	0	0	0	0	0	0	93.84	0	0	6	0	2	0
2014-05-21	@IBM Watson Acquires Artificial Intelligence Startup Cognea http://techcrunch.com/2014/05/19/ibm-watson-acquires-artificial-intelligence-startup-cognea/?ncid=twittersocialshareÃ‚Â Ã¢â‚¬Â¦ via @techcrunch @ibmwatson @ibm	@ibm watson acquires artificial intelligence startup cognea via @techcrunch @ibmwatson @ibm	@ibm watson acquires artificial intelligence startup cognea via @techcrunch @ibmwatson @ibm	1	negative	-0.6		2009-02-16	0	0	0	0	0	0	93.84	0	0	6	0	2	0
2015-11-17	From tabulating machines to artificial intelligence, IBM's century of innovations http://nyti.ms/1Sxk1aEÃ‚Â @NYtimespic.twitter.com/uj8cDU2j78	from tabulating machines to artificial intelligence, ibm's century of innovations @nytimespic.twitter.com/uj8cdu2j78	from tabulating machines to artificial intelligence, ibm's century of innovations @nytimespic.twitter.com/uj8cdu2j78	1	negative	-0.6		2009-02-17	2	1	0	1	0	0	90.67	0	0	5	-1	1	1
2015-10-15	IBM's Watson lends its artificial intelligence to startups @IBM @IBMWatson #CognitiveErahttp://money.cnn.com/2015/10/15/technology/watson-startups/Ã‚Â Ã¢â‚¬Â¦	ibm's watson lends its artificial intelligence to startups @ibm @ibmwatson #cognitiveera	ibm's watson lends its artificial intelligence to startups @ibm @ibmwatson #cognitiveera	1	negative	-0.6		2009-02-18	0	0	0	0	0	0	91.51	0	0	5	0	2	0
2015-10-15	How artificial intelligence is moving from the lab to your kidÃ¢â‚¬â„¢s playroom http://wpo.st/4lCh0Ã‚Â @ibm @ibmwatson #CognitiveEra	how artificial intelligence is moving from the lab to your kids playroom @ibm @ibmwatson #cognitiveera	how artificial intelligence is moving from the lab to your kids playroom @ibm @ibmwatson #cognitiveera	1	negative	-0.6		2009-02-19	1	0	0	1	0	0	88.93	0	0	6	1	3	1
2015-09-24	IBM's Watson sets up shop in SF as it seeks to become an AI operating system http://nyti.ms/1VbA0eEÃ‚Â @IBM #artificial intelligence #bigdata	ibm's watson sets up shop in sf as it seeks to become an ai operating system @ibm #artificial intelligence #bigdata	ibm's watson sets up shop in sf as it seeks to become an ai operating system @ibm #artificial intelligence #bigdata	1	negative	-0.6		2009-02-20	0	0	0	0	0	0	88.79	0	0	6	0	2	0
2015-08-10	The @IBMWatson Tone Analyzer could save you from sending that awkward email: http://bit.ly/1f3vu3uÃ‚Â pic.twitter.com/LrZwbvjTD1	the @ibmwatson tone analyzer could save you from sending that awkward email:	the @ibmwatson tone analyzer could save you from sending that awkward email:	1	negative	-0.6		2009-02-21	0	0	0	0	0	0	88.79	0	0	6	0	2	0
2015-04-07	"Don't be afraid to break from the mold" - advice from an IBM technologista for women in tech. http://bzfd.it/1ahoz4xÃ‚Â pic.twitter.com/sDqlHWy967	"don't be afraid to break from the mold" - advice from an ibm technologista for women in tech.	"don't be afraid to break from the mold" - advice from an ibm technologista for women in tech.	0.9	negative	-0.6		2009-02-22	0	0	0	0	0	0	88.79	0	0	6	0	2	0
2016-12-20	What is the difference between Artificial Intelligence and #MachineLearning? via @Forbes: http://bit.ly/2i8oR6oÃ‚Â #AI	what is the difference between artificial intelligence and #machinelearning? via @forbes: #ai	what is the difference between artificial intelligence and #machinelearning? via @forbes: #ai	1	negative	-0.6		2009-02-23	0	0	0	0	0	0	84.37	0	0	6	0	2	0
2016-12-05	.@CharlieRose and IBM's John Kelly discuss artificial intelligence http://bit.ly/2h0hTiHÃ‚Â #AI #IBMWatson	.@charlierose and ibm's john kelly discuss artificial intelligence #ai #ibmwatson	.@charlierose and ibm's john kelly discuss artificial intelligence #ai #ibmwatson	1	negative	-0.6		2009-02-24	1	0	0	1	0	0	86.4	0	0	7	1	3	1
2016-10-07	Watch on 60 Minutes Sunday: IBM's artificial intelligence system joins cancer fight with @UNC_Lineberger http://ibm.co/2dR6M6zÃ‚Â #IBMWatson	watch on 60 minutes sunday: ibm's artificial intelligence system joins cancer fight with @unc_lineberger #ibmwatson	watch on 60 minutes sunday: ibm's artificial intelligence system joins cancer fight with @unc_lineberger #ibmwatson	1	negative	-0.6		2009-02-25	0	0	0	0	0	0	85.9	0	0	7	0	2	0
2016-09-28	IBM rolls out advertising campaign powered by artificial intelligence $IBM http://read.bi/2dfwKClÃ‚Â pic.twitter.com/kkocRFK7AL	ibm rolls out advertising campaign powered by artificial intelligence $ibm	ibm rolls out advertising campaign powered by artificial intelligence $ibm	1	negative	-0.6		2009-02-26	0	0	0	0	0	0	88.97	0	0	7	0	2	0
2016-07-20	Can artificial intelligence help you find an outfit? With Watson, Macy's is giving it a try. http://wpo.st/eiRn1Ã‚Â @ibm @ibmwatson #AI	can artificial intelligence help you find an outfit? with watson, macy's is giving it a try. @ibm @ibmwatson #ai	can artificial intelligence help you find an outfit? with watson, macy's is giving it a try. @ibm @ibmwatson #ai	1	negative	-0.6		2009-02-27	0	0	0	0	0	0	92.03	0	0	7	0	2	0
2016-04-05	Artificial Intelligence and the blockchain are being merged at @IBMWatson: http://bit.ly/1V7if4zÃ‚Â @hahntj @IBM pic.twitter.com/pW1wQX46eD	artificial intelligence and the blockchain are being merged at @ibmwatson: @hahntj @ibm pic.twitter.com/pw1wqx46ed	artificial intelligence and the blockchain are being merged at @ibmwatson: @hahntj @ibm pic.twitter.com/pw1wqx46ed	1	negative	-0.6		2009-02-28	0	0	0	0	0	0	92.03	0	0	7	0	2	0
2016-03-30	IBMVoice: How to empower developers with "self-service" artificial intelligence @IBM_x000D_ http://onforb.es/1VTETNo	ibmvoice: how to empower developers with "self-service" artificial intelligence @ibm_x000D_	ibmvoice: how to empower developers with "self-service" artificial intelligence @ibm_x000D_	1	negative	-0.6		2009-03-01	0	0	0	0	0	0	92.03	0	0	7	0	2	0
2016-02-23	These are the 25 stocks hedge funds have been shorting like crazy $ESRX $DIS $IBM $INTC $CAT http://read.bi/1XKBgbJÃ‚Â pic.twitter.com/T8K4TjMAEu	these are the 25 stocks hedge funds have been shorting like crazy $esrx $dis $ibm $intc $cat	these are the 25 stocks hedge funds have been shorting like crazy $esrx $dis $ibm $intc $cat	0.9	negative	-0.6		2009-03-02	0	0	0	0	0	0	89.05	0	0	7	0	2	0
2017-12-22	Youngest @IBM #Watson Programmer (@TajyMany) Says Do Not Be Afraid of Artificial Intelligence https://buff.ly/2kIM5zsÃ‚Â #AI #IBMWatsonpic.twitter.com/632e7C6DIg	youngest @ibm #watson programmer (@tajymany) says do not be afraid of artificial intelligence #ai #ibmwatsonpic.twitter.com/632e7c6dig	youngest @ibm #watson programmer (@tajymany) says do not be afraid of artificial intelligence #ai #ibmwatsonpic.twitter.com/632e7c6dig	0.95	negative	-0.6		2009-03-03	4	0	1	3	0	3	87.77	0	3	8	1	3	3
2017-09-07	@IBM and @MIT are building a 100-person artificial intelligence research lab and business incubator https://buff.ly/2vOw2HTÃ‚Â pic.twitter.com/EccQbtr4BC	@ibm and @mit are building a 100-person artificial intelligence research lab and business incubator	@ibm and @mit are building a 100-person artificial intelligence research lab and business incubator	1	negative	-0.6		2009-03-04	0	0	0	0	0	0	89.49	0	3	8	0	2	0
2017-08-15	Scientist, philosopher and IBM Fellow @Grady_Booch explains why we don't need to be afraid of an 'unfeeling' #AI:http://bit.ly/2vGGPAX	scientist, philosopher and ibm fellow @grady_booch explains why we don't need to be afraid of an 'unfeeling' #ai:	scientist, philosopher and ibm fellow @grady_booch explains why we don't need to be afraid of an 'unfeeling' #ai:	0.9	negative	-0.6		2009-03-05	1	0	0	1	0	0	87.48	0	3	9	1	3	1
2017-07-25	Meet the 13-year-old prodigy taking @IBM and artificial intelligence by storm http://ab.co/2uY2hD4Ã‚Â @BreakfastNewspic.twitter.com/7qkfNJCk5M	meet the 13-year-old prodigy taking @ibm and artificial intelligence by storm @breakfastnewspic.twitter.com/7qkfnjck5m	meet the 13-year-old prodigy taking @ibm and artificial intelligence by storm @breakfastnewspic.twitter.com/7qkfnjck5m	1	negative	-0.6		2009-03-06	0	0	0	0	0	0	85.81	0	3	9	0	2	0
2017-07-07	IBM is taking a stand for artificial intelligence http://bit.ly/2uzoxQUÃ‚Â via @futurism #AI #IBMWatsonpic.twitter.com/jzcdRrc41c	ibm is taking a stand for artificial intelligence via @futurism #ai #ibmwatsonpic.twitter.com/jzcdrrc41c	ibm is taking a stand for artificial intelligence via @futurism #ai #ibmwatsonpic.twitter.com/jzcdrrc41c	1	negative	-0.6		2009-03-07	0	0	0	0	0	0	85.81	0	3	9	0	2	0
2017-04-29	.@IBM Ginni Rometty on use of artificial intelligence to improve business http://video.foxbusiness.com/v/5414937580001/Ã‚Â Ã¢â‚¬Â¦ @IBMWatson #AI	.@ibm ginni rometty on use of artificial intelligence to improve business @ibmwatson #ai	.@ibm ginni rometty on use of artificial intelligence to improve business @ibmwatson #ai	1	negative	-0.6		2009-03-08	0	0	0	0	0	0	85.81	0	3	9	0	2	0
2017-04-26	ABB, @IBM team up on industrial artificial intelligence http://uk.reuters.com/article/us-abb-ibm-idUKKBN17R0DEÃ‚Â Ã¢â‚¬Â¦ #iot #AI @IBMWatson #ABB #hannovermesse	abb, @ibm team up on industrial artificial intelligence #iot #ai @ibmwatson #abb #hannovermesse	abb, @ibm team up on industrial artificial intelligence #iot #ai @ibmwatson #abb #hannovermesse	1	negative	-0.6		2009-03-09	1	0	1	0	0	0	83.48	0	3	9	0	2	1
2017-03-08	We teamed up with @IBM to bring Watson Artificial Intelligence into Wellness http://www.technogym.com/gb/news-events-blog/technogym-and-ibm-bring-artificial-intelligence-into-wellness/Ã‚Â Ã¢â‚¬Â¦	we teamed up with @ibm to bring watson artificial intelligence into wellness	we teamed up with @ibm to bring watson artificial intelligence into wellness	1	negative	-0.6		2009-03-10	0	0	0	0	0	0	87.25	0	3	9	0	2	0
2017-03-06	.@IBM and @Salesforce shake hands on artificial intelligence $CRM #AI http://bit.ly/2mYnE0u	.@ibm and @salesforce shake hands on artificial intelligence $crm #ai	.@ibm and @salesforce shake hands on artificial intelligence $crm #ai	1	negative	-0.6		2009-03-11	2	0	2	0	0	0	88.62	0	3	9	0	2	2
2017-03-06	.@IBM and @salesforce deliver solutions for companies to leverage artificial intelligence and make smarter decisions http://ibm.co/2mBnxryÃ‚Â pic.twitter.com/hFUPVC2h5k	.@ibm and @salesforce deliver solutions for companies to leverage artificial intelligence and make smarter decisions	.@ibm and @salesforce deliver solutions for companies to leverage artificial intelligence and make smarter decisions	1	negative	-0.6		2009-03-12	0	0	0	0	0	0	90.4	0	3	9	0	2	0
2017-03-03	@IBM and Skytap #DevOps Education Track at DevOps Summit | #AI #SDN | Artificial Intelligence Journal @CloudExpo http://ln.is/sap.sys-con.com/node/MX95xÃ‚Â Ã¢â‚¬Â¦pic.twitter.com/cghJ1wNoGu	@ibm and skytap #devops education track at devops summit | #ai #sdn | artificial intelligence journal @cloudexpo	@ibm and skytap #devops education track at devops summit | #ai #sdn | artificial intelligence journal @cloudexpo	1	negative	-0.6		2009-03-13	0	0	0	0	0	0	90.36	0	3	9	0	2	0
2017-03-02	"We don't need to be afraid an all-powerful, unfeeling AI." IBM researcher @Grady_Booch for @TEDTalkshttp://bit.ly/2mQEPQW	"we don't need to be afraid an all-powerful, unfeeling ai." ibm researcher @grady_booch for @tedtalks	"we don't need to be afraid an all-powerful, unfeeling ai." ibm researcher @grady_booch for @tedtalks	0.9	negative	-0.6		2009-03-14	0	0	0	0	0	0	90.36	0	3	9	0	2	0
2017-02-13	IBMVoice: How artificial intelligence can help to jumpstart the retail industry's mobile strategy_x000D_ http://on.forbes.com/60168pzbwÃ‚Â @IBM pic.twitter.com/oC1QwtTK6W	ibmvoice: how artificial intelligence can help to jumpstart the retail industry's mobile strategy_x000D_ @ibm pic.twitter.com/oc1qwttk6w	ibmvoice: how artificial intelligence can help to jumpstart the retail industry's mobile strategy_x000D_ @ibm pic.twitter.com/oc1qwttk6w	1	negative	-0.6		2009-03-15	0	0	0	0	0	0	90.36	0	3	9	0	2	0
2017-01-17	At Davos, IBM chief predicts artificial intelligence wonÃ¢â‚¬â„¢t be a job killer http://on.wsj.com/2jGli4XÃ‚Â via @WSJ pic.twitter.com/Y37mIcqMg8	at davos, ibm chief predicts artificial intelligence will not be a job killer via @wsj pic.twitter.com/y37micqmg8	at davos, ibm chief predicts artificial intelligence will not be a job killer via @wsj pic.twitter.com/y37micqmg8	1	negative	-0.6		2009-03-16	0	0	0	0	0	0	91.22	0	3	9	0	2	0
2017-01-01	From the #AI Winter to @IBMWatson: The history of artificial intelligence at @IBM Ã¢â€“Âº http://newsr.ms/JDuFD5UÃ‚Â via @Forbes	from the #ai winter to @ibmwatson: the history of artificial intelligence at @ibm via @forbes	from the #ai winter to @ibmwatson: the history of artificial intelligence at @ibm via @forbes	1	negative	-0.6		2009-03-17	0	0	0	0	0	0	92.91	0	3	9	0	2	0
2018-11-18	HereÃ¢â‚¬â„¢s How @IBM Is Saving Earth With Artificial Intelligence_x000D_ https://buff.ly/2jg1BloÃ‚Â [by @mrgreene1977 v/ @TheNextWeb]_x000D_ #AI #MachineLearning #DeepLearning_x000D_ Cc @DeepLearn007 @Shirastweet @dez_blanchfield @evankirstel @ahier @psb_dc @guzmand @TheRudinGroup @andi_staub @antgrassopic.twitter.com/alSOmL1GzY	heres how @ibm is saving earth with artificial intelligence_x000D_ [by @mrgreene1977 v/ @thenextweb]_x000D_ #ai #machinelearning #deeplearning_x000D_ cc @deeplearn007 @shirastweet @dez_blanchfield @evankirstel @ahier @psb_dc @guzmand @therudingroup @andi_staub @antgrassopic.twitter.com/alsoml1gzy	heres how @ibm is saving earth with artificial intelligence_x000D_ [by @mrgreene1977 v/ @thenextweb]_x000D_ #ai #machinelearning #deeplearning_x000D_ cc @deeplearn007 @shirastweet @dez_blanchfield @evankirstel @ahier @psb_dc @guzmand @therudingroup @andi_staub @antgrassopic.twitter.com/alsoml1gzy	1	negative	-0.6		2009-03-18	1	0	1	0	0	0	91.95	0	3	9	0	2	1
2018-09-07	HereÃ¢â‚¬â„¢s How @IBM Is Saving Earth With Artificial Intelligence _x000D_ https://buff.ly/2jg1BloÃ‚Â [by @mrgreene1977 v/ @TheNextWeb]_x000D_ #AI #MachineLearning #DeepLearning_x000D_ Cc @DeepLearn007 @Shirastweet @dez_blanchfield @evankirstel @ahier @psb_dc @guzmand @TheRudinGroup @andi_staub @antgrassopic.twitter.com/RVAO8oXTKf	heres how @ibm is saving earth with artificial intelligence _x000D_ [by @mrgreene1977 v/ @thenextweb]_x000D_ #ai #machinelearning #deeplearning_x000D_ cc @deeplearn007 @shirastweet @dez_blanchfield @evankirstel @ahier @psb_dc @guzmand @therudingroup @andi_staub @antgrassopic.twitter.com/rvao8oxtkf	heres how @ibm is saving earth with artificial intelligence _x000D_ [by @mrgreene1977 v/ @thenextweb]_x000D_ #ai #machinelearning #deeplearning_x000D_ cc @deeplearn007 @shirastweet @dez_blanchfield @evankirstel @ahier @psb_dc @guzmand @therudingroup @andi_staub @antgrassopic.twitter.com/rvao8oxtkf	1	negative	-0.6		2009-03-19	0	0	0	0	0	0	92.66	0	3	9	0	2	0
2018-07-31	#DYK: the silver canister at the bottom is where the quantum computer chip is stored. The rest helps isolate that chip to maintain the ultra cold, 15 millikelvin temperature required for the superconducting qubits to operate: https://ibm.co/2v1DFZqÃ‚Â : silviap on Instagram #IBMQpic.twitter.com/rzcM4XRFMC	#dyk: the silver canister at the bottom is where the quantum computer chip is stored. the rest helps isolate that chip to maintain the ultra cold, 15 millikelvin temperature required for the superconducting qubits to operate: : silviap on instagram #ibmqpic.twitter.com/rzcm4xrfmc	#dyk: the silver canister at the bottom is where the quantum computer chip is stored. the rest helps isolate that chip to maintain the ultra cold, 15 millikelvin temperature required for the superconducting qubits to operate: : silviap on instagram #ibmqpic.twitter.com/rzcm4xrfmc	1	negative	-0.6		2009-03-20	0	0	0	0	0	0	92.51	0	3	9	0	2	0
2018-07-10	HereÃ¢â‚¬â„¢s How @IBM Is Saving Earth With Artificial Intelligence _x000D_ https://buff.ly/2jg1BloÃ‚Â [by @mrgreene1977 v/ @thenextweb]_x000D_ #AI #MachineLearning #DeepLearning_x000D_ Cc @DeepLearn007 @Shirastweet @dez_blanchfield @evankirstel @ahier @psb_dc @guzmand @TheRudinGroup @andi_staub @antgrassopic.twitter.com/oruAOOtyZk	heres how @ibm is saving earth with artificial intelligence _x000D_ [by @mrgreene1977 v/ @thenextweb]_x000D_ #ai #machinelearning #deeplearning_x000D_ cc @deeplearn007 @shirastweet @dez_blanchfield @evankirstel @ahier @psb_dc @guzmand @therudingroup @andi_staub @antgrassopic.twitter.com/oruaootyzk	heres how @ibm is saving earth with artificial intelligence _x000D_ [by @mrgreene1977 v/ @thenextweb]_x000D_ #ai #machinelearning #deeplearning_x000D_ cc @deeplearn007 @shirastweet @dez_blanchfield @evankirstel @ahier @psb_dc @guzmand @therudingroup @andi_staub @antgrassopic.twitter.com/oruaootyzk	1	negative	-0.6		2009-03-21	0	0	0	0	0	0	92.51	0	3	9	0	2	0
2018-06-26	HereÃ¢â‚¬â„¢s How @IBM Is Saving Earth With Artificial Intelligence _x000D_ https://buff.ly/2jg1BloÃ‚Â [by @mrgreene1977 v/ @thenextweb]_x000D_ #AI #MachineLearning #DeepLearning_x000D_ Cc @DeepLearn007 @Shirastweet @dez_blanchfield @evankirstel @ahier @psb_dc @guzmand @TheRudinGroup @andi_staub @antgrassopic.twitter.com/6bkUCbhdD8	heres how @ibm is saving earth with artificial intelligence _x000D_ [by @mrgreene1977 v/ @thenextweb]_x000D_ #ai #machinelearning #deeplearning_x000D_ cc @deeplearn007 @shirastweet @dez_blanchfield @evankirstel @ahier @psb_dc @guzmand @therudingroup @andi_staub @antgrassopic.twitter.com/6bkucbhdd8	heres how @ibm is saving earth with artificial intelligence _x000D_ [by @mrgreene1977 v/ @thenextweb]_x000D_ #ai #machinelearning #deeplearning_x000D_ cc @deeplearn007 @shirastweet @dez_blanchfield @evankirstel @ahier @psb_dc @guzmand @therudingroup @andi_staub @antgrassopic.twitter.com/6bkucbhdd8	1	negative	-0.6		2009-03-22	0	0	0	0	0	0	92.51	0	3	9	0	2	0
2018-06-12	HereÃ¢â‚¬â„¢s How @IBM Is Saving Earth With Artificial Intelligence _x000D_ https://buff.ly/2jg1BloÃ‚Â [by @mrgreene1977 v/ @thenextweb]_x000D_ #AI #MachineLearning #DeepLearning_x000D_ Cc @DeepLearn007 @Shirastweet @dez_blanchfield @evankirstel @ahier @psb_dc @guzmand @TheRudinGroup @andi_staub @antgrassopic.twitter.com/OsTOLMOfgh	heres how @ibm is saving earth with artificial intelligence _x000D_ [by @mrgreene1977 v/ @thenextweb]_x000D_ #ai #machinelearning #deeplearning_x000D_ cc @deeplearn007 @shirastweet @dez_blanchfield @evankirstel @ahier @psb_dc @guzmand @therudingroup @andi_staub @antgrassopic.twitter.com/ostolmofgh	heres how @ibm is saving earth with artificial intelligence _x000D_ [by @mrgreene1977 v/ @thenextweb]_x000D_ #ai #machinelearning #deeplearning_x000D_ cc @deeplearn007 @shirastweet @dez_blanchfield @evankirstel @ahier @psb_dc @guzmand @therudingroup @andi_staub @antgrassopic.twitter.com/ostolmofgh	1	negative	-0.6		2009-03-23	0	0	0	0	0	0	98.71	0	3	9	0	2	0
2018-06-05	HereÃ¢â‚¬â„¢s How @IBM Is Saving Earth With Artificial Intelligence _x000D_ https://buff.ly/2jg1BloÃ‚Â [by @mrgreene1977 v/ @thenextweb]_x000D_ #AI #MachineLearning #DeepLearning_x000D_ Cc @DeepLearn007 @Shirastweet @dez_blanchfield @evankirstel @ahier @psb_dc @guzmand @TheRudinGroup @andi_staub @antgrassopic.twitter.com/noXIibWUyt	heres how @ibm is saving earth with artificial intelligence _x000D_ [by @mrgreene1977 v/ @thenextweb]_x000D_ #ai #machinelearning #deeplearning_x000D_ cc @deeplearn007 @shirastweet @dez_blanchfield @evankirstel @ahier @psb_dc @guzmand @therudingroup @andi_staub @antgrassopic.twitter.com/noxiibwuyt	heres how @ibm is saving earth with artificial intelligence _x000D_ [by @mrgreene1977 v/ @thenextweb]_x000D_ #ai #machinelearning #deeplearning_x000D_ cc @deeplearn007 @shirastweet @dez_blanchfield @evankirstel @ahier @psb_dc @guzmand @therudingroup @andi_staub @antgrassopic.twitter.com/noxiibwuyt	1	negative	-0.6		2009-03-24	0	0	0	0	0	0	98.3	0	3	9	0	2	0
2018-05-07	Artificial intelligence Ã¢â‚¬Å“is the opportunity of our time, and skills are the issue of our time. 100 percent of jobs will be augmented by #AI.Ã¢â‚¬ï¿½ - Ginni Rometty: https://nyti.ms/2jG1r6TÃ‚Â via @nytimespic.twitter.com/cyO3bfYTJ0	artificial intelligence is the opportunity of our time, and skills are the issue of our time. 100 percent of jobs will be augmented by #ai. - ginni rometty: via @nytimespic.twitter.com/cyo3bfytj0	artificial intelligence is the opportunity of our time, and skills are the issue of our time. 100 percent of jobs will be augmented by #ai. - ginni rometty: via @nytimespic.twitter.com/cyo3bfytj0	1	negative	-0.6		2009-03-25	0	0	0	0	0	0	97.95	0	3	9	0	2	0
2018-04-29	HereÃ¢â‚¬â„¢s How @IBM Is Saving Earth With Artificial Intelligence _x000D_ https://buff.ly/2jg1BloÃ‚Â [by @mrgreene1977 v/ @thenextweb]_x000D_ #AI #MachineLearning #DeepLearning_x000D_ Cc @DeepLearn007 @Shirastweet @dez_blanchfield @evankirstel @ahier @psb_dc @guzmand @TheRudinGroup @andi_staub @antgrassopic.twitter.com/6yOABni9fU	heres how @ibm is saving earth with artificial intelligence _x000D_ [by @mrgreene1977 v/ @thenextweb]_x000D_ #ai #machinelearning #deeplearning_x000D_ cc @deeplearn007 @shirastweet @dez_blanchfield @evankirstel @ahier @psb_dc @guzmand @therudingroup @andi_staub @antgrassopic.twitter.com/6yoabni9fu	heres how @ibm is saving earth with artificial intelligence _x000D_ [by @mrgreene1977 v/ @thenextweb]_x000D_ #ai #machinelearning #deeplearning_x000D_ cc @deeplearn007 @shirastweet @dez_blanchfield @evankirstel @ahier @psb_dc @guzmand @therudingroup @andi_staub @antgrassopic.twitter.com/6yoabni9fu	1	negative	-0.6		2009-03-26	0	0	0	0	0	0	98.78	0	3	9	0	2	0
2018-03-30	A beginner's guide to artificial intelligence, machine learning, and cognitive computing _x000D_ H/T @DeepLearn007_x000D_ #AI #DeepLearning #Algorithms #tech _x000D_ @IBM_x000D_ https://buff.ly/2urKjdtÃ‚Â pic.twitter.com/BA1zrqFHf8	a beginner's guide to artificial intelligence, machine learning, and cognitive computing _x000D_ h/t @deeplearn007_x000D_ #ai #deeplearning #algorithms #tech _x000D_ @ibm_x000D_	a beginner's guide to artificial intelligence, machine learning, and cognitive computing _x000D_ h/t @deeplearn007_x000D_ #ai #deeplearning #algorithms #tech _x000D_ @ibm_x000D_	1	negative	-0.6		2009-03-27	0	0	0	0	0	0	94.15	0	3	9	0	2	0
2018-02-12	The Rise and Rise Of @IBM, #Technology Hype, and Fascination with #AI_x000D_ "This weekÃ¢â‚¬â„¢s milestones in the history of technology link the rise of IBM, the introduction of the ENIAC, and renewed fascination with so-called artificial intelligence"_x000D_ by @GilPress http://bit.ly/2EzFySZ	the rise and rise of @ibm, #technology hype, and fascination with #ai_x000D_ "this weeks milestones in the history of technology link the rise of ibm, the introduction of the eniac, and renewed fascination with so-called artificial intelligence"_x000D_ by @gilpress	the rise and rise of @ibm, #technology hype, and fascination with #ai_x000D_ "this weeks milestones in the history of technology link the rise of ibm, the introduction of the eniac, and renewed fascination with so-called artificial intelligence"_x000D_ by @gilpress	1	negative	-0.6		2009-03-28	0	0	0	0	0	0	94.15	0	3	9	0	2	0
2018-01-17	Artificial intelligence Ã¢â‚¬Å“is the opportunity of our time, and skills are the issue of our time. 100 percent of jobs will be augmented by #AI.Ã¢â‚¬ï¿½ - Ginni Rometty: http://bitly.com/2FRF5tiÃ‚Â via @nytimespic.twitter.com/dDqD1wXcgB	artificial intelligence is the opportunity of our time, and skills are the issue of our time. 100 percent of jobs will be augmented by #ai. - ginni rometty: via @nytimespic.twitter.com/ddqd1wxcgb	artificial intelligence is the opportunity of our time, and skills are the issue of our time. 100 percent of jobs will be augmented by #ai. - ginni rometty: via @nytimespic.twitter.com/ddqd1wxcgb	1	negative	-0.6		2009-03-29	0	0	0	0	0	0	94.15	0	3	9	0	2	0
2012-07-19	RT @ibm_news: RT @lauriefriedman: Why Twitter is like an awkward teenager via @usnews http://bit.ly/SC7Jj6	rt @ibm_news: rt @lauriefriedman: why twitter is like an awkward teenager via @usnews	rt @ibm_news: rt @lauriefriedman: why twitter is like an awkward teenager via @usnews	1	negative	-0.6		2009-03-30	0	0	0	0	0	0	94.52	0	3	9	0	2	0
2012-01-25	8 Crazy Things IBM Scientists Have Learned Studying Twitter $IBM by @Julie188http://read.bi/zrT16o	8 crazy things ibm scientists have learned studying twitter $ibm by @julie188	8 crazy things ibm scientists have learned studying twitter $ibm by @julie188	0.9	negative	-0.6		2009-03-31	0	0	0	0	0	0	96.89	0	3	9	0	2	0
2016-09-30	Facebook, Google, Amazon, @IBM, and @Microsoft created a partnership to make AI seem less terrifying http://bit.ly/2deu73iÃ‚Â #AIpic.twitter.com/yiJ9ssvRuF	facebook, google, amazon, @ibm, and @microsoft created a partnership to make ai seem less terrifying #aipic.twitter.com/yij9ssvruf	facebook, google, amazon, @ibm, and @microsoft created a partnership to make ai seem less terrifying #aipic.twitter.com/yij9ssvruf	0.533333	negative	-0.583333		2009-04-01	0	0	0	0	0	0	97.61	0	3	9	0	2	0
2013-10-29	RIP Bill Lowe :-( The man behind the @IBM PC ..._x000D_ http://www.nytimes.com/2013/10/29/business/william-c-lowe-who-oversaw-birth-of-the-ibm-pc-dies-at-72.html?partner=rss&emc=rss&_r=1&Ã‚Â Ã¢â‚¬Â¦	rip bill lowe :-( the man behind the @ibm pc ..._x000D_	rip bill lowe :-( the man behind the @ibm pc ..._x000D_	0.85	negative	-0.575		2009-04-02	1	0	0	1	0	0	100.82	0	3	10	1	3	1
2014-04-07	Check out the #BigData behind your college hoops picks: http://bit.ly/1jox65XÃ‚Â [INFOGRAPHIC] #NCAAChampionship	check out the #bigdata behind your college hoops picks: [infographic] #ncaachampionship	check out the #bigdata behind your college hoops picks: [infographic] #ncaachampionship	0.85	negative	-0.575		2009-04-03	0	0	0	0	0	0	102.22	0	3	10	0	2	0
2016-01-03	Quantum computing #AI: game on between @IBMWatson @IBM & @Google D-Wave (via @gigabytemag)!https://twitter.com/mfordfuture/status/683826499464617984Ã‚Â Ã¢â‚¬Â¦ Google takes quantum leap into artificial intelligence_x000D_ http://www.thestar.com/news/insight/2016/01/02/google-takes-quantum-leap-into-artificial-intelligence.htmlÃ‚Â Ã¢â‚¬Â¦_x000D_ #AI #RiseoftheRobots	quantum computing #ai: game on between @ibmwatson @ibm & @google d-wave (via @gigabytemag)! google takes quantum leap into artificial intelligence_x000D_ _x000D_ #ai #riseoftherobots	quantum computing #ai: game on between @ibmwatson @ibm & @google d-wave (via @gigabytemag)! google takes quantum leap into artificial intelligence_x000D_ _x000D_ #ai #riseoftherobots	0.7	negative	-0.55		2009-04-04	0	0	0	0	0	0	102.22	0	3	10	0	2	0
2012-04-18	Laid Off IBM Employee Says The Company Is Blowing It By Cutting The Wrong People $IBM by @Julie188http://read.bi/HTb9g1	laid off ibm employee says the company is blowing it by cutting the wrong people $ibm by @julie188	laid off ibm employee says the company is blowing it by cutting the wrong people $ibm by @julie188	0.9	negative	-0.55		2009-04-05	0	0	0	0	0	0	102.22	0	3	10	0	2	0
2014-01-21	From Bad to Worse: IBM reports another decline In annual revenue, sending its share price lower. $IBM http://on.wsj.com/1bSHYae	from bad to worse: ibm reports another decline in annual revenue, sending its share price lower. $ibm	from bad to worse: ibm reports another decline in annual revenue, sending its share price lower. $ibm	0.633333	negative	-0.55		2009-04-06	1	0	0	1	0	0	101.56	0	3	11	1	3	1
2013-09-17	When an IBM algorithm cooks, things get complicated -- and tasty. http://bit.ly/15AaRoiÃ‚Â via @Wired	when an ibm algorithm cooks, things get complicated -- and tasty. via @wired	when an ibm algorithm cooks, things get complicated -- and tasty. via @wired	1	negative	-0.5		2009-04-07	0	0	0	0	0	0	98.75	0	3	11	0	2	0
2013-01-12	In this 1966 exchange with @IBM, which consulted on "2001", Stanley Kubrick reminds the company that HAL is psychotic: http://bit.ly/Z2QSr2	in this 1966 exchange with @ibm, which consulted on "2001", stanley kubrick reminds the company that hal is psychotic:	in this 1966 exchange with @ibm, which consulted on "2001", stanley kubrick reminds the company that hal is psychotic:	1	negative	-0.5		2009-04-08	0	0	0	0	0	0	101.19	0	3	11	0	2	0
2013-01-04	RT @coastw: For fans of 2001, HAL and Kubrick.. a must read: Does IBM know that HAL is psychotic? http://www.lettersofnote.com/2013/01/does-ibm-know-that-hal-is-psychotic.html#.UOc7YwuQDDw.twitterÃ‚Â Ã¢â‚¬Â¦	rt @coastw: for fans of 2001, hal and kubrick.. a must read: does ibm know that hal is psychotic? #.uoc7ywuqddw.twitter	rt @coastw: for fans of 2001, hal and kubrick.. a must read: does ibm know that hal is psychotic? #.uoc7ywuqddw.twitter	1	negative	-0.5		2009-04-09	0	0	0	0	0	0	101.7	0	3	11	0	2	0
2014-12-30	Why $IBM is worst Dow stock for the 2nd year reason 3: Debt http://bloom.bg/1x1rEhKÃ‚Â pic.twitter.com/qXRgnrx1W3	why $ibm is worst dow stock for the 2nd year reason 3: debt	why $ibm is worst dow stock for the 2nd year reason 3: debt	0.5	negative	-0.5		2009-04-10	0	0	0	0	0	0	101.7	0	3	11	0	2	0
2014-09-15	We've teamed up w/ @IBM to stop illegal deforestation in the Amazon: http://nature.ly/1CX2SBlÃ‚Â #HelpCSCBrazil @IBMCSC @citizenIBM	we've teamed up w/ @ibm to stop illegal deforestation in the amazon: #helpcscbrazil @ibmcsc @citizenibm	we've teamed up w/ @ibm to stop illegal deforestation in the amazon: #helpcscbrazil @ibmcsc @citizenibm	0.5	negative	-0.5		2009-04-11	0	0	0	0	0	0	101.7	0	3	11	0	2	0
2015-12-03	Congrats Chieko Asakawa! Her #TEDatIBM talk about app for the blind featured on @TedTalks http://bit.ly/1O5E1NVÃ‚Â pic.twitter.com/iFtZjH0iMQ	congrats chieko asakawa! her #tedatibm talk about app for the blind featured on @tedtalks	congrats chieko asakawa! her #tedatibm talk about app for the blind featured on @tedtalks	0.666667	negative	-0.5		2009-04-12	0	0	0	0	0	0	101.7	0	3	11	0	2	0
2015-11-24	Lots of people skeptical of my plan for $IBM. I urge you to study the company and understand the capital allocation as is.	lots of people skeptical of my plan for $ibm. i urge you to study the company and understand the capital allocation as is.	lots of people skeptical of my plan for $ibm. i urge you to study the company and understand the capital allocation as is.	0.5	negative	-0.5		2009-04-13	0	0	0	0	0	0	99.95	0	3	11	0	2	0
2015-10-21	IBM Fellow Chieko Asakawa using cognitive tech to help the blind "see" the world around them http://ibm.co/1LmkwlEÃ‚Â #TEDatIBM #CognitiveEra	ibm fellow chieko asakawa using cognitive tech to help the blind "see" the world around them #tedatibm #cognitiveera	ibm fellow chieko asakawa using cognitive tech to help the blind "see" the world around them #tedatibm #cognitiveera	0.666667	negative	-0.5		2009-04-14	0	0	0	0	0	0	99.27	0	3	11	0	2	0
2015-01-20	MT Sometimes you can't fake it til you make it $IBM @CraigMilroy: Despite #BigData / #Cloud Gains, Challenges Remainhttp://ow.ly/HFoXe	mt sometimes you can't fake it til you make it $ibm @craigmilroy: despite #bigdata / #cloud gains, challenges remain	mt sometimes you can't fake it til you make it $ibm @craigmilroy: despite #bigdata / #cloud gains, challenges remain	1	negative	-0.5		2009-04-15	0	0	0	0	0	0	98.85	0	3	11	0	2	0
2016-09-16	Taking over the @IBM snapchat today. Get an inside look at the @IBM vs @Ogilvy soccer game! Won't want to miss it!pic.twitter.com/wT5LHjhhKI	taking over the @ibm snapchat today. get an inside look at the @ibm vs @ogilvy soccer game! won't want to miss it!pic.twitter.com/wt5lhjhhki	taking over the @ibm snapchat today. get an inside look at the @ibm vs @ogilvy soccer game! won't want to miss it!pic.twitter.com/wt5lhjhhki	0.4	negative	-0.5		2009-04-16	0	0	0	0	0	0	101.43	0	3	11	0	2	0
2016-08-27	Beats by Watson, #QuantumExperience in Antarctica, a running app for the blind. This is IBM: http://ibm.co/2bvZOERÃ‚Â pic.twitter.com/AjW1egVkVN	beats by watson, #quantumexperience in antarctica, a running app for the blind. this is ibm:	beats by watson, #quantumexperience in antarctica, a running app for the blind. this is ibm:	0.666667	negative	-0.5		2009-04-17	0	0	0	0	0	0	101.27	0	3	11	0	2	0
2016-06-21	From the @WashingtonPost: "Everything you think you know about AI is wrong": http://wapo.st/25ET6o2Ã‚Â #AI #IBMWatsonpic.twitter.com/QErjuZwJt0	from the @washingtonpost: "everything you think you know about ai is wrong": #ai #ibmwatsonpic.twitter.com/qerjuzwjt0	from the @washingtonpost: "everything you think you know about ai is wrong": #ai #ibmwatsonpic.twitter.com/qerjuzwjt0	0.9	negative	-0.5		2009-04-18	0	0	0	0	0	0	101.27	0	3	11	0	2	0
2016-06-03	Everything you think you know about AI is wrong @IBM @IBMWatson @banavar @IBMResearch #ArtificialIntelligencehttps://www.washingtonpost.com/news/the-switch/wp/2016/06/02/everything-you-think-you-know-about-ai-is-wrong/Ã‚Â Ã¢â‚¬Â¦	everything you think you know about ai is wrong @ibm @ibmwatson @banavar @ibmresearch #artificialintelligence	everything you think you know about ai is wrong @ibm @ibmwatson @banavar @ibmresearch #artificialintelligence	0.9	negative	-0.5		2009-04-19	0	0	0	0	0	0	101.27	0	3	11	0	2	0
2016-04-21	How one blind marathon runner is using the cloud to run solo http://www.fastcompany.com/3059037/startup-report/how-one-blind-marathon-runner-is-using-technology-to-run-soloÃ‚Â Ã¢â‚¬Â¦ @IBM #IBMCloud #marathon	how one blind marathon runner is using the cloud to run solo @ibm #ibmcloud #marathon	how one blind marathon runner is using the cloud to run solo @ibm #ibmcloud #marathon	0.666667	negative	-0.5		2009-04-20	0	0	0	0	0	0	100.43	0	3	11	0	2	0
2016-03-08	IBM Fellow Chieko Asakawa is helping blind people explore the world https://youtu.be/f-mQIWnO3AgÃ‚Â #IWD2016 #WomenatIBMpic.twitter.com/DIy7QAyqhT	ibm fellow chieko asakawa is helping blind people explore the world #iwd2016 #womenatibmpic.twitter.com/diy7qayqht	ibm fellow chieko asakawa is helping blind people explore the world #iwd2016 #womenatibmpic.twitter.com/diy7qayqht	0.666667	negative	-0.5		2009-04-21	0	0	0	0	0	0	102.31	0	3	11	0	2	0
2016-03-08	One of 150+ stories in the @IBM annual report -- IBM Cloud helps blind ultramarathoner @andadapt #IBMToday http://www.ibm.com/annualreport/2015/going-the-distance-with-runkeeper/Ã‚Â Ã¢â‚¬Â¦ #ibm	one of 150+ stories in the @ibm annual report -- ibm cloud helps blind ultramarathoner @andadapt #ibmtoday #ibm	one of 150+ stories in the @ibm annual report -- ibm cloud helps blind ultramarathoner @andadapt #ibmtoday #ibm	0.666667	negative	-0.5		2009-04-22	0	0	0	0	0	0	102.55	0	3	11	0	2	0
2017-11-21	Could hyperimaging tech have helped Boba Fett track difficult targets? #ScienceAndStarWars explores: http://ibm.com/starwarsÃ‚Â pic.twitter.com/NFqP3YX8cs	could hyperimaging tech have helped boba fett track difficult targets? #scienceandstarwars explores:	could hyperimaging tech have helped boba fett track difficult targets? #scienceandstarwars explores:	1	negative	-0.5		2009-04-23	0	0	0	0	0	0	101.42	0	3	11	0	2	0
2017-09-14	Every year, 1 in 10 people in the world fall ill after consuming contaminated food. How #blockchain can help: http://bitly.com/2xoubcrÃ‚Â pic.twitter.com/SRRotYPfmB	every year, 1 in 10 people in the world fall ill after consuming contaminated food. how #blockchain can help:	every year, 1 in 10 people in the world fall ill after consuming contaminated food. how #blockchain can help:	1	negative	-0.5		2009-04-24	0	0	0	0	0	0	100.08	0	3	11	0	2	0
2017-01-30	Did uber just try to salt up the game of pepsi, tesla @IBM etc...?! #ShadyBoots That makesÃ¢â‚¬Â¦ https://www.instagram.com/p/BP5skKeAvhR/	did uber just try to salt up the game of pepsi, tesla @ibm etc...?! #shadyboots that makes	did uber just try to salt up the game of pepsi, tesla @ibm etc...?! #shadyboots that makes	0.4	negative	-0.5		2009-04-25	0	0	0	0	0	0	100.08	0	3	11	0	2	0
2017-01-20	Activist occupy #IBM lobby after @IBM fails 2 fulfill promise 2 hold @NYBloodCenter accountable 4 chimp abandonment http://theirturn.net/2015/05/28/new-york-blood-center-leaves-chimps-to-dieÃ‚Â Ã¢â‚¬Â¦pic.twitter.com/Pu7DAAKw8a	activist occupy #ibm lobby after @ibm fails 2 fulfill promise 2 hold @nybloodcenter accountable 4 chimp abandonment	activist occupy #ibm lobby after @ibm fails 2 fulfill promise 2 hold @nybloodcenter accountable 4 chimp abandonment	0.3	negative	-0.5		2009-04-26	0	0	0	0	0	0	100.08	0	3	11	0	2	0
2018-07-12	#Wimbledon - Game, set and data match. How @IBM and the AELTC is using artificial intelligence and data analytics for this year's Championships._x000D_ http://ibmsports.co/KZdg6xÃ‚Â _x000D_ @FinancialTimes @FT @DanGarrahan #FindTheAdvantage	#wimbledon - game, set and data match. how @ibm and the aeltc is using artificial intelligence and data analytics for this year's championships._x000D_ _x000D_ @financialtimes @ft @dangarrahan #findtheadvantage	#wimbledon - game, set and data match. how @ibm and the aeltc is using artificial intelligence and data analytics for this year's championships._x000D_ _x000D_ @financialtimes @ft @dangarrahan #findtheadvantage	0.7	negative	-0.5		2009-04-27	1	0	0	1	0	0	99.95	0	3	12	1	3	1
2018-06-02	I donÃ¢â‚¬â„¢t buy your products. I refuse to support anti-American programming, pro-sexist leadership, support to pedophiles, crippling lies re: FBI/CIA staff & fleecing citizens for pleasure trips by a self-indulgent & corrupt Cabinet. Go get $ elsewhere to pour into campaigns. NOT ME pic.twitter.com/xXb29datvM	i dont buy your products. i refuse to support anti-american programming, pro-sexist leadership, support to pedophiles, crippling lies re: fbi/cia staff & fleecing citizens for pleasure trips by a self-indulgent & corrupt cabinet. go get $ elsewhere to pour into campaigns. not me pic.twitter.com/xxb29datvm	i dont buy your products. i refuse to support anti-american programming, pro-sexist leadership, support to pedophiles, crippling lies re: fbi/cia staff & fleecing citizens for pleasure trips by a self-indulgent & corrupt cabinet. go get $ elsewhere to pour into campaigns. not me pic.twitter.com/xxb29datvm	1	negative	-0.5		2009-04-28	0	0	0	0	0	0	101.94	0	3	12	0	2	0
2018-03-03	This Thursday! March 8 @ 7PM, join us for the Ã¢â‚¬Å“Useless AIÃ¢â‚¬ï¿½ Symposium, curated by #faculty @philvanallen and @JennyRodenhouse._x000D_ Featuring speakers: Nicole Coddington of @alexadevs, Kyle McDonald @kcimc, Chris Noessel of @IBM, and Yisong Yue of @Caltech._x000D_ http://mediadesignpractices.net/lab/2018/03/useless-ai-symposium-5818/Ã‚Â Ã¢â‚¬Â¦pic.twitter.com/wOt9dGhQBz Ã¢â‚¬â€œ at …	this thursday! march 8 @ 7pm, join us for the useless ai symposium, curated by #faculty @philvanallen and @jennyrodenhouse._x000D_ featuring speakers: nicole coddington of @alexadevs, kyle mcdonald @kcimc, chris noessel of @ibm, and yisong yue of @caltech._x000D_ at the wind tunnel	this thursday! march 8 @ 7pm, join us for the useless ai symposium, curated by #faculty @philvanallen and @jennyrodenhouse._x000D_ featuring speakers: nicole coddington of @alexadevs, kyle mcdonald @kcimc, chris noessel of @ibm, and yisong yue of @caltech._x000D_ at the wind tunnel	0.2	negative	-0.5		2009-04-29	0	0	0	0	0	0	104.04	0	3	12	0	2	0
2009-10-05	Cramer: The Wrong Stocks Are 'Roaring' http://bit.ly/crOOv $BRCD $BUCY $CAT $CSCO $FDX $HPQ $IBM $JOYG $ORCL $WFC #Employment #Technology	cramer: the wrong stocks are 'roaring' $brcd $bucy $cat $csco $fdx $hpq $ibm $joyg $orcl $wfc #employment #technology	cramer: the wrong stocks are 'roaring' $brcd $bucy $cat $csco $fdx $hpq $ibm $joyg $orcl $wfc #employment #technology	0.9	negative	-0.5		2009-04-30	1	0	1	0	0	0	103.21	0	3	12	0	2	1
2011-09-12	.@IBM has created a "Commuter Pain Index" to show the 20 worst international cities for commuting http://ow.ly/6sz3k #workshifting	.@ibm has created a "commuter pain index" to show the 20 worst international cities for commuting #workshifting	.@ibm has created a "commuter pain index" to show the 20 worst international cities for commuting #workshifting	0.5	negative	-0.5		2009-05-01	0	0	0	0	0	0	104.61	0	3	12	0	2	0
2011-09-12	Watson, IBM's Jeopardy Robot, Will Diagnose What's Wrong With You In 2012 $IBM by @_dtlhttp://read.bi/nZSCrR	watson, ibm's jeopardy robot, will diagnose what's wrong with you in 2012 $ibm by @_dtl	watson, ibm's jeopardy robot, will diagnose what's wrong with you in 2012 $ibm by @_dtl	0.9	negative	-0.5		2009-05-02	0	0	0	0	0	0	104.61	0	3	12	0	2	0
2016-02-18	.@jimcramer was shocked that $IBM had higher value than $AAPL todayÃ¢â‚¬â€Have stocks gone insane? http://cnb.cx/1Qp7i7eÃ‚Â pic.twitter.com/cHw3eKsxug	.@jimcramer was shocked that $ibm had higher value than $aapl todayhave stocks gone insane?	.@jimcramer was shocked that $ibm had higher value than $aapl todayhave stocks gone insane?	0.766667	negative	-0.483333		2009-05-03	0	0	0	0	0	0	104.61	0	3	12	0	2	0
2018-03-09	This elephant, chained all day in water! Her feet will rot. See how she's beaten in this @PETAAsia footage Tweet @DairyQueen & @IBM to say pull support NOW from hideous, cruel King's Cup #ElephantPolo Tournament in #Bangkok!https://twitter.com/PETAAsia/status/972000821423452160Ã‚Â Ã¢â‚¬Â¦ LIVE from the KingÃ¢â‚¬â„¢s Cup Elephant Polo Tournament: this elephant has been CHAINED ALL DAY whilst stand…	this elephant, chained all day in water! her feet will rot. see how she's beaten in this @petaasia footage tweet @dairyqueen & @ibm to say pull support now from hideous, cruel king's cup #elephantpolo tournament in #bangkok! live from the kings cup elephant polo tournament: this elephant has been chained all day whilst standing in water. this is horrific._x000D_ please urge minor hotel group to s…	this elephant, chained all day in water! her feet will rot. see how she's beaten in this @petaasia footage tweet @dairyqueen & @ibm to say pull support now from hideous, cruel king's cup #elephantpolo tournament in #bangkok! live from the kings cup elephant polo tournament: this elephant has been chained all day whilst standing in water. this is horrific._x000D_ please urge minor hotel group to s…	0.675	negative	-0.478409		2009-05-04	0	0	0	0	0	0	106.19	0	3	12	0	2	0
2009-05-30	$$ have banged on before about shorting Enterprise software & SaS vendors, Infosys in trouble : http://tinyurl.com/nul6s8 (shrt $CRM, $IBM)	$$ have banged on before about shorting enterprise software & sas vendors, infosys in trouble : (shrt $crm, $ibm)	$$ have banged on before about shorting enterprise software & sas vendors, infosys in trouble : (shrt $crm, $ibm)	0.6	negative	-0.475		2009-05-05	0	0	0	0	0	0	105.85	0	3	12	0	2	0
2014-01-13	The @IBMWatson Group launch in three and a half minutes: http://bit.ly/1hPzxzRÃ‚Â [VIDEO] #IBMWatson	the @ibmwatson group launch in three and a half minutes: [video] #ibmwatson	the @ibmwatson group launch in three and a half minutes: [video] #ibmwatson	0.583333	negative	-0.458333		2009-05-06	0	0	0	0	0	0	104.62	0	3	12	0	2	0
2018-04-21	We hate @FoxNews & EVERYTHING @FOXTV Its propaganda. It spreads #trump's lies. #FireHannityNow #FireIngraham #BoycottFoxAdvertisers _x000D_ @FoxNews advertisers. _x000D_ @Cigna _x000D_ @exxonmobil _x000D_ @GEICO _x000D_ @IBM _x000D_ @JennyCraig _x000D_ @JosABank _x000D_ @LegalZoom _x000D_ @mitsucars _x000D_ @RoundTablePizza _x000D_ @trivago _x000D_ @usbank	we hate @foxnews & everything @foxtv its propaganda. it spreads #trump's lies. #firehannitynow #fireingraham #boycottfoxadvertisers _x000D_ @foxnews advertisers. _x000D_ @cigna _x000D_ @exxonmobil _x000D_ @geico _x000D_ @ibm _x000D_ @jennycraig _x000D_ @josabank _x000D_ @legalzoom _x000D_ @mitsucars _x000D_ @roundtablepizza _x000D_ @trivago _x000D_ @usbank	we hate @foxnews & everything @foxtv its propaganda. it spreads #trump's lies. #firehannitynow #fireingraham #boycottfoxadvertisers _x000D_ @foxnews advertisers. _x000D_ @cigna _x000D_ @exxonmobil _x000D_ @geico _x000D_ @ibm _x000D_ @jennycraig _x000D_ @josabank _x000D_ @legalzoom _x000D_ @mitsucars _x000D_ @roundtablepizza _x000D_ @trivago _x000D_ @usbank	0.5	negative	-0.45		2009-05-07	0	0	0	0	0	0	102.59	0	3	12	0	2	0
2013-05-08	Launched East Africa Innovation Center today RT @IBM How to build innovation ecosystems in Africa: http://ibm.co/10aZUpPÃ‚Â (blog post)	launched east africa innovation center today rt @ibm how to build innovation ecosystems in africa: (blog post)	launched east africa innovation center today rt @ibm how to build innovation ecosystems in africa: (blog post)	0.55	negative	-0.425		2009-05-08	0	0	0	0	0	0	101.49	0	3	12	0	2	0
2017-10-20	Previously thought impossible, IBM achieves 56-qubit quantum simulation on a non-quantum computer: http://bitly.com/2gq1PotÃ‚Â @newscientist	previously thought impossible, ibm achieves 56-qubit quantum simulation on a non-quantum computer: @newscientist	previously thought impossible, ibm achieves 56-qubit quantum simulation on a non-quantum computer: @newscientist	0.583333	negative	-0.416667		2009-05-09	0	0	0	0	0	0	101.49	0	3	12	0	2	0
2016-03-24	Flying a drone round an obstacle course by sending commands over Twitter. Those @IBM Mad Scientists... pic.twitter.com/w2bgY9nrC3	flying a drone round an obstacle course by sending commands over twitter. those @ibm mad scientists... pic.twitter.com/w2bgy9nrc3	flying a drone round an obstacle course by sending commands over twitter. those @ibm mad scientists... pic.twitter.com/w2bgy9nrc3	0.7	negative	-0.4125		2009-05-10	0	0	0	0	0	0	101.49	0	3	12	0	2	0
2013-04-25	After Poor Earnings, IBM CEO 'Reprimands' 443,000 Employees In 5-Minute Companywide Video Memo $IBM by @nichcarlson http://read.bi/10fucmY	after poor earnings, ibm ceo 'reprimands' 443,000 employees in 5-minute companywide video memo $ibm by @nichcarlson	after poor earnings, ibm ceo 'reprimands' 443,000 employees in 5-minute companywide video memo $ibm by @nichcarlson	0.6	negative	-0.4		2009-05-11	0	0	0	0	0	0	102.9	0	3	12	0	2	0
2012-12-31	The Truth Behind @IBM's Plans to Acquire #BigData Company, @StoredIQ http://huff.to/YHHMzGÃ‚Â via @HuffPostBiz #ediscovery #bigdata	the truth behind @ibm's plans to acquire #bigdata company, @storediq via @huffpostbiz #ediscovery #bigdata	the truth behind @ibm's plans to acquire #bigdata company, @storediq via @huffpostbiz #ediscovery #bigdata	0.7	negative	-0.4		2009-05-12	0	0	0	0	0	0	103.94	0	3	12	0	2	0
2014-12-29	2014 year in review. #2: behind the scenes at the US Openpic.twitter.com/d28QzD1Rfh	2014 year in review. #2: behind the scenes at the us openpic.twitter.com/d28qzd1rfh	2014 year in review. #2: behind the scenes at the us openpic.twitter.com/d28qzd1rfh	0.7	negative	-0.4		2009-05-13	0	0	0	0	0	0	102.26	0	3	12	0	2	0
2014-12-06	How *not* to design menu options, via @IBM_x000D_ Also: "Unsized Employees"? WTF. pic.twitter.com/Cgpt3471rE	how *not* to design menu options, via @ibm_x000D_ also: "unsized employees"? what the fuck. pic.twitter.com/cgpt3471re	how *not* to design menu options, via @ibm_x000D_ also: "unsized employees"? what the fuck. pic.twitter.com/cgpt3471re	0.6	negative	-0.4		2009-05-14	0	0	0	0	0	0	101.05	0	3	12	0	2	0
2014-08-27	Behind the scenes in Queens: IBMers turn 41 million #data points into insights http://ibm.co/1mSV7C6Ã‚Â #tennis #acepic.twitter.com/kJiZxSKlbw	behind the scenes in queens: ibmers turn 41 million #data points into insights #tennis #acepic.twitter.com/kjizxsklbw	behind the scenes in queens: ibmers turn 41 million #data points into insights #tennis #acepic.twitter.com/kjizxsklbw	0.7	negative	-0.4		2009-05-15	0	0	0	0	0	0	101.37	0	3	12	0	2	0
2014-07-16	Behind the @Apple, @IBM Deal: When Siri Meets Watson http://ubm.io/1zJ6TYgÃ‚Â pic.twitter.com/gaAcX67Pdm	behind the @apple, @ibm deal: when siri meets watson pic.twitter.com/gaacx67pdm	behind the @apple, @ibm deal: when siri meets watson pic.twitter.com/gaacx67pdm	0.7	negative	-0.4		2009-05-16	0	0	0	0	0	0	101.37	0	3	12	0	2	0
2014-07-13	"The Death Of Moore's Law: @IBM is no longer doubtful whether 7 nm is possible" http://onforb.es/1nhALG6Ã‚Â @forbes #ibmresearch	"the death of moore's law: @ibm is no longer doubtful whether 7 nm is possible" @forbes #ibmresearch	"the death of moore's law: @ibm is no longer doubtful whether 7 nm is possible" @forbes #ibmresearch	0.95	negative	-0.4		2009-05-17	0	0	0	0	0	0	101.37	0	3	12	0	2	0
2014-02-14	Why game developers are choosing $IBM over $AMZN:http://trib.al/KnquLv6	why game developers are choosing $ibm over $amzn:	why game developers are choosing $ibm over $amzn:	0.4	negative	-0.4		2009-05-18	0	0	0	0	0	0	104.58	0	3	12	0	2	0
2014-01-29	The unlikely common thread between couture and cured meats: http://bit.ly/1nlukkiÃ‚Â pic.twitter.com/5y0V5G1s8X	the unlikely common thread between couture and cured meats:	the unlikely common thread between couture and cured meats:	0.5	negative	-0.4		2009-05-19	0	0	0	0	0	0	105.51	0	3	12	0	2	0
2015-12-20	Watson could change the game in IoT @IBM @IBMWatson #IoT #WatsonIoThttp://www.fool.com/investing/general/2015/12/20/ibms-watson-could-be-a-game-changer-in-iot.aspxÃ‚Â Ã¢â‚¬Â¦	watson could change the game in iot @ibm @ibmwatson #iot #watsoniot	watson could change the game in iot @ibm @ibmwatson #iot #watsoniot	0.4	negative	-0.4		2009-05-20	0	0	0	0	0	0	104.05	0	3	12	0	2	0
2015-11-09	Warren Buffett's humongous @IBM bet is looking worse by the day http://cnnmon.ie/1OzbKVLÃ‚Â $IBM pic.twitter.com/Az8cKWY5u6	warren buffett's humongous @ibm bet is looking worse by the day $ibm pic.twitter.com/az8ckwy5u6	warren buffett's humongous @ibm bet is looking worse by the day $ibm pic.twitter.com/az8ckwy5u6	0.6	negative	-0.4		2009-05-21	0	0	0	0	0	0	102.82	0	3	12	0	2	0
2015-10-22	"Cognitive tech plus weather data is 'secret sauce' to solar forecasting" http://bit.ly/1ZSjAwZÃ‚Â @IBMResearchpic.twitter.com/b9ausHlykK	"cognitive tech plus weather data is 'secret sauce' to solar forecasting" @ibmresearchpic.twitter.com/b9aushlykk	"cognitive tech plus weather data is 'secret sauce' to solar forecasting" @ibmresearchpic.twitter.com/b9aushlykk	0.7	negative	-0.4		2009-05-22	0	0	0	0	0	0	101.89	0	3	12	0	2	0
2015-08-27	Behind the scenes of a scientific breakthrough with the people who made it happen: https://youtu.be/jaTssjrh2pgÃ‚Â #IBMResearch	behind the scenes of a scientific breakthrough with the people who made it happen: #ibmresearch	behind the scenes of a scientific breakthrough with the people who made it happen: #ibmresearch	0.7	negative	-0.4		2009-05-23	0	0	0	0	0	0	101.89	0	3	12	0	2	0
2015-07-23	This doesn't happen every day. Go behind the scenes of IBM archives: https://youtu.be/JPOxXGrCj3k	this doesn't happen every day. go behind the scenes of ibm archives:	this doesn't happen every day. go behind the scenes of ibm archives:	0.7	negative	-0.4		2009-05-24	0	0	0	0	0	0	101.89	0	3	12	0	2	0
2015-07-01	Behind the scenes at the @wimbledon Media Centre #WaysToWinpic.twitter.com/FgpEWuG2mO	behind the scenes at the @wimbledon media centre #waystowinpic.twitter.com/fgpewug2mo	behind the scenes at the @wimbledon media centre #waystowinpic.twitter.com/fgpewug2mo	0.7	negative	-0.4		2009-05-25	0	0	0	0	0	0	101.89	0	3	12	0	2	0
2015-06-30	UK tennis player @heatherwatson92 checks out our #MakeTheTeam game at @wimbledon: http://bit.ly/1IqtlLvÃ‚Â pic.twitter.com/BRT2t7FtWY	uk tennis player @heatherwatson92 checks out our #maketheteam game at @wimbledon:	uk tennis player @heatherwatson92 checks out our #maketheteam game at @wimbledon:	0.4	negative	-0.4		2009-05-26	0	0	0	0	0	0	105.02	0	3	12	0	2	0
2015-06-19	How the geeks behind the #USOpen website track every player and every shot: http://bit.ly/1K0nJsSÃ‚Â pic.twitter.com/5AFHXEgqCq	how the geeks behind the #usopen website track every player and every shot:	how the geeks behind the #usopen website track every player and every shot:	0.7	negative	-0.4		2009-05-27	1	0	1	0	0	0	102.93	0	3	12	0	2	1
2015-06-18	EveryoneÃ¢â‚¬â„¢s talking about #JurassicWorld, but whoÃ¢â‚¬â„¢s behind all the chatter? http://bit.ly/1TybIO8Ã‚Â #WatsonAnalyticspic.twitter.com/0CRL0tRvhU	everyones talking about #jurassicworld, but whos behind all the chatter? #watsonanalyticspic.twitter.com/0crl0trvhu	everyones talking about #jurassicworld, but whos behind all the chatter? #watsonanalyticspic.twitter.com/0crl0trvhu	0.7	negative	-0.4		2009-05-28	0	0	0	0	0	0	104.69	0	3	12	0	2	0
2015-04-20	Behind Ginni RomettyÃ¢â‚¬â„¢s plan to reboot IBM http://on.wsj.com/1K0xEeJÃ‚Â via @WSJ @ibm @ibmdesign	behind ginni romettys plan to reboot ibm via @wsj @ibm @ibmdesign	behind ginni romettys plan to reboot ibm via @wsj @ibm @ibmdesign	0.7	negative	-0.4		2009-05-29	0	0	0	0	0	0	106.28	0	3	12	0	2	0
2015-03-28	The science behind @IBMWatson's Personality Insights service http://ibm.co/1EEptjFÃ‚Â pic.twitter.com/NU9y3EDLFS	the science behind @ibmwatson's personality insights service	the science behind @ibmwatson's personality insights service	0.7	negative	-0.4		2009-05-30	1	1	0	0	0	0	106.28	0	3	11	-1	1	1
2015-02-03	Dr. Jan Camenisch, cryptographer, @IBMResearch shows a piece of the code behind Identity Mixer http://ibm.co/1vqoBRMÃ‚Â pic.twitter.com/Lo1jLof6xS	dr. jan camenisch, cryptographer, @ibmresearch shows a piece of the code behind identity mixer	dr. jan camenisch, cryptographer, @ibmresearch shows a piece of the code behind identity mixer	0.7	negative	-0.4		2009-05-31	0	0	0	0	0	0	106.28	0	3	11	0	2	0
2016-12-05	IBMVoice: Upping their game: a glimpse at the next-generation in-stadium fan experience_x000D_ http://on.forbes.com/60148KOg0Ã‚Â @IBM pic.twitter.com/0uH2yGxB06	ibmvoice: upping their game: a glimpse at the next-generation in-stadium fan experience_x000D_ @ibm pic.twitter.com/0uh2ygxb06	ibmvoice: upping their game: a glimpse at the next-generation in-stadium fan experience_x000D_ @ibm pic.twitter.com/0uh2ygxb06	0.4	negative	-0.4		2009-06-01	1	0	1	0	0	0	108.37	0	3	11	0	2	1
2016-10-27	In 5 years, @IBMWatson A.I. will be behind your every decision http://bit.ly/2e15xo9Ã‚Â via @Computerworld #IBMWOWpic.twitter.com/JRoaoGg1EI	in 5 years, @ibmwatson a.i. will be behind your every decision via @computerworld #ibmwowpic.twitter.com/jroaogg1ei	in 5 years, @ibmwatson a.i. will be behind your every decision via @computerworld #ibmwowpic.twitter.com/jroaogg1ei	0.7	negative	-0.4		2009-06-02	1	0	1	0	0	0	106.83	0	3	11	0	2	1
2016-10-10	Watson's the name, data's the game, by @noyesk - http://bit.ly/2dZrdykÃ‚Â @IBM	watson's the name, data's the game, by @noyesk - @ibm	watson's the name, data's the game, by @noyesk - @ibm	0.4	negative	-0.4		2009-06-03	0	0	0	0	0	0	106.49	0	3	11	0	2	0
2016-06-20	Head over to Snapchat to see our #ConnectedSoccer game taking place today at #CannesLionspic.twitter.com/VWD1XIN1gb	head over to snapchat to see our #connectedsoccer game taking place today at #canneslionspic.twitter.com/vwd1xin1gb	head over to snapchat to see our #connectedsoccer game taking place today at #canneslionspic.twitter.com/vwd1xin1gb	0.4	negative	-0.4		2009-06-04	0	0	0	0	0	0	106.33	0	3	11	0	2	0
2016-06-15	IBMVoice: What if a cognitive caddy (IBM Watson) could help golfers improve their game? @IBM_x000D_ http://onforb.es/1sH2DJJÃ‚Â pic.twitter.com/kgXWjy2pd6	ibmvoice: what if a cognitive caddy (ibm watson) could help golfers improve their game? @ibm_x000D_	ibmvoice: what if a cognitive caddy (ibm watson) could help golfers improve their game? @ibm_x000D_	0.4	negative	-0.4		2009-06-05	0	0	0	0	0	0	107.24	0	3	11	0	2	0
2016-05-15	Want to know the secret to faster app deployment? @dancberg explains: http://ibm.co/1TUXQNuÃ‚Â @developerWorkspic.twitter.com/FXCo6EP8OO	want to know the secret to faster app deployment? @dancberg explains: @developerworkspic.twitter.com/fxco6ep8oo	want to know the secret to faster app deployment? @dancberg explains: @developerworkspic.twitter.com/fxco6ep8oo	0.7	negative	-0.4		2009-06-06	0	0	0	0	0	0	107.24	0	3	11	0	2	0
2016-05-11	Behind the IBM #QuantumExperience in 16 images w/ descriptions: http://bit.ly/27fxDjUÃ‚Â via @eWEEKNewspic.twitter.com/GU94X30Rxc	behind the ibm #quantumexperience in 16 images w/ descriptions: via @eweeknewspic.twitter.com/gu94x30rxc	behind the ibm #quantumexperience in 16 images w/ descriptions: via @eweeknewspic.twitter.com/gu94x30rxc	0.7	negative	-0.4		2009-06-07	0	0	0	0	0	0	107.24	0	3	11	0	2	0
2016-05-06	Behind the scenes with Charles Bennett: https://youtu.be/9q-qoeqVVD0Ã‚Â https://twitter.com/IBMResearch/status/728588472823349253Ã‚Â Ã¢â‚¬Â¦ 5/6/81: Richard Feynman urged building a quantum computer. @chdbennett heard & took up the challenge. #FBF pic.twitter.com/zDRTMc9JJG	behind the scenes with charles bennett: 5/6/81: richard feynman urged building a quantum computer. @chdbennett heard & took up the challenge. #fbf pic.twitter.com/zdrtmc9jjg	behind the scenes with charles bennett: 5/6/81: richard feynman urged building a quantum computer. @chdbennett heard & took up the challenge. #fbf pic.twitter.com/zdrtmc9jjg	0.7	negative	-0.4		2009-06-08	0	0	0	0	0	0	107.49	0	3	11	0	2	0
2016-05-02	Behind the scenes during today's mentoring session at IBM Studios Austin_x000D_ #CognitiveBuild @IBM pic.twitter.com/sGEFpwGxPP	behind the scenes during today's mentoring session at ibm studios austin_x000D_ #cognitivebuild @ibm pic.twitter.com/sgefpwgxpp	behind the scenes during today's mentoring session at ibm studios austin_x000D_ #cognitivebuild @ibm pic.twitter.com/sgefpwgxpp	0.7	negative	-0.4		2009-06-09	0	0	0	0	0	0	108.14	0	3	11	0	2	0
2016-04-14	A watershed day in the history of @ColumbiaSC. @UofSC partnership w/ @IBM is game changing @IBMWatson @IBMAnalyticspic.twitter.com/IpXGNZbcxx	a watershed day in the history of @columbiasc. @uofsc partnership w/ @ibm is game changing @ibmwatson @ibmanalyticspic.twitter.com/ipxgnzbcxx	a watershed day in the history of @columbiasc. @uofsc partnership w/ @ibm is game changing @ibmwatson @ibmanalyticspic.twitter.com/ipxgnzbcxx	0.4	negative	-0.4		2009-06-10	0	0	0	0	0	0	108.35	0	3	11	0	2	0
2016-04-06	"We define design as intent behind an outcome"- IBMer @lara_hanlon on @IBMDesign Thinking http://bit.ly/1VwWWshÃ‚Â pic.twitter.com/lBiPTidX7d	"we define design as intent behind an outcome"- ibmer @lara_hanlon on @ibmdesign thinking	"we define design as intent behind an outcome"- ibmer @lara_hanlon on @ibmdesign thinking	0.7	negative	-0.4		2009-06-11	0	0	0	0	0	0	109.4	0	3	11	0	2	0
2016-03-23	Behind every guide dog is a data story. Watch Jackson's. http://bit.ly/21HatgHÃ‚Â #NationalPuppyDay #IBMCloudpic.twitter.com/FZc5n8QETD	behind every guide dog is a data story. watch jackson's. #nationalpuppyday #ibmcloudpic.twitter.com/fzc5n8qetd	behind every guide dog is a data story. watch jackson's. #nationalpuppyday #ibmcloudpic.twitter.com/fzc5n8qetd	0.7	negative	-0.4		2009-06-12	0	0	0	0	0	0	108.21	0	3	11	0	2	0
2016-03-19	Game developers are exploring @IBMWatson cognitive technology to enrich player experiences: http://bit.ly/1psZLyKÃ‚Â pic.twitter.com/1RohOQKQX0	game developers are exploring @ibmwatson cognitive technology to enrich player experiences:	game developers are exploring @ibmwatson cognitive technology to enrich player experiences:	0.4	negative	-0.4		2009-06-13	0	0	0	0	0	0	108.21	0	3	11	0	2	0
2016-03-04	Behind every guide dog is a data story #CognitiveEra http://bit.ly/1p4l0qvÃ‚Â pic.twitter.com/wTO3sYwK5B	behind every guide dog is a data story #cognitiveera	behind every guide dog is a data story #cognitiveera	0.7	negative	-0.4		2009-06-14	0	0	0	0	0	0	108.21	0	3	11	0	2	0
2016-02-09	Will Wall Street's 'Long-Termism' Make Things Worse? https://lnkd.in/eAbvSPkÃ‚Â @gmorgenson @collinsrod @timoreilly @tom_peters $IBM	will wall street's 'long-termism' make things worse? @gmorgenson @collinsrod @timoreilly @tom_peters $ibm	will wall street's 'long-termism' make things worse? @gmorgenson @collinsrod @timoreilly @tom_peters $ibm	0.6	negative	-0.4		2009-06-15	0	0	0	0	0	0	107.62	0	3	11	0	2	0
2016-01-21	.@IBM Acquires @Ustream: Behind the Acquisition http://www.ustream.tv/blog/2016/01/21/ibm-acquires-ustream-behind-the-acquisition/?utm_source=social&utm_medium=social&utm_content=ibm&utm_campaign=Ã‚Â Ã¢â‚¬Â¦pic.twitter.com/KxOKMqsSFq	.@ibm acquires @ustream: behind the acquisition	.@ibm acquires @ustream: behind the acquisition	0.7	negative	-0.4		2009-06-16	0	0	0	0	0	0	107.32	0	3	11	0	2	0
2016-01-04	Iterate. Iterate. Iterate. The name of the game at #IBMStudios. #mondaymotivationpic.twitter.com/na9QC2OkWr	iterate. iterate. iterate. the name of the game at #ibmstudios. #mondaymotivationpic.twitter.com/na9qc2okwr	iterate. iterate. iterate. the name of the game at #ibmstudios. #mondaymotivationpic.twitter.com/na9qc2okwr	0.4	negative	-0.4		2009-06-17	0	0	0	0	0	0	107	0	3	11	0	2	0
2017-09-15	And we continue to gather information. Can @IBM also explain their role in offering poor encryption services to @IEBCKenya?pic.twitter.com/CseZUE0zUV	and we continue to gather information. can @ibm also explain their role in offering poor encryption services to @iebckenya?pic.twitter.com/csezue0zuv	and we continue to gather information. can @ibm also explain their role in offering poor encryption services to @iebckenya?pic.twitter.com/csezue0zuv	0.6	negative	-0.4		2009-06-18	0	0	0	0	0	0	106.33	0	3	11	0	2	0
2017-09-05	IBM's partnership with @VMware to be a game changer for cloud security: http://bitly.com/2wElzO2Ã‚Â #cybersecuritypic.twitter.com/v3Se36Tjgd	ibm's partnership with @vmware to be a game changer for cloud security: #cybersecuritypic.twitter.com/v3se36tjgd	ibm's partnership with @vmware to be a game changer for cloud security: #cybersecuritypic.twitter.com/v3se36tjgd	0.4	negative	-0.4		2009-06-19	0	0	0	0	0	0	105.89	0	3	11	0	2	0
2017-08-17	Join @IBM in backing @ScalaQuest, an online game to learn #Scala, on @Kickstarter, before it ends 8/19, 8 am ET: http://bit.ly/2w6z7T6Ã‚Â pic.twitter.com/XiUbN1AV01	join @ibm in backing @scalaquest, an online game to learn #scala, on @kickstarter, before it ends 8/19, 8 am et:	join @ibm in backing @scalaquest, an online game to learn #scala, on @kickstarter, before it ends 8/19, 8 am et:	0.4	negative	-0.4		2009-06-20	0	0	0	0	0	0	105.89	0	3	11	0	2	0
2017-07-20	Confused About Blockchain? Here's What You Need to Know @themotleyfool $IBM https://www.fool.com/investing/2017/07/20/confused-about-blockchain-here.aspxÃ‚Â Ã¢â‚¬Â¦	confused about blockchain? here's what you need to know @themotleyfool $ibm	confused about blockchain? here's what you need to know @themotleyfool $ibm	0.7	negative	-0.4		2009-06-21	0	0	0	0	0	0	105.89	0	3	11	0	2	0
2017-06-09	The science behind IBMÃ¢â‚¬â„¢s work in using Watson to help diagnose skin cancer: http://bit.ly/2rUxByUÃ‚Â pic.twitter.com/U5X7iqkIzs	the science behind ibms work in using watson to help diagnose skin cancer:	the science behind ibms work in using watson to help diagnose skin cancer:	0.7	negative	-0.4		2009-06-22	0	0	0	0	0	0	104.52	0	3	11	0	2	0
2017-06-07	The engine behind the #RG17 data machine, @IBM knows how to put in work behind the scenes. #IBMsportspic.twitter.com/iN6tLzcgBA	the engine behind the #rg17 data machine, @ibm knows how to put in work behind the scenes. #ibmsportspic.twitter.com/in6tlzcgba	the engine behind the #rg17 data machine, @ibm knows how to put in work behind the scenes. #ibmsportspic.twitter.com/in6tlzcgba	0.7	negative	-0.4		2009-06-23	1	0	0	1	0	0	104.44	0	3	12	1	3	1
2017-05-22	#IBM ups its #blockchain game $IBM_x000D_ #disruption #startup #fintech #defstar5 #makeyourownlane #Mpgvip_x000D_ http://read.bi/2qczTHiÃ‚Â @businessinsiderpic.twitter.com/VCHXCtFUae	#ibm ups its #blockchain game $ibm_x000D_ #disruption #startup #fintech #defstar5 #makeyourownlane #mpgvip_x000D_ @businessinsiderpic.twitter.com/vchxctfuae	#ibm ups its #blockchain game $ibm_x000D_ #disruption #startup #fintech #defstar5 #makeyourownlane #mpgvip_x000D_ @businessinsiderpic.twitter.com/vchxctfuae	0.4	negative	-0.4		2009-06-24	0	0	0	0	0	0	104.15	0	3	12	0	2	0
2017-02-14	Watch gaming expert @Josh_schwaa demonstrate how to build a video game w/ #cognitive technology on @IBMBluemix: http://bit.ly/2kIpeC4Ã‚Â pic.twitter.com/KkoVE42wLo	watch gaming expert @josh_schwaa demonstrate how to build a video game w/ #cognitive technology on @ibmbluemix:	watch gaming expert @josh_schwaa demonstrate how to build a video game w/ #cognitive technology on @ibmbluemix:	0.4	negative	-0.4		2009-06-25	1	0	0	1	0	0	106.06	0	3	13	1	3	1
2018-09-17	MondayMotivation At NFL game yesterday talking about AI @IBM @IBMWatson @IBMDataScience team up with @ESPN and the @NFL #FantasyFooball https://ibm.co/2MCe9QeÃ‚Â #AI #ArtificialIntelligence #BigData #Analytics #IoT #WinWithAI here's a @YouTube #YouTube https://www.youtube.com/watch?v=JWBiNzAC0O0Ã‚Â Ã¢â‚¬Â¦pic.twitter.com/ykAqY5Zko9	mondaymotivation at nfl game yesterday talking about ai @ibm @ibmwatson @ibmdatascience team up with @espn and the @nfl #fantasyfooball #ai #artificialintelligence #bigdata #analytics #iot #winwithai here's a @youtube #youtube	mondaymotivation at nfl game yesterday talking about ai @ibm @ibmwatson @ibmdatascience team up with @espn and the @nfl #fantasyfooball #ai #artificialintelligence #bigdata #analytics #iot #winwithai here's a @youtube #youtube	0.4	negative	-0.4		2009-06-26	0	0	0	0	0	0	105.68	0	3	13	0	2	0
2018-08-24	20 candidates and thousands of lines of recorded text, this is the story behind the search for the voice of #ProjectDebater: http://bitly.com/2P2YtXW	20 candidates and thousands of lines of recorded text, this is the story behind the search for the voice of #projectdebater:	20 candidates and thousands of lines of recorded text, this is the story behind the search for the voice of #projectdebater:	0.7	negative	-0.4		2009-06-27	0	0	0	0	0	0	105.68	0	3	13	0	2	0
2018-06-20	From Sept 2017 but I still stand by this until the day I die. Fuck @ICEgov and the likes of @PalantirTech for providing the engine. Let's not forget how @IBM aided the Nazis with punch card and counting machine tech to facilitate the identification of Jews. History matters. pic.twitter.com/5twKHNoTgv	from sept 2017 but i still stand by this until the day i die. fuck @icegov and the likes of @palantirtech for providing the engine. let's not forget how @ibm aided the nazis with punch card and counting machine tech to facilitate the identification of jews. history matters. pic.twitter.com/5twkhnotgv	from sept 2017 but i still stand by this until the day i die. fuck @icegov and the likes of @palantirtech for providing the engine. let's not forget how @ibm aided the nazis with punch card and counting machine tech to facilitate the identification of jews. history matters. pic.twitter.com/5twkhnotgv	0.6	negative	-0.4		2009-06-28	0	0	0	0	0	0	105.68	0	3	13	0	2	0
2018-06-04	From all of us @IBM..._x000D_ Congratulations to the @PathwaysInTech Class of 2018 & all the parents, teachers, mentors, and leaders who stood behind them. _x000D_ @PTECHNETWORK @rashidfdavishttp://brooklyn.news12.com/story/38345194/p-tech-students-celebrate-earning-diplomas-degreesÃ‚Â Ã¢â‚¬Â¦	from all of us @ibm..._x000D_ congratulations to the @pathwaysintech class of 2018 & all the parents, teachers, mentors, and leaders who stood behind them. _x000D_ @ptechnetwork @rashidfdavis	from all of us @ibm..._x000D_ congratulations to the @pathwaysintech class of 2018 & all the parents, teachers, mentors, and leaders who stood behind them. _x000D_ @ptechnetwork @rashidfdavis	0.7	negative	-0.4		2009-06-29	0	0	0	0	0	0	105.83	0	3	13	0	2	0
2018-04-12	Why are sponsoring a hate-mongering liar who calls a dignified man like Robert Mueller (a Republican, by the way), a criminal? _x000D_ @ADT_x000D_ @ATT_x000D_ @AngiesList_x000D_ @Bayer_x000D_ @ClearChoice_x000D_ @DIRECTV_x000D_ @taltz_x000D_ @Ford_x000D_ @goldencorral_x000D_ @IBM_x000D_ @INFINITIUSA_x000D_ @LifeLock_x000D_ @MyPillowUSA_x000D_ @Nutrisystem_x000D_ I'm boycotting you	why are sponsoring a hate-mongering liar who calls a dignified man like robert mueller (a republican, by the way), a criminal? _x000D_ @adt_x000D_ @att_x000D_ @angieslist_x000D_ @bayer_x000D_ @clearchoice_x000D_ @directv_x000D_ @taltz_x000D_ @ford_x000D_ @goldencorral_x000D_ @ibm_x000D_ @infinitiusa_x000D_ @lifelock_x000D_ @mypillowusa_x000D_ @nutrisystem_x000D_ i'm boycotting you	why are sponsoring a hate-mongering liar who calls a dignified man like robert mueller (a republican, by the way), a criminal? _x000D_ @adt_x000D_ @att_x000D_ @angieslist_x000D_ @bayer_x000D_ @clearchoice_x000D_ @directv_x000D_ @taltz_x000D_ @ford_x000D_ @goldencorral_x000D_ @ibm_x000D_ @infinitiusa_x000D_ @lifelock_x000D_ @mypillowusa_x000D_ @nutrisystem_x000D_ i'm boycotting you	0.55	negative	-0.4		2009-06-30	0	0	0	0	0	0	104.42	0	3	13	0	2	0
2018-03-31	April 27 marks the launch of the Blockchain Industry Association of South Korea._x000D_ The BIA aims to:_x000D_ 1) Act as a hub between industry & government_x000D_ 2) Build a blockchain ecosystem in SK._x000D_ Members include $MSFT, @IBM, @kakaotalk and "theloop"._x000D_ "theloop" is the company behind $ICX.pic.twitter.com/rZhBHaAgxS	april 27 marks the launch of the blockchain industry association of south korea._x000D_ the bia aims to:_x000D_ 1) act as a hub between industry & government_x000D_ 2) build a blockchain ecosystem in sk._x000D_ members include $msft, @ibm, @kakaotalk and "theloop"._x000D_ "theloop" is the company behind $icx.pic.twitter.com/rzhbhaagxs	april 27 marks the launch of the blockchain industry association of south korea._x000D_ the bia aims to:_x000D_ 1) act as a hub between industry & government_x000D_ 2) build a blockchain ecosystem in sk._x000D_ members include $msft, @ibm, @kakaotalk and "theloop"._x000D_ "theloop" is the company behind $icx.pic.twitter.com/rzhbhaagxs	0.7	negative	-0.4		2009-07-01	0	0	0	0	0	0	104.84	0	3	13	0	2	0
2018-03-29	Please get behind @davidhogg111 and withdraw your support of #LauraIngraham, _x000D_ @Bayer _x000D_ @LibertyMutual _x000D_ @Nutrisystem _x000D_ @ChoiceHotels _x000D_ @JennyCraig _x000D_ @Arbys _x000D_ @carsdotcom _x000D_ @carvana_x000D_ @DIRECTV _x000D_ @Duracell _x000D_ @esurance _x000D_ @JosABank _x000D_ @Honda _x000D_ @ibm_x000D_ @kayak_x000D_ @LQ _x000D_ @LincolnMotorCo	please get behind @davidhogg111 and withdraw your support of #lauraingraham, _x000D_ @bayer _x000D_ @libertymutual _x000D_ @nutrisystem _x000D_ @choicehotels _x000D_ @jennycraig _x000D_ @arbys _x000D_ @carsdotcom _x000D_ @carvana_x000D_ @directv _x000D_ @duracell _x000D_ @esurance _x000D_ @josabank _x000D_ @honda _x000D_ @ibm_x000D_ @kayak_x000D_ @lq _x000D_ @lincolnmotorco	please get behind @davidhogg111 and withdraw your support of #lauraingraham, _x000D_ @bayer _x000D_ @libertymutual _x000D_ @nutrisystem _x000D_ @choicehotels _x000D_ @jennycraig _x000D_ @arbys _x000D_ @carsdotcom _x000D_ @carvana_x000D_ @directv _x000D_ @duracell _x000D_ @esurance _x000D_ @josabank _x000D_ @honda _x000D_ @ibm_x000D_ @kayak_x000D_ @lq _x000D_ @lincolnmotorco	0.7	negative	-0.4		2009-07-02	0	0	0	0	0	0	101.73	0	3	13	0	2	0
2018-02-23	#ICYMI: we've partnered with @unity3d to bring the power of #AI to game developers: http://bitly.com/2GETZCwÃ‚Â via @rollingstonepic.twitter.com/yqn4p5s5NY	#icymi: we've partnered with @unity3d to bring the power of #ai to game developers: via @rollingstonepic.twitter.com/yqn4p5s5ny	#icymi: we've partnered with @unity3d to bring the power of #ai to game developers: via @rollingstonepic.twitter.com/yqn4p5s5ny	0.4	negative	-0.4		2009-07-03	0	0	0	0	0	0	101.73	0	3	13	0	2	0
2018-01-09	"IBM's #quantum computer could change the game": http://bitly.com/2EpvqIAÃ‚Â via @mashable	"ibm's #quantum computer could change the game": via @mashable	"ibm's #quantum computer could change the game": via @mashable	0.4	negative	-0.4		2009-07-04	0	0	0	0	0	0	101.73	0	3	13	0	2	0
2018-01-08	IBM's quantum computer could change the game http://mashable.com/2018/01/08/ibm-quantum-computer-ces-201i8/#k0WmNaf5PPOIÃ‚Â Ã¢â‚¬Â¦ @IBM #quantum #quantumcomputing #CES18 #CES #CES2018 @IBMResearch #IBMQ $ibm	ibm's quantum computer could change the game #k0wmnaf5ppoi @ibm #quantum #quantumcomputing #ces18 #ces #ces2018 @ibmresearch #ibmq $ibm	ibm's quantum computer could change the game #k0wmnaf5ppoi @ibm #quantum #quantumcomputing #ces18 #ces #ces2018 @ibmresearch #ibmq $ibm	0.4	negative	-0.4		2009-07-05	0	0	0	0	0	0	101.73	0	3	13	0	2	0
2010-10-04	IBM Starts Web Game to Boost `Smarter Planet' Sales http://ow.ly/2O6fH $IBM	ibm starts web game to boost `smarter planet' sales $ibm	ibm starts web game to boost `smarter planet' sales $ibm	0.4	negative	-0.4		2009-07-06	0	0	0	0	0	0	101.65	0	3	13	0	2	0
2011-02-14	IBM Jeopardy challenge Day 1 ends in a tie. @stevebaker Fills us in with some first-hand observations on the game. http://bit.ly/dWeCuG $IBM	ibm jeopardy challenge day 1 ends in a tie. @stevebaker fills us in with some first-hand observations on the game. $ibm	ibm jeopardy challenge day 1 ends in a tie. @stevebaker fills us in with some first-hand observations on the game. $ibm	0.4	negative	-0.4		2009-07-07	0	0	0	0	0	0	100.19	0	3	13	0	2	0
2012-09-14	IBM TV ad, behind the scenes (video)http://bit.ly/PiuVBL	ibm tv ad, behind the scenes (video)	ibm tv ad, behind the scenes (video)	0.7	negative	-0.4		2009-07-08	1	0	0	1	0	0	100.68	0	3	14	1	3	1
2012-08-28	Data is a game changer http://ibm.co/O0wO4K	data is a game changer	data is a game changer	0.4	negative	-0.4		2009-07-09	0	0	0	0	0	0	102.08	0	3	14	0	2	0
2012-04-17	"Earnings Game Plan" on MMHG: http://ning.it/IPVo8VÃ‚Â | $AAPL $AXP $BAC $C $GE $GS $HON $IBM $INTC $JNJ $KMB $KO $MS $MSFT $QCOM $SLB $UA $JPM	"earnings game plan" on mmhg: | $aapl $axp $bac $c $ge $gs $hon $ibm $intc $jnj $kmb $ko $ms $msft $qcom $slb $ua $jpm	"earnings game plan" on mmhg: | $aapl $axp $bac $c $ge $gs $hon $ibm $intc $jnj $kmb $ko $ms $msft $qcom $slb $ua $jpm	0.4	negative	-0.4		2009-07-10	0	0	0	0	0	0	100.83	0	3	14	0	2	0
2018-10-28	Stupid move by $IBM... could've used 2/3 of that fund to buy $amd or 1/3 to buy $dbx... OR, even smarter options is use 1/3 to create joint venture w/ $tsla for chip biz... IBM to acquire Red Hat in deal valued at $34 billionhttps://cnb.cx/2zbte6D	stupid move by $ibm... could've used 2/3 of that fund to buy $amd or 1/3 to buy $dbx... or, even smarter options is use 1/3 to create joint venture w/ $tsla for chip biz... ibm to acquire red hat in deal valued at $34 billion	stupid move by $ibm... could've used 2/3 of that fund to buy $amd or 1/3 to buy $dbx... or, even smarter options is use 1/3 to create joint venture w/ $tsla for chip biz... ibm to acquire red hat in deal valued at $34 billion	0.5	negative	-0.4		2009-07-11	0	0	0	0	0	0	100.83	0	3	14	0	2	0
2018-04-06	You Might Not Get Any Smarter in 2018,... But Artificial Intelligence Will_x000D_ Experts from @IBM @GitHub @Oracle @Salesforce @Tableau... on what's next in artificial intelligence and data-driven computing_x000D_ https://buff.ly/2DfYKBnÃ‚Â @rjmarvin1 v/ @PCMag_x000D_ #AI #BigDatapic.twitter.com/zM1cR13HLT	you might not get any smarter in 2018,... but artificial intelligence will_x000D_ experts from @ibm @github @oracle @salesforce @tableau... on what's next in artificial intelligence and data-driven computing_x000D_ @rjmarvin1 v/ @pcmag_x000D_ #ai #bigdatapic.twitter.com/zm1cr13hlt	you might not get any smarter in 2018,... but artificial intelligence will_x000D_ experts from @ibm @github @oracle @salesforce @tableau... on what's next in artificial intelligence and data-driven computing_x000D_ @rjmarvin1 v/ @pcmag_x000D_ #ai #bigdatapic.twitter.com/zm1cr13hlt	0.666667	negative	-0.4		2009-07-12	0	0	0	0	0	0	100.83	0	3	14	0	2	0
2018-02-09	You Might Not Get Any Smarter in 2018,... But Artificial Intelligence Will_x000D_ Experts from @IBM @GitHub @Oracle @Salesforce @Tableau... on what's next in artificial intelligence and data-driven computing_x000D_ https://buff.ly/2DfYKBnÃ‚Â @rjmarvin1 v/ @PCMag_x000D_ #AI #BigData_x000D_ @DeepLearn007pic.twitter.com/mfddDFHli3	you might not get any smarter in 2018,... but artificial intelligence will_x000D_ experts from @ibm @github @oracle @salesforce @tableau... on what's next in artificial intelligence and data-driven computing_x000D_ @rjmarvin1 v/ @pcmag_x000D_ #ai #bigdata_x000D_ @deeplearn007pic.twitter.com/mfdddfhli3	you might not get any smarter in 2018,... but artificial intelligence will_x000D_ experts from @ibm @github @oracle @salesforce @tableau... on what's next in artificial intelligence and data-driven computing_x000D_ @rjmarvin1 v/ @pcmag_x000D_ #ai #bigdata_x000D_ @deeplearn007pic.twitter.com/mfdddfhli3	0.666667	negative	-0.4		2009-07-13	0	0	0	0	0	0	103.62	0	3	14	0	2	0
2018-01-17	You Might Not Get Any Smarter in 2018,... But Artificial Intelligence Will_x000D_ Experts from @IBM @GitHub @Oracle @Salesforce @Tableau... on what's next in artificial intelligence and data-driven computing_x000D_ https://buff.ly/2DfYKBnÃ‚Â @rjmarvin1 v/ @PCMag_x000D_ #AI #BigData_x000D_ @DeepLearn007pic.twitter.com/VxnvdKlxph	you might not get any smarter in 2018,... but artificial intelligence will_x000D_ experts from @ibm @github @oracle @salesforce @tableau... on what's next in artificial intelligence and data-driven computing_x000D_ @rjmarvin1 v/ @pcmag_x000D_ #ai #bigdata_x000D_ @deeplearn007pic.twitter.com/vxnvdklxph	you might not get any smarter in 2018,... but artificial intelligence will_x000D_ experts from @ibm @github @oracle @salesforce @tableau... on what's next in artificial intelligence and data-driven computing_x000D_ @rjmarvin1 v/ @pcmag_x000D_ #ai #bigdata_x000D_ @deeplearn007pic.twitter.com/vxnvdklxph	0.666667	negative	-0.4		2009-07-14	0	0	0	0	0	0	103.25	0	3	14	0	2	0
2015-02-20	Cold weather giving you the blues? Turn that frown upside down! @BuzzFeed @joziijobs @ibm @UNICEF talks to come!pic.twitter.com/cRbr8XruO6	cold weather giving you the blues? turn that frown upside down! @buzzfeed @joziijobs @ibm @unicef talks to come!pic.twitter.com/crbr8xruo6	cold weather giving you the blues? turn that frown upside down! @buzzfeed @joziijobs @ibm @unicef talks to come!pic.twitter.com/crbr8xruo6	0.644444	negative	-0.397222		2009-07-15	0	0	0	0	0	0	107.22	0	3	14	0	2	0
2011-12-21	Larry Ellison Lashes Out At IBM After Tough Quarter At Oracle $ORCL $IBM by @MattRosoff http://read.bi/vGOmRB	larry ellison lashes out at ibm after tough quarter at oracle $orcl $ibm by @mattrosoff	larry ellison lashes out at ibm after tough quarter at oracle $orcl $ibm by @mattrosoff	0.833333	negative	-0.388889		2009-07-16	1	0	0	1	0	0	110.64	0	3	15	1	3	1
2018-05-16	UNBELIEVABLE @Ripleys and @IBM, why are you sponsoring Thailand's Annual King's Cup #ElephantPolo Tournament, where elephants are chained & beaten ruthlessly?_x000D_ TAKE ACTION for abused elephants: http://peta.vg/2848Ã‚Â pic.twitter.com/rdj5UOGtNa	unbelievable @ripleys and @ibm, why are you sponsoring thailand's annual king's cup #elephantpolo tournament, where elephants are chained & beaten ruthlessly?_x000D_ take action for abused elephants:	unbelievable @ripleys and @ibm, why are you sponsoring thailand's annual king's cup #elephantpolo tournament, where elephants are chained & beaten ruthlessly?_x000D_ take action for abused elephants:	0.7	negative	-0.383333		2009-07-17	0	0	0	0	0	0	115.42	0	3	15	0	2	0
2013-11-25	The father of #fractals, Benoit Mandelbrot, in his final interview: http://bit.ly/1e52fI3Ã‚Â [VIDEO] #IBM	the father of #fractals, benoit mandelbrot, in his final interview: [video] #ibm	the father of #fractals, benoit mandelbrot, in his final interview: [video] #ibm	1	negative	-0.375		2009-07-18	0	0	0	0	0	0	115.42	0	3	15	0	2	0
2013-06-30	Accenture's weak outlook hurts $IBM too http://cnnmon.ie/13fLtVZ	accenture's weak outlook hurts $ibm too	accenture's weak outlook hurts $ibm too	0.625	negative	-0.375		2009-07-19	0	0	0	0	0	0	115.42	0	3	15	0	2	0
2017-10-11	What do marketing execs from @IBM, @espn & @The_BMC have in common? They're all #UofSC alums! http://uof.sc/2yeGusfÃ‚Â pic.twitter.com/zltgifdCL6	what do marketing execs from @ibm, @espn & @the_bmc have in common? they're all #uofsc alums!	what do marketing execs from @ibm, @espn & @the_bmc have in common? they're all #uofsc alums!	0.5	negative	-0.375		2009-07-20	1	0	1	0	0	0	116.44	0	3	15	0	2	1
2018-04-18	Disappointed to see @IBM advertising on fox "news" especially hannity	disappointed to see @ibm advertising on fox "news" especially hannity	disappointed to see @ibm advertising on fox "news" especially hannity	0.875	negative	-0.375		2009-07-21	1	0	1	0	0	0	117.04	0	3	15	0	2	1
2012-09-17	IBM Mobility: Break out of the box: http://www-935.ibm.com/services/us/en/it-services/mobility-infographic/index.htmlÃ‚Â Ã¢â‚¬Â¦ (graphic)	ibm mobility: break out of the box: (graphic)	ibm mobility: break out of the box: (graphic)	0.7	negative	-0.375		2009-07-22	1	0	1	0	0	0	115.57	0	3	15	0	2	1
2012-04-18	Futures point to lower open. Don't count on another rally like yesterday with no econ reports on tap & investors disappointed by $IBM $INTC.	futures point to lower open. don't count on another rally like yesterday with no econ reports on tap & investors disappointed by $ibm $intc.	futures point to lower open. don't count on another rally like yesterday with no econ reports on tap & investors disappointed by $ibm $intc.	0.625	negative	-0.375		2009-07-23	0	0	0	0	0	0	117.06	0	3	15	0	2	0
2018-07-31	I was interviewed by @IBM to share my thoughts on this topic > #DataScience and the Quest for Truth http://bit.ly/2LZsln4Ã‚Â _x000D_ Honestly: I'm less fearful of #AI and more fearful of people not believing in facts._x000D_ #machinelearning @IBM @IBMAnalytics #statistics @BarackObamapic.twitter.com/PV6ofVisvr	i was interviewed by @ibm to share my thoughts on this topic > #datascience and the quest for truth _x000D_ honestly: i'm less fearful of #ai and more fearful of people not believing in facts._x000D_ #machinelearning @ibm @ibmanalytics #statistics @barackobamapic.twitter.com/pv6ofvisvr	i was interviewed by @ibm to share my thoughts on this topic > #datascience and the quest for truth _x000D_ honestly: i'm less fearful of #ai and more fearful of people not believing in facts._x000D_ #machinelearning @ibm @ibmanalytics #statistics @barackobamapic.twitter.com/pv6ofvisvr	0.641667	negative	-0.366667		2009-07-24	0	0	0	0	0	0	117.64	0	3	15	0	2	0
2012-05-01	RT @IBM what 5MB hard drive looked like 1956 (reqd forklift) http://ow.ly/avEhGÃ‚Â <Woah! Remember storage silos could sleep in? #getrealchat	rt @ibm what 5mb hard drive looked like 1956 (reqd forklift) <woah! remember storage silos could sleep in? #getrealchat	rt @ibm what 5mb hard drive looked like 1956 (reqd forklift) <woah! remember storage silos could sleep in? #getrealchat	0.541667	negative	-0.364583		2009-07-25	0	0	0	0	0	0	117.64	0	3	15	0	2	0
2018-03-26	I am shocked (shocked!) that @Apple and @IBM want more regulation for their competitors. https://www.reuters.com/article/us-china-forum-data/apple-ibm-chiefs-call-for-more-data-oversight-after-facebook-breach-idUSKBN1H20JUÃ‚Â Ã¢â‚¬Â¦	i am shocked (shocked!) that @apple and @ibm want more regulation for their competitors.	i am shocked (shocked!) that @apple and @ibm want more regulation for their competitors.	0.7	negative	-0.358333		2009-07-26	0	0	0	0	0	0	117.64	0	3	15	0	2	0
2009-10-12	@Socialcast announced as one of Dachis Group's Social Business Technology Alliance: http://bit.ly/jQYn7 (@timyoung and @IBM quoted)	@socialcast announced as one of dachis group's social business technology alliance: (@timyoung and @ibm quoted)	@socialcast announced as one of dachis group's social business technology alliance: (@timyoung and @ibm quoted)	0.533333	negative	-0.358333		2009-07-27	0	0	0	0	0	0	117.63	0	3	15	0	2	0
2018-11-05	The biggest payoff occurs when robotic process automation (RPA) and artificial intelligence (AI) or cognitive computing are integrated to drive cognitive automation Link >> https://buff.ly/2Ec37xKÃ‚Â @IBM via @antgrasso #cognitivecomputing #AI #RPA #DigitalTransformationpic.twitter.com/Z1XakU7UiK	the biggest payoff occurs when robotic process automation (rpa) and artificial intelligence (ai) or cognitive computing are integrated to drive cognitive automation link >> @ibm via @antgrasso #cognitivecomputing #ai #rpa #digitaltransformationpic.twitter.com/z1xaku7uik	the biggest payoff occurs when robotic process automation (rpa) and artificial intelligence (ai) or cognitive computing are integrated to drive cognitive automation link >> @ibm via @antgrasso #cognitivecomputing #ai #rpa #digitaltransformationpic.twitter.com/z1xaku7uik	0.6	negative	-0.35		2009-07-28	1	0	1	0	0	0	117.28	0	3	15	0	2	1
2018-07-24	The biggest payoff occurs when robotic process automation #RPA and artificial intelligence #AI or cognitive computing are integrated to drive cognitive automation Link >> https://buff.ly/2Ec37xKÃ‚Â @IBM via @antgrasso #cognitivecomputing #innovation #DigitalTransformationpic.twitter.com/hV9W9Hpc4Z	the biggest payoff occurs when robotic process automation #rpa and artificial intelligence #ai or cognitive computing are integrated to drive cognitive automation link >> @ibm via @antgrasso #cognitivecomputing #innovation #digitaltransformationpic.twitter.com/hv9w9hpc4z	the biggest payoff occurs when robotic process automation #rpa and artificial intelligence #ai or cognitive computing are integrated to drive cognitive automation link >> @ibm via @antgrasso #cognitivecomputing #innovation #digitaltransformationpic.twitter.com/hv9w9hpc4z	0.6	negative	-0.35		2009-07-29	0	0	0	0	0	0	117.26	0	3	15	0	2	0
2018-04-29	The biggest payoff occurs when robotic process automation #RPA and artificial intelligence #AI or cognitive computing are integrated to drive cognitive automation https://buff.ly/2Ec37xKÃ‚Â @IBM via @antgrasso #cognitivecomputing #technology #innovation #DigitalTransformationpic.twitter.com/7dU6i4IO7c	the biggest payoff occurs when robotic process automation #rpa and artificial intelligence #ai or cognitive computing are integrated to drive cognitive automation @ibm via @antgrasso #cognitivecomputing #technology #innovation #digitaltransformationpic.twitter.com/7du6i4io7c	the biggest payoff occurs when robotic process automation #rpa and artificial intelligence #ai or cognitive computing are integrated to drive cognitive automation @ibm via @antgrasso #cognitivecomputing #technology #innovation #digitaltransformationpic.twitter.com/7du6i4io7c	0.6	negative	-0.35		2009-07-30	0	0	0	0	0	0	117.86	0	3	15	0	2	0
2013-03-25	Why the Big Data backlash is bad for IT:http://www.infoworld.com/t/big-data/why-the-big-data-backlash-bad-it-215137Ã‚Â Ã¢â‚¬Â¦	why the big data backlash is bad for it:	why the big data backlash is bad for it:	0.383333	negative	-0.35		2009-07-31	0	0	0	0	0	0	117.93	0	3	15	0	2	0
2016-03-07	I didn't understand how bad it's been for @IBM over the last two years until they laid off 1/3 of their employees. pic.twitter.com/YZhaUobrH5	i didn't understand how bad it's been for @ibm over the last two years until they laid off 1/3 of their employees. pic.twitter.com/yzhauobrh5	i didn't understand how bad it's been for @ibm over the last two years until they laid off 1/3 of their employees. pic.twitter.com/yzhauobrh5	0.366667	negative	-0.35		2009-08-01	0	0	0	0	0	0	117.93	0	3	15	0	2	0
2018-06-19	Dear @Microsoft : please stop providing cloud services and facial recognition to agencies running concentration camps for children. This has a bad history. Ask @IBM	dear @microsoft : please stop providing cloud services and facial recognition to agencies running concentration camps for children. this has a bad history. ask @ibm	dear @microsoft : please stop providing cloud services and facial recognition to agencies running concentration camps for children. this has a bad history. ask @ibm	0.333333	negative	-0.35		2009-08-02	0	0	0	0	0	0	117.93	0	3	15	0	2	0
2018-03-11	Despite this, companies like @DairyQueen, @IBM, and @Ripleys are sponsoring the cruel tournament. Join PETA in urging these companies to STOP supporting this abuse!http://peta.vg/26et	despite this, companies like @dairyqueen, @ibm, and @ripleys are sponsoring the cruel tournament. join peta in urging these companies to stop supporting this abuse!	despite this, companies like @dairyqueen, @ibm, and @ripleys are sponsoring the cruel tournament. join peta in urging these companies to stop supporting this abuse!	0.625	negative	-0.34375		2009-08-03	0	0	0	0	0	0	119.92	0	3	15	0	2	0
2013-02-21	SERIOUSLY? @IBM Endorses #CISPA Which Protects Corps From Lawsuit When Sharing Ur Internet Use w/ Feds @Call_Me_Dutch http://intelligence.house.gov/sites/intelligence.house.gov/files/documents/IBM%20Statement.pdfÃ‚Â Ã¢â‚¬Â¦	seriously? @ibm endorses #cispa which protects corps from lawsuit when sharing ur internet use w/ feds @call_me_dutch	seriously? @ibm endorses #cispa which protects corps from lawsuit when sharing ur internet use w/ feds @call_me_dutch	0.666667	negative	-0.333333		2009-08-04	0	0	0	0	0	0	119.6	0	3	15	0	2	0
2016-07-06	If watching #Federer is too tense, visit the @IBM technology centre at #Wimbledon breathtaking!pic.twitter.com/lSXGJi1ji2	if watching #federer is too tense, visit the @ibm technology centre at #wimbledon breathtaking!pic.twitter.com/lsxgji1ji2	if watching #federer is too tense, visit the @ibm technology centre at #wimbledon breathtaking!pic.twitter.com/lsxgji1ji2	0.5	negative	-0.333333		2009-08-05	0	0	0	0	0	0	118.47	0	3	15	0	2	0
2017-12-14	2018 planning sesh with some serious @IBM #ladyboss trailblazers @ctay_biz + @vanglaurae (& @lkombs in spirit) pic.twitter.com/MK5fEDVepc Ã¢â‚¬â€œ at 51 Astor Place	2018 planning sesh with some serious @ibm #ladyboss trailblazers @ctay_biz + @vanglaurae (& @lkombs in spirit) pic.twitter.com/mk5fedvepc at 51 astor place	2018 planning sesh with some serious @ibm #ladyboss trailblazers @ctay_biz + @vanglaurae (& @lkombs in spirit) pic.twitter.com/mk5fedvepc at 51 astor place	0.666667	negative	-0.333333		2009-08-06	0	0	0	0	0	0	117.38	0	3	15	0	2	0
2017-06-05	8th seeded @keinishikori overcomes a shaky start to reach the quarters. #RG17 #IBMsports @ibm pic.twitter.com/Ke5lNbmqmY	8th seeded @keinishikori overcomes a shaky start to reach the quarters. #rg17 #ibmsports @ibm pic.twitter.com/ke5lnbmqmy	8th seeded @keinishikori overcomes a shaky start to reach the quarters. #rg17 #ibmsports @ibm pic.twitter.com/ke5lnbmqmy	0.5	negative	-0.333333		2009-08-07	0	0	0	0	0	0	119.33	0	3	15	0	2	0
2018-07-03	Our Visual #AI Lab is helping model complicated networks Ã¢â‚¬â€œ including how fake news spreads: http://bitly.com/2tXPWN2Ã‚Â pic.twitter.com/RJiCHFSMYn	our visual #ai lab is helping model complicated networks including how fake news spreads:	our visual #ai lab is helping model complicated networks including how fake news spreads:	0.666667	negative	-0.333333		2009-08-08	0	0	0	0	0	0	119.33	0	3	15	0	2	0
2013-11-01	Think you know what IBMers do? You may be as surprised as these students: http://bit.ly/1iAAnMJÃ‚Â [VIDEO] h/t @SmarterPlanet	think you know what ibmers do? you may be as surprised as these students: [video] h/t @smarterplanet	think you know what ibmers do? you may be as surprised as these students: [video] h/t @smarterplanet	0.95	negative	-0.325		2009-08-09	0	0	0	0	0	0	119.33	0	3	15	0	2	0
2014-06-25	Clear skies today at our offices in San Jose, California: http://instagram.com/p/prWhkuPht4/Ã‚Â (Photo via @petejcullen)pic.twitter.com/Vz9rts93xJ	clear skies today at our offices in san jose, california: (photo via @petejcullen)pic.twitter.com/vz9rts93xj	clear skies today at our offices in san jose, california: (photo via @petejcullen)pic.twitter.com/vz9rts93xj	0.691667	negative	-0.325		2009-08-10	0	0	0	0	0	0	118.7	0	3	15	0	2	0
2013-10-09	Analytics can help detect heart failure up to 3 years sooner. How we're working on it: http://ibm.co/1aatKfuÃ‚Â #healthcare	analytics can help detect heart failure up to 3 years sooner. how we're working on it: #healthcare	analytics can help detect heart failure up to 3 years sooner. how we're working on it: #healthcare	0.3	negative	-0.316667		2009-08-11	1	0	0	1	0	0	117.79	0	3	16	1	3	1
2014-02-20	Predictive #analytics predict which patients will develop heart failure within a yearhttp://wapo.st/1l2kap6	predictive #analytics predict which patients will develop heart failure within a year	predictive #analytics predict which patients will develop heart failure within a year	0.3	negative	-0.316667		2009-08-12	0	0	0	0	0	0	119.29	0	3	16	0	2	0
2017-01-30	This statement from @IBM says nothing. Egregious failure. https://twitter.com/ibm/status/826167324944142336Ã‚Â Ã¢â‚¬Â¦ Our statement on US Executive Order from January, 27, 2017 pic.twitter.com/8nxfq1E1Qz	this statement from @ibm says nothing. egregious failure. our statement on us executive order from january, 27, 2017 pic.twitter.com/8nxfq1e1qz	this statement from @ibm says nothing. egregious failure. our statement on us executive order from january, 27, 2017 pic.twitter.com/8nxfq1e1qz	0.3	negative	-0.316667		2009-08-13	0	0	0	0	0	0	119.58	0	3	16	0	2	0
2014-11-13	What does it really mean to create cloud security at the edge? http://ibm.co/1zQfABMÃ‚Â via @IBMsecuritypic.twitter.com/USaKWQn2Io	what does it really mean to create cloud security at the edge? via @ibmsecuritypic.twitter.com/usakwqn2io	what does it really mean to create cloud security at the edge? via @ibmsecuritypic.twitter.com/usakwqn2io	0.6875	negative	-0.3125		2009-08-14	0	0	0	0	0	0	118.57	0	3	16	0	2	0
2015-02-25	.@IBM @robertherjavec its simple. Sharks will agree 2 disagree! But dont F with Family! ill alway b here 4'MY Sharks!	.@ibm @robertherjavec its simple. sharks will agree 2 disagree! but dont f with family! ill alway b here 4'my sharks!	.@ibm @robertherjavec its simple. sharks will agree 2 disagree! but dont f with family! ill alway b here 4'my sharks!	0.678571	negative	-0.3125		2009-08-15	0	0	0	0	0	0	118.57	0	3	16	0	2	0
2017-11-20	Girls Who Code alumni find internships in the tech industry with organizations like @IBM- read about Michelle, Madison, and Karen's experiences from this past summer in @TheRenewalProj!http://www.therenewalproject.com/how-a-summer-program-for-high-school-girls-turned-into-an-internship-of-a-lifetime-at-ibm/Ã‚Â Ã¢â‚¬Â¦	girls who code alumni find internships in the tech industry with organizations like @ibm- read about michelle, madison, and karen's experiences from this past summer in @therenewalproj!	girls who code alumni find internships in the tech industry with organizations like @ibm- read about michelle, madison, and karen's experiences from this past summer in @therenewalproj!	0.25	negative	-0.3125		2009-08-16	0	0	0	0	0	0	118.57	0	3	16	0	2	0
2017-04-19	Courageous $IBM CEO Ginni Rometty attends every White House photo op, but won't attend IBM's earnings conference calls. Sad! @SRuhle	courageous $ibm ceo ginni rometty attends every white house photo op, but won't attend ibm's earnings conference calls. sad! @sruhle	courageous $ibm ceo ginni rometty attends every white house photo op, but won't attend ibm's earnings conference calls. sad! @sruhle	0.5	negative	-0.3125		2009-08-17	0	0	0	0	0	0	116.86	0	3	16	0	2	0
2017-01-29	What does #cognitive computing mean for the workforce? http://bit.ly/2kJe7ZuÃ‚Â #AIpic.twitter.com/QlHsSqzr7Q	what does #cognitive computing mean for the workforce? #aipic.twitter.com/qlhssqzr7q	what does #cognitive computing mean for the workforce? #aipic.twitter.com/qlhssqzr7q	0.6875	negative	-0.3125		2009-08-18	0	0	0	0	0	0	117.63	0	3	16	0	2	0
2018-03-19	With everything you do, THINK about Ã¢â‚¬Ëœwhat is its purpose?Ã¢â‚¬â„¢_x000D_ Just because you can do something, doesnÃ¢â‚¬â„¢t mean you should. You have to take responsibility._x000D_ Ã¢â‚¬â€Ginni Rometty, CEO @IBM #Think2018pic.twitter.com/VUGikrUNHc	with everything you do, think about what is its purpose?_x000D_ just because you can do something, doesnt mean you should. you have to take responsibility._x000D_ ginni rometty, ceo @ibm #think2018pic.twitter.com/vugikrunhc	with everything you do, think about what is its purpose?_x000D_ just because you can do something, doesnt mean you should. you have to take responsibility._x000D_ ginni rometty, ceo @ibm #think2018pic.twitter.com/vugikrunhc	0.6875	negative	-0.3125		2009-08-19	0	0	0	0	0	0	118.57	0	3	16	0	2	0
2018-03-14	[Infographic]_x000D_ What does it mean to be a cognitive business?_x000D_ #Fintech #CognitiveComputing #BigDataAnalytics #WatsonIoT @IBM pic.twitter.com/wQMlYaorVX	[infographic]_x000D_ what does it mean to be a cognitive business?_x000D_ #fintech #cognitivecomputing #bigdataanalytics #watsoniot @ibm pic.twitter.com/wqmlyaorvx	[infographic]_x000D_ what does it mean to be a cognitive business?_x000D_ #fintech #cognitivecomputing #bigdataanalytics #watsoniot @ibm pic.twitter.com/wqmlyaorvx	0.6875	negative	-0.3125		2009-08-20	0	0	0	0	0	0	118.95	0	3	16	0	2	0
2018-01-30	.@salesforce names @IBM a preferred cloud services provider. What does that mean for @Bluewolf? http://bit.ly/2DD8V6AÃ‚Â pic.twitter.com/pk0R82ixDN	.@salesforce names @ibm a preferred cloud services provider. what does that mean for @bluewolf?	.@salesforce names @ibm a preferred cloud services provider. what does that mean for @bluewolf?	0.6875	negative	-0.3125		2009-08-21	0	0	0	0	0	0	119.9	0	3	16	0	2	0
2012-06-28	Buildings consume 42% of all electricity. What does this mean to the planet? Join #P4SPchat today 12-1PM ET http://bit.ly/L1aXXk	buildings consume 42% of all electricity. what does this mean to the planet? join #p4spchat today 12-1pm et	buildings consume 42% of all electricity. what does this mean to the planet? join #p4spchat today 12-1pm et	0.6875	negative	-0.3125		2009-08-22	0	0	0	0	0	0	119.9	0	3	16	0	2	0
2013-03-07	IBM CEO Ginni Rometty: Gaining Competitive Advantage in the New Era of Computing: http://ibm.co/YPGkdSÃ‚Â (video) @CFR_org	ibm ceo ginni rometty: gaining competitive advantage in the new era of computing: (video) @cfr_org	ibm ceo ginni rometty: gaining competitive advantage in the new era of computing: (video) @cfr_org	0.727273	negative	-0.306818		2009-08-23	0	0	0	0	0	0	119.9	0	3	16	0	2	0
2014-07-22	Just one atom thick, see how graphene could revolutionize mobile phone chips: http://ibm.co/1pAaBwsÃ‚Â via @IBMResearchpic.twitter.com/QKxXN8mEuI	just one atom thick, see how graphene could revolutionize mobile phone chips: via @ibmresearchpic.twitter.com/qkxxn8meui	just one atom thick, see how graphene could revolutionize mobile phone chips: via @ibmresearchpic.twitter.com/qkxxn8meui	0.475	negative	-0.3		2009-08-24	0	0	0	0	0	0	119.32	0	3	16	0	2	0
2017-06-13	All about the community! What @IBM and @Hortonworks joined forced looks like in the #OpenSource community #DWS17pic.twitter.com/X1lzE35okB	all about the community! what @ibm and @hortonworks joined forced looks like in the #opensource community #dws17pic.twitter.com/x1lze35okb	all about the community! what @ibm and @hortonworks joined forced looks like in the #opensource community #dws17pic.twitter.com/x1lze35okb	0.2	negative	-0.3		2009-08-25	0	0	0	0	0	0	118.83	0	3	16	0	2	0
2013-04-16	Just trying to d/l some stuff from the @IBM website & all of the links are broken..._x000D_ http://ibm.co/xSGz6kÃ‚Â - IBM What is big data? #fail	just trying to d/l some stuff from the @ibm website & all of the links are broken..._x000D_ - ibm what is big data? #fail	just trying to d/l some stuff from the @ibm website & all of the links are broken..._x000D_ - ibm what is big data? #fail	0.266667	negative	-0.3		2009-08-26	0	0	0	0	0	0	119.47	0	3	16	0	2	0
2013-01-22	EARNINGS: IBM sees 2013 ADJ. EPS at least $16.70, EST. $16.64 $IBM	earnings: ibm sees 2013 adj. eps at least $16.70, est. $16.64 $ibm	earnings: ibm sees 2013 adj. eps at least $16.70, est. $16.64 $ibm	0.4	negative	-0.3		2009-08-27	1	0	0	1	0	0	119.43	0	3	17	1	3	1
2014-10-28	RT @IBM: The future of artificial intelligence http://ibm.co/1yFQqlWÃ‚Â via @WIRED #IBMWatson #AIpic.twitter.com/1QI5QDaWxz	rt @ibm: the future of artificial intelligence via @wired #ibmwatson #aipic.twitter.com/1qi5qdawxz	rt @ibm: the future of artificial intelligence via @wired #ibmwatson #aipic.twitter.com/1qi5qdawxz	0.5625	negative	-0.3		2009-08-28	0	0	0	0	0	0	118.22	0	3	17	0	2	0
2014-10-27	The future of artificial intelligence http://ibm.co/1yFQqlWÃ‚Â via @WIRED #IBMWatson #AIpic.twitter.com/IFeDlhP38L	the future of artificial intelligence via @wired #ibmwatson #aipic.twitter.com/ifedlhp38l	the future of artificial intelligence via @wired #ibmwatson #aipic.twitter.com/ifedlhp38l	0.5625	negative	-0.3		2009-08-29	0	0	0	0	0	0	118.22	0	3	17	0	2	0
2014-10-20	BREAKING: IBM no longer sees delivering 'at least $20 oper EPS' in 2015 $IBM	breaking: ibm no longer sees delivering 'at least $20 oper eps' in 2015 $ibm	breaking: ibm no longer sees delivering 'at least $20 oper eps' in 2015 $ibm	0.4	negative	-0.3		2009-08-30	0	0	0	0	0	0	118.22	0	3	17	0	2	0
2015-11-30	Cyber Monday online sales rising at least 18%, IBM projects http://bloom.bg/1Tg90edÃ‚Â @ibm #cybermonday	cyber monday online sales rising at least 18%, ibm projects @ibm #cybermonday	cyber monday online sales rising at least 18%, ibm projects @ibm #cybermonday	0.4	negative	-0.3		2009-08-31	0	0	0	0	0	0	118.05	0	3	17	0	2	0
2015-11-29	Blind runner uses @ibmcloud to "see" mental map of the world http://onforb.es/1X9NQESÃ‚Â @ForbesTechpic.twitter.com/JVq0Kt6YBX	blind runner uses @ibmcloud to "see" mental map of the world @forbestechpic.twitter.com/jvq0kt6ybx	blind runner uses @ibmcloud to "see" mental map of the world @forbestechpic.twitter.com/jvq0kt6ybx	0.433333	negative	-0.3		2009-09-01	0	0	0	0	0	0	116.69	0	3	17	0	2	0
2015-11-23	Blind runner uses @ibmcloud to "see" mental map of the world http://onforb.es/1X9NQESÃ‚Â @ForbesTechpic.twitter.com/IBoh64OCC7	blind runner uses @ibmcloud to "see" mental map of the world @forbestechpic.twitter.com/iboh64occ7	blind runner uses @ibmcloud to "see" mental map of the world @forbestechpic.twitter.com/iboh64occ7	0.433333	negative	-0.3		2009-09-02	0	0	0	0	0	0	116.09	0	3	17	0	2	0
2015-07-01	my selected expert article of the day:_x000D_ Common misconceptions about #SQL on #Hadoop_x000D_ by Cynthia Saracco @IBM_x000D_ http://www.odbms.org/2015/06/common-misconceptions-about-sql-on-hadoop/Ã‚Â Ã¢â‚¬Â¦_x000D_ #bigdata	my selected expert article of the day:_x000D_ common misconceptions about #sql on #hadoop_x000D_ by cynthia saracco @ibm_x000D_ _x000D_ #bigdata	my selected expert article of the day:_x000D_ common misconceptions about #sql on #hadoop_x000D_ by cynthia saracco @ibm_x000D_ _x000D_ #bigdata	0.5	negative	-0.3		2009-09-03	0	0	0	0	0	0	116.33	0	3	17	0	2	0
2015-03-21	#Datascience: common #language #bigdata | http://buff.ly/1C54bhZÃ‚Â @CouthonConseil @AliyaSMagazine @Data88Geek @IBM pic.twitter.com/O0mkbp7z1t	#datascience: common #language #bigdata | @couthonconseil @aliyasmagazine @data88geek @ibm pic.twitter.com/o0mkbp7z1t	#datascience: common #language #bigdata | @couthonconseil @aliyasmagazine @data88geek @ibm pic.twitter.com/o0mkbp7z1t	0.5	negative	-0.3		2009-09-04	0	0	0	0	0	0	117.46	0	3	17	0	2	0
2016-10-11	What do these companies have in common: @Siemens @IBM @SAP @adidas ? They create paradigm shifts in a disruptive world #digitalisationpic.twitter.com/d5PWL2UxKv	what do these companies have in common: @siemens @ibm @sap @adidas ? they create paradigm shifts in a disruptive world #digitalisationpic.twitter.com/d5pwl2uxkv	what do these companies have in common: @siemens @ibm @sap @adidas ? they create paradigm shifts in a disruptive world #digitalisationpic.twitter.com/d5pwl2uxkv	0.5	negative	-0.3		2009-09-05	0	0	0	0	0	0	117.46	0	3	17	0	2	0
2016-05-18	As part of daily work IBMers get to experiment with cutting edge technology http://bit.ly/1Nl1L6ZÃ‚Â #ViewFromMyDeskpic.twitter.com/JHVWhWQvkV	as part of daily work ibmers get to experiment with cutting edge technology #viewfrommydeskpic.twitter.com/jhvwhwqvkv	as part of daily work ibmers get to experiment with cutting edge technology #viewfrommydeskpic.twitter.com/jhvwhwqvkv	0.45	negative	-0.3		2009-09-06	0	0	0	0	0	0	117.46	0	3	17	0	2	0
2016-04-18	$IBM: 16th consecutive quarter of negative YoY revenue growth. pic.twitter.com/E1OBgFJkxN	$ibm: 16th consecutive quarter of negative yoy revenue growth. pic.twitter.com/e1obgfjkxn	$ibm: 16th consecutive quarter of negative yoy revenue growth. pic.twitter.com/e1obgfjkxn	0.4	negative	-0.3		2009-09-07	0	0	0	0	0	0	117.46	0	3	17	0	2	0
2017-12-24	Anatomy of a complex #fraud scheme {#Infographic} @Fisher85M @IBM #CyberSecurity #infosec #Hackers #fintech #cybercrime #banking #Security #education #leadership #Expertise #luxurypic.twitter.com/THtWCzRfo2	anatomy of a complex #fraud scheme {#infographic} @fisher85m @ibm #cybersecurity #infosec #hackers #fintech #cybercrime #banking #security #education #leadership #expertise #luxurypic.twitter.com/thtwczrfo2	anatomy of a complex #fraud scheme {#infographic} @fisher85m @ibm #cybersecurity #infosec #hackers #fintech #cybercrime #banking #security #education #leadership #expertise #luxurypic.twitter.com/thtwczrfo2	0.4	negative	-0.3		2009-09-08	0	0	0	0	0	0	117.16	0	3	17	0	2	0
2017-11-21	#Cloud providing #SMEs with cutting edge technology to level field with big companies: @IBM http://ecoti.in/ImqZuY	#cloud providing #smes with cutting edge technology to level field with big companies: @ibm	#cloud providing #smes with cutting edge technology to level field with big companies: @ibm	0.5	negative	-0.3		2009-09-09	0	0	0	0	0	0	116.76	0	3	17	0	2	0
2017-10-18	$IBM reports its 22nd consecutive quarter of negative revenue growth. Shares up 10%. pic.twitter.com/aTTWZdHbkE	$ibm reports its 22nd consecutive quarter of negative revenue growth. shares up 10%. pic.twitter.com/attwzdhbke	$ibm reports its 22nd consecutive quarter of negative revenue growth. shares up 10%. pic.twitter.com/attwzdhbke	0.4	negative	-0.3		2009-09-10	0	0	0	0	0	0	117.67	0	3	17	0	2	0
2017-08-02	Ã¢â‚¬Ëœ #iKangÃ¢â‚¬â„¢ Physical Examination Centers to Introduce @IBM Ã¢â‚¬â„¢s Watson Artificial Intelligence Services #AI http://bit.ly/2fb6Y6FÃ‚Â pic.twitter.com/1w9kdUTqy6	#ikang physical examination centers to introduce @ibm s watson artificial intelligence services #ai	#ikang physical examination centers to introduce @ibm s watson artificial intelligence services #ai	0.571429	negative	-0.3		2009-09-11	0	0	0	0	0	0	118.05	0	3	17	0	2	0
2017-07-23	30 artificial intelligence visionaries reveal what's next for the technology http://ibm.co/2mewGJhÃ‚Â #AI #CognitiveErapic.twitter.com/SaojLtKHeE	30 artificial intelligence visionaries reveal what's next for the technology #ai #cognitiveerapic.twitter.com/saojltkhee	30 artificial intelligence visionaries reveal what's next for the technology #ai #cognitiveerapic.twitter.com/saojltkhee	0.5	negative	-0.3		2009-09-12	0	0	0	0	0	0	118.05	0	3	17	0	2	0
2017-05-24	Artificial intelligence visionaries reveal what's next for the technology http://ibm.co/2mewGJhÃ‚Â #AI #CognitiveErapic.twitter.com/USQIKzvd57	artificial intelligence visionaries reveal what's next for the technology #ai #cognitiveerapic.twitter.com/usqikzvd57	artificial intelligence visionaries reveal what's next for the technology #ai #cognitiveerapic.twitter.com/usqikzvd57	0.5	negative	-0.3		2009-09-13	0	0	0	0	0	0	118.05	0	3	17	0	2	0
2017-04-19	Returns since IBM's revenue growth turned negative in 2012..._x000D_ $QQQ: +108%_x000D_ $SPY: +85%_x000D_ $IBM: -12% pic.twitter.com/lTq2wMPdUJ	returns since ibm's revenue growth turned negative in 2012..._x000D_ $qqq: +108%_x000D_ $spy: +85%_x000D_ $ibm: -12% pic.twitter.com/ltq2wmpduj	returns since ibm's revenue growth turned negative in 2012..._x000D_ $qqq: +108%_x000D_ $spy: +85%_x000D_ $ibm: -12% pic.twitter.com/ltq2wmpduj	0.4	negative	-0.3		2009-09-14	0	0	0	0	0	0	118.88	0	3	17	0	2	0
2017-03-19	Insightful. @IBM talks about the future of #cognitivecomputing and how #AI isn't something to be feared. #fintech #insurtech #industry40https://twitter.com/simonlporter/status/843509251570130944Ã‚Â Ã¢â‚¬Â¦ What is IBM Watson? An evolution in artificial intelligence and why technology won't harm us all http://bit.ly/2mWZ3tiÃ‚Â #AI pic.twitter.com/DbLQUYNgq0	insightful. @ibm talks about the future of #cognitivecomputing and how #ai isn't something to be feared. #fintech #insurtech #industry40 what is ibm watson? an evolution in artificial intelligence and why technology won't harm us all #ai pic.twitter.com/dblquyngq0	insightful. @ibm talks about the future of #cognitivecomputing and how #ai isn't something to be feared. #fintech #insurtech #industry40 what is ibm watson? an evolution in artificial intelligence and why technology won't harm us all #ai pic.twitter.com/dblquyngq0	0.5625	negative	-0.3		2009-09-15	0	0	0	0	0	0	119.35	0	3	17	0	2	0
2017-03-06	Big news... @IBM and @salesforce Agree to Partner on Artificial Intelligence #watson #einsteinhttps://www.wsj.com/articles/ibm-salesforce-agree-to-partner-on-artificial-intelligence-1488834910Ã‚Â Ã¢â‚¬Â¦	big news... @ibm and @salesforce agree to partner on artificial intelligence #watson #einstein	big news... @ibm and @salesforce agree to partner on artificial intelligence #watson #einstein	0.55	negative	-0.3		2009-09-16	0	0	0	0	0	0	121.82	0	3	17	0	2	0
2017-03-03	IBMVoice: Four catalysts to spark the next wave of innovation in artificial intelligence_x000D_ http://on.forbes.com/60188XuTpÃ‚Â @IBM pic.twitter.com/JLtprXQOFO	ibmvoice: four catalysts to spark the next wave of innovation in artificial intelligence_x000D_ @ibm pic.twitter.com/jltprxqofo	ibmvoice: four catalysts to spark the next wave of innovation in artificial intelligence_x000D_ @ibm pic.twitter.com/jltprxqofo	0.5	negative	-0.3		2009-09-17	1	0	0	1	0	0	121.88	0	3	18	1	3	1
2017-03-02	Artificial intelligence visionaries reveal what's next for the technology http://ibm.co/2mewGJhÃ‚Â #AI #CognitiveErapic.twitter.com/86yS1mzWJT	artificial intelligence visionaries reveal what's next for the technology #ai #cognitiveerapic.twitter.com/86ys1mzwjt	artificial intelligence visionaries reveal what's next for the technology #ai #cognitiveerapic.twitter.com/86ys1mzwjt	0.5	negative	-0.3		2009-09-18	0	0	0	0	0	0	122.11	0	3	18	0	2	0
2018-08-03	From neurons in the brain to artificial neural networks, scientific innovations continue to transform AI. WhatÃ¢â‚¬â„¢s next? @IBM #ThisIsAI https://bit.ly/2yQJQ6VÃ‚Â pic.twitter.com/8PXqAEPm4o	from neurons in the brain to artificial neural networks, scientific innovations continue to transform ai. whats next? @ibm #thisisai	from neurons in the brain to artificial neural networks, scientific innovations continue to transform ai. whats next? @ibm #thisisai	0.5	negative	-0.3		2009-09-19	0	0	0	0	0	0	122.11	0	3	18	0	2	0
2018-07-24	Meet #ProjectDebater, the AI @IBM designed to challenge and create arguments for humans on complex issues. https://ibm.co/2ukQzjR	meet #projectdebater, the ai @ibm designed to challenge and create arguments for humans on complex issues.	meet #projectdebater, the ai @ibm designed to challenge and create arguments for humans on complex issues.	0.4	negative	-0.3		2009-09-20	0	0	0	0	0	0	122.11	0	3	18	0	2	0
2018-03-29	From research to practical applications in our daily lives, @IBM is well known for its innovations. @IBM chooses France to take the artificial intelligence forward. #ChooseFrance #AIforhumanitypic.twitter.com/STtd0WmsiF	from research to practical applications in our daily lives, @ibm is well known for its innovations. @ibm chooses france to take the artificial intelligence forward. #choosefrance #aiforhumanitypic.twitter.com/sttd0wmsif	from research to practical applications in our daily lives, @ibm is well known for its innovations. @ibm chooses france to take the artificial intelligence forward. #choosefrance #aiforhumanitypic.twitter.com/sttd0wmsif	0.5	negative	-0.3		2009-09-21	0	0	0	0	0	0	121.57	0	3	18	0	2	0
2018-03-19	.@CAinc, @Cisco, @HPE, @Microsoft, @SAP and @SUSE join #RedHat, @Facebook, @Google and @IBM in the Common Cure Rights Commitment http://red.ht/2GHoPfdÃ‚Â #opensourcepic.twitter.com/rrCdKOnKc7	.@cainc, @cisco, @hpe, @microsoft, @sap and @suse join #redhat, @facebook, @google and @ibm in the common cure rights commitment #opensourcepic.twitter.com/rrcdkonkc7	.@cainc, @cisco, @hpe, @microsoft, @sap and @suse join #redhat, @facebook, @google and @ibm in the common cure rights commitment #opensourcepic.twitter.com/rrcdkonkc7	0.5	negative	-0.3		2009-09-22	0	0	0	0	0	0	121.61	0	3	18	0	2	0
2010-01-19	IBM $IBM Reports Q4 EPS of $3.59, Beats by 12c; Sees FY10 EPS At Least $11	ibm $ibm reports q4 eps of $3.59, beats by 12c; sees fy10 eps at least $11	ibm $ibm reports q4 eps of $3.59, beats by 12c; sees fy10 eps at least $11	0.4	negative	-0.3		2009-09-23	0	0	0	0	0	0	120.82	0	3	18	0	2	0
2011-10-10	What do the @NFL @IBM @IDC have in common? Each will discuss how #analytics services improve IT on Oct 25 webcast > http://bit.ly/n1u3NF	what do the @nfl @ibm @idc have in common? each will discuss how #analytics services improve it on oct 25 webcast >	what do the @nfl @ibm @idc have in common? each will discuss how #analytics services improve it on oct 25 webcast >	0.5	negative	-0.3		2009-09-24	0	0	0	0	0	0	120.94	0	3	18	0	2	0
2012-09-24	Watson is a modular supercomputer made up of at least 90 servers with 16,000 gigabytes of RAM:http://bit.ly/Q2Cgnz	watson is a modular supercomputer made up of at least 90 servers with 16,000 gigabytes of ram:	watson is a modular supercomputer made up of at least 90 servers with 16,000 gigabytes of ram:	0.4	negative	-0.3		2009-09-25	0	0	0	0	0	0	121.08	0	3	18	0	2	0
2012-06-25	What do $GOOG, $AAPL, $FB, $ADBE , $YHOO, $IBM and @BuddyMedia have in common? Click here to find out:http://on.wsj.com/MMPoMG	what do $goog, $aapl, $fb, $adbe , $yhoo, $ibm and @buddymedia have in common? click here to find out:	what do $goog, $aapl, $fb, $adbe , $yhoo, $ibm and @buddymedia have in common? click here to find out:	0.5	negative	-0.3		2009-09-26	0	0	0	0	0	0	121.08	0	3	18	0	2	0
2012-01-26	Is it possible to measure sentiment? 8 crazy things @IBM researchers learned studying Twitter @businessinsiderhttp://bit.ly/A5Voc6	is it possible to measure sentiment? 8 crazy things @ibm researchers learned studying twitter @businessinsider	is it possible to measure sentiment? 8 crazy things @ibm researchers learned studying twitter @businessinsider	0.95	negative	-0.3		2009-09-27	0	0	0	0	0	0	121.08	0	3	18	0	2	0
2014-09-22	RT @clintonglobal: "Once you know something, itÃ¢â‚¬â„¢s hard to un-know it, and you will be compelled to act." - @IBMÃ¢â‚¬â„¢s Ginni Rometty #CGI2014	rt @clintonglobal: "once you know something, its hard to un-know it, and you will be compelled to act." - @ibms ginni rometty #cgi2014	rt @clintonglobal: "once you know something, its hard to un-know it, and you will be compelled to act." - @ibms ginni rometty #cgi2014	0.541667	negative	-0.291667		2009-09-28	0	0	0	0	0	0	119.33	0	3	18	0	2	0
2015-12-24	2/2 but @HP @apple @IBM et al: think hard b4 opening trade w #humanrights abusers http://bit.ly/1QYVgFBÃ‚Â pic.twitter.com/WHGsWeADW4	2/2 but @hp @apple @ibm et al: think hard b4 opening trade w #humanrights abusers	2/2 but @hp @apple @ibm et al: think hard b4 opening trade w #humanrights abusers	0.541667	negative	-0.291667		2009-09-29	0	0	0	0	0	0	118.81	0	3	18	0	2	0
2015-09-05	An @IBM 5MB hard drive, weighing 1,000 lbs, being loaded onto a plane. pic.twitter.com/BhJGdIueP6	an @ibm 5mb hard drive, weighing 1,000 lbs, being loaded onto a plane. pic.twitter.com/bhjgdiuep6	an @ibm 5mb hard drive, weighing 1,000 lbs, being loaded onto a plane. pic.twitter.com/bhjgdiuep6	0.541667	negative	-0.291667		2009-09-30	0	0	0	0	0	0	119.61	0	3	18	0	2	0
2015-08-25	5 MB hard drive being shipped out._x000D_ September 1956 @IBM launched 305 RAMAC_x000D_ - weighed over a ton & stored 5 MB of data pic.twitter.com/OmBPYIqmWt	5 mb hard drive being shipped out._x000D_ september 1956 @ibm launched 305 ramac_x000D_ - weighed over a ton & stored 5 mb of data pic.twitter.com/ombpyiqmwt	5 mb hard drive being shipped out._x000D_ september 1956 @ibm launched 305 ramac_x000D_ - weighed over a ton & stored 5 mb of data pic.twitter.com/ombpyiqmwt	0.541667	negative	-0.291667		2009-10-01	2	0	2	0	0	0	117.9	0	3	18	0	2	2
2015-08-23	5MB @IBM Hard Drive, 1959 Ã¢â‚¬â€ via @EHSantamariapic.twitter.com/iLFJVgouW5	5mb @ibm hard drive, 1959 via @ehsantamariapic.twitter.com/ilfjvgouw5	5mb @ibm hard drive, 1959 via @ehsantamariapic.twitter.com/ilfjvgouw5	0.541667	negative	-0.291667		2009-10-02	0	0	0	0	0	0	119.02	0	3	18	0	2	0
2016-12-03	A five-megabyte hard drive is shipped by @IBM, 1956 pic.twitter.com/kDs8WRQDaq	a five-megabyte hard drive is shipped by @ibm, 1956 pic.twitter.com/kds8wrqdaq	a five-megabyte hard drive is shipped by @ibm, 1956 pic.twitter.com/kds8wrqdaq	0.541667	negative	-0.291667		2009-10-03	0	0	0	0	0	0	119.02	0	3	18	0	2	0
2016-09-13	60 years ago IBM pioneered the hard disk drive. The 5MB capacity of this IBM 350 could store about 1 song today!pic.twitter.com/4tZW5xKwtD	60 years ago ibm pioneered the hard disk drive. the 5mb capacity of this ibm 350 could store about 1 song today!pic.twitter.com/4tzw5xkwtd	60 years ago ibm pioneered the hard disk drive. the 5mb capacity of this ibm 350 could store about 1 song today!pic.twitter.com/4tzw5xkwtd	0.541667	negative	-0.291667		2009-10-04	0	0	0	0	0	0	119.02	0	3	18	0	2	0
2016-04-14	A 5 megabyte @IBM hard disk is loaded into an airplane. It weighed over 1000kg, 1956. pic.twitter.com/HySa5vMKNP	a 5 megabyte @ibm hard disk is loaded into an airplane. it weighed over 1000kg, 1956. pic.twitter.com/hysa5vmknp	a 5 megabyte @ibm hard disk is loaded into an airplane. it weighed over 1000kg, 1956. pic.twitter.com/hysa5vmknp	0.541667	negative	-0.291667		2009-10-05	1	1	0	0	0	0	119.75	0	3	17	-1	1	1
2016-03-27	A 5 megabyte @IBM hard disk is loaded into an airplane. It weighed over 1000kg, 1956. pic.twitter.com/fxBVufX8GH	a 5 megabyte @ibm hard disk is loaded into an airplane. it weighed over 1000kg, 1956. pic.twitter.com/fxbvufx8gh	a 5 megabyte @ibm hard disk is loaded into an airplane. it weighed over 1000kg, 1956. pic.twitter.com/fxbvufx8gh	0.541667	negative	-0.291667		2009-10-06	0	0	0	0	0	0	121.35	0	3	17	0	2	0
2016-03-19	The 1985 @IBM 0665 family of hard drives had capacities of 20, 30, and 44 MB. pic.twitter.com/tGxAImOCFl	the 1985 @ibm 0665 family of hard drives had capacities of 20, 30, and 44 mb. pic.twitter.com/tgxaimocfl	the 1985 @ibm 0665 family of hard drives had capacities of 20, 30, and 44 mb. pic.twitter.com/tgxaimocfl	0.541667	negative	-0.291667		2009-10-07	0	0	0	0	0	0	122.78	0	3	17	0	2	0
2016-03-12	A 5 megabyte @IBM hard disk is loaded into an airplane. It weighed over 1000kg, 1956. pic.twitter.com/8oXplzpnRh	a 5 megabyte @ibm hard disk is loaded into an airplane. it weighed over 1000kg, 1956. pic.twitter.com/8oxplzpnrh	a 5 megabyte @ibm hard disk is loaded into an airplane. it weighed over 1000kg, 1956. pic.twitter.com/8oxplzpnrh	0.541667	negative	-0.291667		2009-10-08	1	0	1	0	0	0	122.29	0	3	17	0	2	1
2016-01-17	A 5MB @IBM hard drive, weighing over a ton, being loaded onto a plane in 1956. pic.twitter.com/qSg0KJbliE	a 5mb @ibm hard drive, weighing over a ton, being loaded onto a plane in 1956. pic.twitter.com/qsg0kjblie	a 5mb @ibm hard drive, weighing over a ton, being loaded onto a plane in 1956. pic.twitter.com/qsg0kjblie	0.541667	negative	-0.291667		2009-10-09	0	0	0	0	0	0	125.93	0	3	17	0	2	0
2016-01-12	An @IBM 5MB hard drive, weighing 1,000 lbs, being loaded onto a plane. pic.twitter.com/wawDk5yJMr	an @ibm 5mb hard drive, weighing 1,000 lbs, being loaded onto a plane. pic.twitter.com/wawdk5yjmr	an @ibm 5mb hard drive, weighing 1,000 lbs, being loaded onto a plane. pic.twitter.com/wawdk5yjmr	0.541667	negative	-0.291667		2009-10-10	0	0	0	0	0	0	125.93	0	3	17	0	2	0
2017-11-01	A 5MB @IBM hard drive weighed over one ton in 1956 pic.twitter.com/6atw16KqOM	a 5mb @ibm hard drive weighed over one ton in 1956 pic.twitter.com/6atw16kqom	a 5mb @ibm hard drive weighed over one ton in 1956 pic.twitter.com/6atw16kqom	0.541667	negative	-0.291667		2009-10-11	0	0	0	0	0	0	125.93	0	3	17	0	2	0
2017-03-17	60 years ago, we needed a dozen men to move @IBM's 5MB hard drive pic.twitter.com/YMXvlI3F0L	60 years ago, we needed a dozen men to move @ibm's 5mb hard drive pic.twitter.com/ymxvli3f0l	60 years ago, we needed a dozen men to move @ibm's 5mb hard drive pic.twitter.com/ymxvli3f0l	0.541667	negative	-0.291667		2009-10-12	1	1	0	0	0	0	127.04	0	3	16	-1	1	1
2017-03-08	60 years ago, we needed a dozen men to move @IBM's 5MB hard drive pic.twitter.com/7e4QfrSfkQ	60 years ago, we needed a dozen men to move @ibm's 5mb hard drive pic.twitter.com/7e4qfrsfkq	60 years ago, we needed a dozen men to move @ibm's 5mb hard drive pic.twitter.com/7e4qfrsfkq	0.541667	negative	-0.291667		2009-10-13	0	0	0	0	0	0	127.02	0	3	16	0	2	0
2012-04-25	This is what a 5MB hard drive looked like in 1956 (note: required a forklift).http://ow.ly/avEhG	this is what a 5mb hard drive looked like in 1956 (note: required a forklift).	this is what a 5mb hard drive looked like in 1956 (note: required a forklift).	0.541667	negative	-0.291667		2009-10-14	0	0	0	0	0	0	128.35	0	3	16	0	2	0
2015-01-01	We just sent a harshly worded mail to the @IBM PSIRT team to fix their horrible non-standard security advisories full of errors. #negligent	we just sent a harshly worded mail to the @ibm psirt team to fix their horrible non-standard security advisories full of errors. #negligent	we just sent a harshly worded mail to the @ibm psirt team to fix their horrible non-standard security advisories full of errors. #negligent	0.75	negative	-0.283333		2009-10-15	0	0	0	0	0	0	127.98	0	3	16	0	2	0
2012-12-17	Computers that can smell when you're sick (and other @IBM predictions for the next five years): http://cnet.co/ZdVIaw	computers that can smell when you're sick (and other @ibm predictions for the next five years):	computers that can smell when you're sick (and other @ibm predictions for the next five years):	0.410714	negative	-0.279762		2009-10-16	1	0	0	1	0	0	121.64	0	3	17	1	3	1
2018-05-13	End poverty hunger_x000D_ #AI #ML #Iot #Robotics #cloud #HPC #3dp #genomics will ensure dramatic #productivity gain by 2030_x000D_ #CEO #CTO #fortune500 #startups let us pledge to end extreme #poverty from #world #SDGs #endHunger _x000D_ $MSFT $AMZN $FB $GOOG $AAPL $GE $MRK $PFE $JNJ $IBM $CSCOpic.twitter.com/gVReZyp5HN	end poverty hunger_x000D_ #ai #ml #iot #robotics #cloud #hpc #3dp #genomics will ensure dramatic #productivity gain by 2030_x000D_ #ceo #cto #fortune500 #startups let us pledge to end extreme #poverty from #world #sdgs #endhunger _x000D_ $msft $amzn $fb $goog $aapl $ge $mrk $pfe $jnj $ibm $cscopic.twitter.com/gvrezyp5hn	end poverty hunger_x000D_ #ai #ml #iot #robotics #cloud #hpc #3dp #genomics will ensure dramatic #productivity gain by 2030_x000D_ #ceo #cto #fortune500 #startups let us pledge to end extreme #poverty from #world #sdgs #endhunger _x000D_ $msft $amzn $fb $goog $aapl $ge $mrk $pfe $jnj $ibm $cscopic.twitter.com/gvrezyp5hn	0.8	negative	-0.279167		2009-10-17	0	0	0	0	0	0	121.64	0	3	17	0	2	0
2013-03-04	BerkshireÃ¢â‚¬â„¢s stock positions, broken down http://stks.co/iNS2Ã‚Â via @eddyelfenbein $AXP $KO $COP $IBM	berkshires stock positions, broken down via @eddyelfenbein $axp $ko $cop $ibm	berkshires stock positions, broken down via @eddyelfenbein $axp $ko $cop $ibm	0.344444	negative	-0.277778		2009-10-18	0	0	0	0	0	0	121.64	0	3	17	0	2	0
2018-04-11	@sleepnumber _x000D_ My sleep number is 17...._x000D_ The number of #Parkland Students who died. _x000D_ Laura Ingraham has fervently attacked the survivors of the Parkland shootings. Her viewers have followed suit._x000D_ Please stop supporting her hate by pulling your ads from her show._x000D_ @IngrahamAngle	@sleepnumber _x000D_ my sleep number is 17...._x000D_ the number of #parkland students who died. _x000D_ laura ingraham has fervently attacked the survivors of the parkland shootings. her viewers have followed suit._x000D_ please stop supporting her hate by pulling your ads from her show._x000D_ @ingrahamangle	@sleepnumber _x000D_ my sleep number is 17...._x000D_ the number of #parkland students who died. _x000D_ laura ingraham has fervently attacked the survivors of the parkland shootings. her viewers have followed suit._x000D_ please stop supporting her hate by pulling your ads from her show._x000D_ @ingrahamangle	0.575	negative	-0.275		2009-10-19	1	0	0	1	0	0	123.06	0	3	18	1	3	1
2018-03-30	.@IBM sold machines to the Nazis that helped them run the Holocaust, so they have a long history of profiting off of hate and genocide. https://twitter.com/freeyourmindkid/status/979769714418298880Ã‚Â Ã¢â‚¬Â¦ These are just a few companies who expressed interest in helping the Trump admin subject immigrants to extreme vetting. Retweet this folks._x000D_ #BoycottHateÃ¢â‚¬Â¦	.@ibm sold machines to the nazis that helped them run the holocaust, so they have a long history of profiting off of hate and genocide. these are just a few companies who expressed interest in helping the trump admin subject immigrants to extreme vetting. retweet this folks._x000D_ #boycotthate	.@ibm sold machines to the nazis that helped them run the holocaust, so they have a long history of profiting off of hate and genocide. these are just a few companies who expressed interest in helping the trump admin subject immigrants to extreme vetting. retweet this folks._x000D_ #boycotthate	0.546667	negative	-0.268333		2009-10-20	0	0	0	0	0	0	122.82	0	3	18	0	2	0
2018-07-14	These companies support the propaganda and hate on @FoxNews. I will not do business with any of these companies until they stop supporting Fox FAKE News. _x000D_ @Cigna _x000D_ @exxonmobil _x000D_ @GEICO _x000D_ @IBM _x000D_ @JennyCraig _x000D_ @JosABank _x000D_ @LegalZoom _x000D_ @mitsucars _x000D_ @RoundTablePizza _x000D_ @trivago _x000D_ @usbankhttps://twitter.com/urocklive1/status/10181241927…	these companies support the propaganda and hate on @foxnews. i will not do business with any of these companies until they stop supporting fox fake news. _x000D_ @cigna _x000D_ @exxonmobil _x000D_ @geico _x000D_ @ibm _x000D_ @jennycraig _x000D_ @josabank _x000D_ @legalzoom _x000D_ @mitsucars _x000D_ @roundtablepizza _x000D_ @trivago _x000D_ @usbank #fox news is an oxymoron. these companies suppor…	these companies support the propaganda and hate on @foxnews. i will not do business with any of these companies until they stop supporting fox fake news. _x000D_ @cigna _x000D_ @exxonmobil _x000D_ @geico _x000D_ @ibm _x000D_ @jennycraig _x000D_ @josabank _x000D_ @legalzoom _x000D_ @mitsucars _x000D_ @roundtablepizza _x000D_ @trivago _x000D_ @usbank #fox news is an oxymoron. these companies suppor…	0.507143	negative	-0.264286		2009-10-21	0	0	0	0	0	0	120.87	0	3	18	0	2	0
2015-12-12	A 5MB hard drive is shipped by @IBM in 1956. This tweet would probably fill that hard drive half way! #technology pic.twitter.com/u54wwG0vFt	a 5mb hard drive is shipped by @ibm in 1956. this tweet would probably fill that hard drive half way! #technology pic.twitter.com/u54wwg0vft	a 5mb hard drive is shipped by @ibm in 1956. this tweet would probably fill that hard drive half way! #technology pic.twitter.com/u54wwg0vft	0.416667	negative	-0.263889		2009-10-22	0	0	0	0	0	0	122.69	0	3	18	0	2	0
2012-06-06	RT @ebarbini: How the world of #BigData is changing #marketing -- it's far from "Mad men" anymore http://huff.to/MzyOnPÃ‚Â via @HuffPost #ibm	rt @ebarbini: how the world of #bigdata is changing #marketing -- it's far from "mad men" anymore via @huffpost #ibm	rt @ebarbini: how the world of #bigdata is changing #marketing -- it's far from "mad men" anymore via @huffpost #ibm	1	negative	-0.2625		2009-10-23	0	0	0	0	0	0	120.36	0	3	18	0	2	0
2013-12-18	Wondering about our past #IBM5in5 predictions? See where they are now: http://ibm.co/1c12hlf	wondering about our past #ibm5in5 predictions? see where they are now:	wondering about our past #ibm5in5 predictions? see where they are now:	0.25	negative	-0.25		2009-10-24	0	0	0	0	0	0	120.36	0	3	18	0	2	0
2013-04-18	The #earnings parade continues with $IBM, $MSFT, & $GOOG reporting earnings today. #Equities outlook with AIS Cap John Hummel at 5p ET	the #earnings parade continues with $ibm, $msft, & $goog reporting earnings today. #equities outlook with ais cap john hummel at 5p et	the #earnings parade continues with $ibm, $msft, & $goog reporting earnings today. #equities outlook with ais cap john hummel at 5p et	0.233333	negative	-0.25		2009-10-25	0	0	0	0	0	0	120.36	0	3	18	0	2	0
2013-03-25	90% of the worldÃ¢â‚¬â„¢s data was created in the past two years (via @IBM)	90% of the worlds data was created in the past two years (via @ibm)	90% of the worlds data was created in the past two years (via @ibm)	0.25	negative	-0.25		2009-10-26	1	0	0	1	0	0	120.11	0	3	19	1	3	1
2014-01-01	$IBM - IBM: No Growth Means No Love From Investors -> http://stock-news.net/190972Ã‚Â #stock #stocks #stockaction	$ibm - ibm: no growth means no love from investors -> #stock #stocks #stockaction	$ibm - ibm: no growth means no love from investors -> #stock #stocks #stockaction	0.6	negative	-0.25		2009-10-27	0	0	0	0	0	0	120.65	0	3	19	0	2	0
2015-11-12	So sad to see that Gene Amdahl. chief architect of @IBM's 360 series, died earlier this week. One of the greats. @ComputerHistory	so sad to see that gene amdahl. chief architect of @ibm's 360 series, died earlier this week. one of the greats. @computerhistory	so sad to see that gene amdahl. chief architect of @ibm's 360 series, died earlier this week. one of the greats. @computerhistory	0.75	negative	-0.25		2009-10-28	0	0	0	0	0	0	121.5	0	3	19	0	2	0
2015-09-18	The biggest business lesson CEO Ginni Rometty says she learned the past year http://read.bi/1KWdDdSÃ‚Â @businessinsiderpic.twitter.com/5EMntUuGje	the biggest business lesson ceo ginni rometty says she learned the past year @businessinsiderpic.twitter.com/5emntuugje	the biggest business lesson ceo ginni rometty says she learned the past year @businessinsiderpic.twitter.com/5emntuugje	0.25	negative	-0.25		2009-10-29	0	0	0	0	0	0	122.87	0	3	19	0	2	0
2015-08-16	Not many women in tech centers? @IBM, @Galvanize are teaming up to change all that: http://bizj.us/1is76wÃ‚Â pic.twitter.com/roWEmU8P5F	not many women in tech centers? @ibm, @galvanize are teaming up to change all that:	not many women in tech centers? @ibm, @galvanize are teaming up to change all that:	0.5	negative	-0.25		2009-10-30	1	0	1	0	0	0	120.61	0	3	19	0	2	1
2015-07-07	Here's how IBM machines of the past inspire the way we're designing products today: https://vimeo.com/131559925Ã‚Â @IBMdesign	here's how ibm machines of the past inspire the way we're designing products today: @ibmdesign	here's how ibm machines of the past inspire the way we're designing products today: @ibmdesign	0.25	negative	-0.25		2009-10-31	0	0	0	0	0	0	120.61	0	3	19	0	2	0
2015-06-23	"In the past we made products for China, now we are making products with China": @IBM CEO http://xhne.ws/lEjbBÃ‚Â pic.twitter.com/jX1XqSWFnx	"in the past we made products for china, now we are making products with china": @ibm ceo	"in the past we made products for china, now we are making products with china": @ibm ceo	0.25	negative	-0.25		2009-11-01	0	0	0	0	0	0	120.61	0	3	19	0	2	0
2015-06-06	Behind the scenes in the broadcasting center at @rolandgarros. Follow with IBM SlamTracker: http://bit.ly/1JjMXAsÃ‚Â pic.twitter.com/1GjN4e1P69	behind the scenes in the broadcasting center at @rolandgarros. follow with ibm slamtracker:	behind the scenes in the broadcasting center at @rolandgarros. follow with ibm slamtracker:	0.4	negative	-0.25		2009-11-02	0	0	0	0	0	0	120.56	0	3	19	0	2	0
2015-06-01	Behind the scenes in the broadcasting center at @rolandgarros. Follow with IBM SlamTracker: http://bit.ly/1JjMXAsÃ‚Â pic.twitter.com/jIaDfVBRFF	behind the scenes in the broadcasting center at @rolandgarros. follow with ibm slamtracker:	behind the scenes in the broadcasting center at @rolandgarros. follow with ibm slamtracker:	0.4	negative	-0.25		2009-11-03	0	0	0	0	0	0	121.16	0	3	19	0	2	0
2015-03-31	No more excuses. @IBM, @WSI_Weather are bringing "voice of mother nature" into business decisions. #WeatherMeansBizhttp://bloom.bg/1xT9H7C	no more excuses. @ibm, @wsi_weather are bringing "voice of mother nature" into business decisions. #weathermeansbiz	no more excuses. @ibm, @wsi_weather are bringing "voice of mother nature" into business decisions. #weathermeansbiz	0.5	negative	-0.25		2009-11-04	0	0	0	0	0	0	121.29	0	3	19	0	2	0
2015-02-26	Congratulations! @UofSC, @IBM @FlourCorp, the ground has officially been broken for the Center of Applied Innovation pic.twitter.com/SL4FfjlOLR	congratulations! @uofsc, @ibm @flourcorp, the ground has officially been broken for the center of applied innovation pic.twitter.com/sl4ffjlolr	congratulations! @uofsc, @ibm @flourcorp, the ground has officially been broken for the center of applied innovation pic.twitter.com/sl4ffjlolr	0.25	negative	-0.25		2009-11-05	0	0	0	0	0	0	123.1	0	3	19	0	2	0
2015-02-18	Watson-powered toy blows past Kickstarter goal in a day https://gigaom.com/2015/02/17/watson-powered-toy-blows-past-kickstarter-goal-in-a-day/Ã‚Â Ã¢â‚¬Â¦ via @gigaom @ibmwatson @ibm	watson-powered toy blows past kickstarter goal in a day via @gigaom @ibmwatson @ibm	watson-powered toy blows past kickstarter goal in a day via @gigaom @ibmwatson @ibm	0.25	negative	-0.25		2009-11-06	0	0	0	0	0	0	123.49	0	3	19	0	2	0
2016-10-18	Cognitive technology (artificial intelligence) now represents 40% of @IBM. - Ginni Rometty, CEO #FortuneMPW #wow	cognitive technology (artificial intelligence) now represents 40% of @ibm. - ginni rometty, ceo #fortunempw #wow	cognitive technology (artificial intelligence) now represents 40% of @ibm. - ginni rometty, ceo #fortunempw #wow	1	negative	-0.25		2009-11-07	0	0	0	0	0	0	123.49	0	3	19	0	2	0
2016-10-11	IBM, @NASA and the @SETIInstitute are applying @IBMAnalytics + machine learning to listen for signs of alien life: http://bit.ly/2dZQl8XÃ‚Â pic.twitter.com/20PucGiOCc	ibm, @nasa and the @setiinstitute are applying @ibmanalytics + machine learning to listen for signs of alien life:	ibm, @nasa and the @setiinstitute are applying @ibmanalytics + machine learning to listen for signs of alien life:	0.75	negative	-0.25		2009-11-08	0	0	0	0	0	0	123.49	0	3	19	0	2	0
2016-09-20	Creating a culture that combines the #agility of a small company with the scale of IBM: http://bit.ly/2ctpCWnÃ‚Â pic.twitter.com/vAoxku0Cpz	creating a culture that combines the #agility of a small company with the scale of ibm:	creating a culture that combines the #agility of a small company with the scale of ibm:	0.4	negative	-0.25		2009-11-09	1	0	0	1	0	0	126	0	3	20	1	3	1
2016-08-07	#ICYMI: @business talks with Ginni Rometty about IBM's past, #AI and reinvention: http://bloom.bg/2aTuYpFÃ‚Â pic.twitter.com/1aq7TON2Q0	#icymi: @business talks with ginni rometty about ibm's past, #ai and reinvention:	#icymi: @business talks with ginni rometty about ibm's past, #ai and reinvention:	0.25	negative	-0.25		2009-11-10	0	0	0	0	0	0	126.91	0	3	20	0	2	0
2016-05-10	Ginni Rometty announces Watson for Cybersecurity. "This past year Watson has been learning the language of security" @IBM @IBMWatson	ginni rometty announces watson for cybersecurity. "this past year watson has been learning the language of security" @ibm @ibmwatson	ginni rometty announces watson for cybersecurity. "this past year watson has been learning the language of security" @ibm @ibmwatson	0.25	negative	-0.25		2009-11-11	0	0	0	0	0	0	127.19	0	3	20	0	2	0
2016-04-23	Big Blue isn't so big anymore:_x000D_ Ã¢â€“Â¶Ã¯Â¸Å½ Worst sales in 14yrs_x000D_ Ã¢â€“Â¶Ã¯Â¸Å½ Slumping stock_x000D_ Ã¢â€“Â¶Ã¯Â¸Å½ Job cuts_x000D_ http://cnnmon.ie/1r0MyhjÃ‚Â $IBM pic.twitter.com/ufJbQIkzcV	big blue isn't so big anymore:_x000D_ worst sales in 14yrs_x000D_ slumping stock_x000D_ job cuts_x000D_ $ibm pic.twitter.com/ufjbqikzcv	big blue isn't so big anymore:_x000D_ worst sales in 14yrs_x000D_ slumping stock_x000D_ job cuts_x000D_ $ibm pic.twitter.com/ufjbqikzcv	0.325	negative	-0.25		2009-11-12	0	0	0	0	0	0	126.26	0	3	20	0	2	0
2016-04-19	Big Blue isn't so big anymore:_x000D_ Ã¢â€“Â¶Ã¯Â¸Å½ Worst sales in 14yrs_x000D_ Ã¢â€“Â¶Ã¯Â¸Å½ Slumping stock_x000D_ Ã¢â€“Â¶Ã¯Â¸Å½ Job cuts_x000D_ http://cnnmon.ie/1rg1vMFÃ‚Â $IBM pic.twitter.com/jzMcFNfrLQ	big blue isn't so big anymore:_x000D_ worst sales in 14yrs_x000D_ slumping stock_x000D_ job cuts_x000D_ $ibm pic.twitter.com/jzmcfnfrlq	big blue isn't so big anymore:_x000D_ worst sales in 14yrs_x000D_ slumping stock_x000D_ job cuts_x000D_ $ibm pic.twitter.com/jzmcfnfrlq	0.325	negative	-0.25		2009-11-13	0	0	0	0	0	0	127.03	0	3	20	0	2	0
2016-03-16	.@MasterCard partners with @IBM on #bigdata service for small #retailers http://bit.ly/22lWMcRÃ‚Â pic.twitter.com/l0BjbI4deW	.@mastercard partners with @ibm on #bigdata service for small #retailers	.@mastercard partners with @ibm on #bigdata service for small #retailers	0.4	negative	-0.25		2009-11-14	0	0	0	0	0	0	127.03	0	3	20	0	2	0
2016-03-07	Sinister Bot is fluent only in sarcasm. @IBMWatson understands seven languages and counting. http://bit.ly/1QzbHruÃ‚Â pic.twitter.com/p2fEqsZFOQ	sinister bot is fluent only in sarcasm. @ibmwatson understands seven languages and counting.	sinister bot is fluent only in sarcasm. @ibmwatson understands seven languages and counting.	1	negative	-0.25		2009-11-15	0	0	0	0	0	0	127.03	0	3	20	0	2	0
2016-02-24	How IBM plans to innovate past Moore's Law http://onforb.es/1TzvdGfÃ‚Â via @ForbesTech #IBMResearchpic.twitter.com/CuCDDEFXA9	how ibm plans to innovate past moore's law via @forbestech #ibmresearchpic.twitter.com/cucddefxa9	how ibm plans to innovate past moore's law via @forbestech #ibmresearchpic.twitter.com/cucddefxa9	0.25	negative	-0.25		2009-11-16	0	0	0	0	0	0	128.21	0	3	20	0	2	0
2017-10-25	is there $$ in blending legacy IT w/#cloud? @IBM's racked up $7B in past year helping clients do just that: innovate http://bit.ly/2y3TZMC	is there $$ in blending legacy it w/#cloud? @ibm's racked up $7b in past year helping clients do just that: innovate	is there $$ in blending legacy it w/#cloud? @ibm's racked up $7b in past year helping clients do just that: innovate	0.25	negative	-0.25		2009-11-17	0	0	0	0	0	0	128.63	0	3	20	0	2	0
2017-07-27	.@IBM researchers presented groundbreaking work on an in expensive 60-Gigabits per second (Gb/s) optical receiver. https://ibm.biz/BdjBSiÃ‚Â pic.twitter.com/SNzPKyFHbR	.@ibm researchers presented groundbreaking work on an in expensive 60-gigabits per second (gb/s) optical receiver.	.@ibm researchers presented groundbreaking work on an in expensive 60-gigabits per second (gb/s) optical receiver.	0.35	negative	-0.25		2009-11-18	0	0	0	0	0	0	128.15	0	3	20	0	2	0
2017-06-23	"DonÃ¢â‚¬â„¢t protect the past. Then you have freedom to reinvent yourself." - @IBM's Ginni Rometty to @HBR #leadershiphttp://s.hbr.org/2sTmZTq	"dont protect the past. then you have freedom to reinvent yourself." - @ibm's ginni rometty to @hbr #leadership	"dont protect the past. then you have freedom to reinvent yourself." - @ibm's ginni rometty to @hbr #leadership	0.25	negative	-0.25		2009-11-19	0	0	0	0	0	0	127.54	0	3	20	0	2	0
2017-06-02	We @ibm stand firm to support the Paris climate agreement! https://www.ibm.com/blogs/policy/ibm-supports-paris-climate-agreement/Ã‚Â Ã¢â‚¬Â¦	we @ibm stand firm to support the paris climate agreement!	we @ibm stand firm to support the paris climate agreement!	0.4	negative	-0.25		2009-11-20	0	0	0	0	0	0	126.96	0	3	20	0	2	0
2018-08-27	.@IBMServices is changing the way the world works through design-driven transformation. From workshops to small group collaboration, we are creating with our clients to transform their business: https://ibm.co/2LsOVDaÃ‚Â pic.twitter.com/jrJeMzH18R	.@ibmservices is changing the way the world works through design-driven transformation. from workshops to small group collaboration, we are creating with our clients to transform their business:	.@ibmservices is changing the way the world works through design-driven transformation. from workshops to small group collaboration, we are creating with our clients to transform their business:	0.4	negative	-0.25		2009-11-21	0	0	0	0	0	0	126.96	0	3	20	0	2	0
2018-08-02	Transition in largest US market cap company over the past 30 years..._x000D_ $IBM -> $XOM -> $GE -> $MSFT -> $CSCO -> $GE -> $MSFT -> $GE -> $XOM -> $AAPLpic.twitter.com/kJN69wu67u	transition in largest us market cap company over the past 30 years..._x000D_ $ibm -> $xom -> $ge -> $msft -> $csco -> $ge -> $msft -> $ge -> $xom -> $aaplpic.twitter.com/kjn69wu67u	transition in largest us market cap company over the past 30 years..._x000D_ $ibm -> $xom -> $ge -> $msft -> $csco -> $ge -> $msft -> $ge -> $xom -> $aaplpic.twitter.com/kjn69wu67u	0.25	negative	-0.25		2009-11-22	1	0	1	0	0	0	126.96	0	3	20	0	2	1
2018-06-25	.@IBM is helping model complicated networks for the first timeÃ¢â‚¬â€œincluding how fake news spreads http://f-st.co/bwkHjpKÃ‚Â pic.twitter.com/1erMKcjZfs	.@ibm is helping model complicated networks for the first timeincluding how fake news spreads	.@ibm is helping model complicated networks for the first timeincluding how fake news spreads	0.777778	negative	-0.25		2009-11-23	0	0	0	0	0	0	128.2	0	3	20	0	2	0
2018-05-21	There was an awful lot of steampunky things at #makerfaire, but the award for Most Steamy has to go to @IBMÃ¢â‚¬â„¢s quantum computer pic.twitter.com/kQJRuacGxL	there was an awful lot of steampunky things at #makerfaire, but the award for most steamy has to go to @ibms quantum computer pic.twitter.com/kqjruacgxl	there was an awful lot of steampunky things at #makerfaire, but the award for most steamy has to go to @ibms quantum computer pic.twitter.com/kqjruacgxl	0.75	negative	-0.25		2009-11-24	0	0	0	0	0	0	127.93	0	3	20	0	2	0
2018-04-16	GameCredits CPO Milos Solujic and our friend Bill Le Voir-Barry from @IBM presented at the INAT summit this weekend._x000D_ They discussed the future of blockchain in gaming and what GameCredits/IBM are doing to innovate this industry._x000D_ $GAME on!_x000D_ #cryptocurrency #gamingpic.twitter.com/qimGdmYp5j	gamecredits cpo milos solujic and our friend bill le voir-barry from @ibm presented at the inat summit this weekend._x000D_ they discussed the future of blockchain in gaming and what gamecredits/ibm are doing to innovate this industry._x000D_ $game on!_x000D_ #cryptocurrency #gamingpic.twitter.com/qimgdmyp5j	gamecredits cpo milos solujic and our friend bill le voir-barry from @ibm presented at the inat summit this weekend._x000D_ they discussed the future of blockchain in gaming and what gamecredits/ibm are doing to innovate this industry._x000D_ $game on!_x000D_ #cryptocurrency #gamingpic.twitter.com/qimgdmyp5j	0.2625	negative	-0.25		2009-11-25	0	0	0	0	0	0	127.28	0	3	20	0	2	0
2018-03-30	My lease with @Honda is coming to an end. Looks like IÃ¢â‚¬â„¢ll be looking elsewhere for a car! So bummed but I refuse to support a company that attacks children like my 15 year old! #BoycottIngrahamAdverts	my lease with @honda is coming to an end. looks like ill be looking elsewhere for a car! so bummed but i refuse to support a company that attacks children like my 15 year old! #boycottingrahamadverts	my lease with @honda is coming to an end. looks like ill be looking elsewhere for a car! so bummed but i refuse to support a company that attacks children like my 15 year old! #boycottingrahamadverts	0.6	negative	-0.25		2009-11-26	0	0	0	0	0	0	127.28	0	3	20	0	2	0
2018-02-15	US Patent 9601104 could make impersonal #AI a thing of the past. This is one of the record-breaking 9,000+ patents IBM received in 2017: http://bitly.com/2CohNbpÃ‚Â pic.twitter.com/lDjF0NObds	us patent 9601104 could make impersonal #ai a thing of the past. this is one of the record-breaking 9,000+ patents ibm received in 2017:	us patent 9601104 could make impersonal #ai a thing of the past. this is one of the record-breaking 9,000+ patents ibm received in 2017:	0.25	negative	-0.25		2009-11-27	0	0	0	0	0	0	125.7	0	3	20	0	2	0
2018-02-08	"Don't protect your past." CEO Ginni Rometty talks technology and leadership: http://bitly.com/2C667djÃ‚Â via @StanfordDailypic.twitter.com/2G1ELY0wNT	"don't protect your past." ceo ginni rometty talks technology and leadership: via @stanforddailypic.twitter.com/2g1ely0wnt	"don't protect your past." ceo ginni rometty talks technology and leadership: via @stanforddailypic.twitter.com/2g1ely0wnt	0.25	negative	-0.25		2009-11-28	0	0	0	0	0	0	125.7	0	3	20	0	2	0
2011-07-09	HP Chief Says Big Companies Ã¢â‚¬â„¢WaryÃ¢â‚¬â„¢ on Tech Spending http://bloom.bg/pIRqF5 $HPQ $IBM $ORCL	hp chief says big companies wary on tech spending $hpq $ibm $orcl	hp chief says big companies wary on tech spending $hpq $ibm $orcl	0.4	negative	-0.25		2009-11-29	0	0	0	0	0	0	125.7	0	3	20	0	2	0
2012-05-23	$IBM http://stks.co/3xOvÃ‚Â Continues lower - where this stock is heading usually the market follows (hint)	$ibm continues lower - where this stock is heading usually the market follows (hint)	$ibm continues lower - where this stock is heading usually the market follows (hint)	0.25	negative	-0.25		2009-11-30	0	0	0	0	0	0	126.35	0	3	20	0	2	0
2012-04-09	An Open Letter To @IBM CEO Virginia Rometty \@Eileentso: http://techcrunch.com/2012/04/08/virginia-rometty-ibm-augusta-eileen-burbidgeÃ‚Â Ã¢â‚¬Â¦ @PGATOUR @The_Masters #Sponsorship #Advertisers #Fail #Women	an open letter to @ibm ceo virginia rometty \@eileentso: @pgatour @the_masters #sponsorship #advertisers #fail #women	an open letter to @ibm ceo virginia rometty \@eileentso: @pgatour @the_masters #sponsorship #advertisers #fail #women	0.4	negative	-0.25		2009-12-01	2	0	2	0	0	0	127.94	0	3	20	0	2	2
2016-04-14	As an "ethical hacker," IBMer Charles Henderson gets paid to think like a bad guy http://read.bi/1RW9QibÃ‚Â via @SAIpic.twitter.com/88OvfgPEqp	as an "ethical hacker," ibmer charles henderson gets paid to think like a bad guy via @saipic.twitter.com/88ovfgpeqp	as an "ethical hacker," ibmer charles henderson gets paid to think like a bad guy via @saipic.twitter.com/88ovfgpeqp	0.633333	negative	-0.25		2009-12-02	0	0	0	0	0	0	127.21	0	3	20	0	2	0
2017-07-14	Thanks @IBM for standing up to these anti-#LGBTQ bills in the #TxLege that would be bad for businesses across Texas https://www.dallasnews.com/news/texas-legislature/2017/07/14/ibm-takes-full-page-ads-sends-top-execsto-lobby-bathroom-billsÃ‚Â Ã¢â‚¬Â¦	thanks @ibm for standing up to these anti-#lgbtq bills in the #txlege that would be bad for businesses across texas	thanks @ibm for standing up to these anti-#lgbtq bills in the #txlege that would be bad for businesses across texas	0.433333	negative	-0.25		2009-12-03	1	0	1	0	0	0	127.55	0	3	20	0	2	1
2018-02-02	ItÃ¢â‚¬â„¢s Ã¢â‚¬Å“garbage in, garbage outÃ¢â‚¬ï¿½ when #AI systems are driven by bad, biased data. Read what @IBM is doing to advance ethical AI: http://ibm.biz/BdZDTbÃ‚Â #DataResponsibility	its garbage in, garbage out when #ai systems are driven by bad, biased data. read what @ibm is doing to advance ethical ai: #dataresponsibility	its garbage in, garbage out when #ai systems are driven by bad, biased data. read what @ibm is doing to advance ethical ai: #dataresponsibility	0.633333	negative	-0.25		2009-12-04	1	0	1	0	0	0	127.25	0	3	20	0	2	1
2018-03-29	As part of the national strategy on AI, IBM announces massive investments in artificial intelligence in France. IBM France will recruit 400 #IA experts in the next 2 years. #AIforHumanity @EmmanuelMacron @nsekkaki @VillaniCedric @mounir @VidalFrederique @IBM @IBMNewshttps://twitter.com/EmmanuelMacron/status/979417126267228160Ã‚Â Ã¢â‚¬Â¦ From research to practical applications in our daily lives, …	as part of the national strategy on ai, ibm announces massive investments in artificial intelligence in france. ibm france will recruit 400 #ia experts in the next 2 years. #aiforhumanity @emmanuelmacron @nsekkaki @villanicedric @mounir @vidalfrederique @ibm @ibmnews from research to practical applications in our daily lives, @ibm is well known for its innovations. @ibm chooses france to take the…	as part of the national strategy on ai, ibm announces massive investments in artificial intelligence in france. ibm france will recruit 400 #ia experts in the next 2 years. #aiforhumanity @emmanuelmacron @nsekkaki @villanicedric @mounir @vidalfrederique @ibm @ibmnews from research to practical applications in our daily lives, @ibm is well known for its innovations. @ibm chooses france to take the…	0.6	negative	-0.24		2009-12-05	0	0	0	0	0	0	127.25	0	3	20	0	2	0
2010-10-18	$IBM is doing something a little bit out of character. The developer world should take notice! http://tinyurl.com/26aug6j #recombinantcomm	$ibm is doing something a little bit out of character. the developer world should take notice! #recombinantcomm	$ibm is doing something a little bit out of character. the developer world should take notice! #recombinantcomm	0.5	negative	-0.234375		2009-12-06	0	0	0	0	0	0	127.25	0	3	20	0	2	0
2012-04-24	Design Principles for Complex, Unpredictable, People Oriented Systems:http://blog.irvingwb.com/blog/2012/04/design-principles-for-complex-unpredictable-people-oriented-systems.htmlÃ‚Â Ã¢â‚¬Â¦	design principles for complex, unpredictable, people oriented systems:	design principles for complex, unpredictable, people oriented systems:	0.7	negative	-0.233333		2009-12-07	1	0	1	0	0	0	127.04	0	3	20	0	2	1
2018-12-06	Disappointed to hear the CEOs of @Google @Microsoft @Oracle & @IBM are meeting w/ Team Trump today. Apparently Donald tear gassing kids isn't enough to make @sundarpichai @satyanadella & @GinniRometty worry about the brand implications of doing that.https://www.cnet.com/news/trump-white-house-officials-meet-with-ceos-from-google-microsoft-ibm-qualcomm/Ã‚Â Ã¢â‚¬Â¦	disappointed to hear the ceos of @google @microsoft @oracle & @ibm are meeting w/ team trump today. apparently donald tear gassing kids isn't enough to make @sundarpichai @satyanadella & @ginnirometty worry about the brand implications of doing that.	disappointed to hear the ceos of @google @microsoft @oracle & @ibm are meeting w/ team trump today. apparently donald tear gassing kids isn't enough to make @sundarpichai @satyanadella & @ginnirometty worry about the brand implications of doing that.	0.533333	negative	-0.233333		2009-12-08	1	1	0	0	0	0	126.8	0	3	19	-1	1	1
2018-10-11	These students will be equipped with the skills for new collar careers in areas like artificial intelligence, Internet-of-Things, cybersecurity, cloud computing and blockchain @rsprasad @amitabhk87 @IBM @NITIAayog _x000D_ #AIMtoInnovate #technologies #internshiphttps://www.devdiscourse.com/Article/education/214139-niti-aayog-ibm-co-design-industry-tailored-student-internship-programmeÃ‚Â Ã¢â‚¬Â¦	these students will be equipped with the skills for new collar careers in areas like artificial intelligence, internet-of-things, cybersecurity, cloud computing and blockchain @rsprasad @amitabhk87 @ibm @nitiaayog _x000D_ #aimtoinnovate #technologies #internship	these students will be equipped with the skills for new collar careers in areas like artificial intelligence, internet-of-things, cybersecurity, cloud computing and blockchain @rsprasad @amitabhk87 @ibm @nitiaayog _x000D_ #aimtoinnovate #technologies #internship	0.727273	negative	-0.231818		2009-12-09	0	0	0	0	0	0	128.39	0	3	19	0	2	0
2013-10-17	Who's now the second largest software company in the world? Little hint. Rhymes with moracle. @Oracle. Sorry, @IBM	who's now the second largest software company in the world? little hint. rhymes with moracle. @oracle. sorry, @ibm	who's now the second largest software company in the world? little hint. rhymes with moracle. @oracle. sorry, @ibm	0.5	negative	-0.229167		2009-12-10	0	0	0	0	0	0	129.34	0	3	19	0	2	0
2014-08-25	Did you know sharing a cloud could slow down your company? Stay flexible, made with #IBMCloud http://ibm.co/1a2CR18Ã‚Â pic.twitter.com/8zdOBztJDN	did you know sharing a cloud could slow down your company? stay flexible, made with #ibmcloud	did you know sharing a cloud could slow down your company? stay flexible, made with #ibmcloud	0.344444	negative	-0.227778		2009-12-11	0	0	0	0	0	0	129.68	0	3	19	0	2	0
2018-02-02	Soon the only ones sponsoring Hannity or Fox will be the failing Poppa Johns, Hobby Lobby & Home Depot. _x000D_ If the companies on your list are paying attention - they are on the wrong side of history. _x000D_ Trumps News Network aka FOX - will be dragged down with Trump.	soon the only ones sponsoring hannity or fox will be the failing poppa johns, hobby lobby & home depot. _x000D_ if the companies on your list are paying attention - they are on the wrong side of history. _x000D_ trumps news network aka fox - will be dragged down with trump.	soon the only ones sponsoring hannity or fox will be the failing poppa johns, hobby lobby & home depot. _x000D_ if the companies on your list are paying attention - they are on the wrong side of history. _x000D_ trumps news network aka fox - will be dragged down with trump.	0.72963	negative	-0.218519		2009-12-12	0	0	0	0	0	0	129.68	0	3	19	0	2	0
2018-03-31	This week in #crypto:_x000D_ - @IBM gets serious about crypto_x000D_ - Telegram raises $1.7B (hah)_x000D_ - Chile & Kazakhstan hate crypto (who cares?)_x000D_ - @AirAsia getting in on crypto_x000D_ - $BTC breaks below $7k_x000D_ - $ETH sub $400_x000D_ - @MailChimp bans crypto (cowards)_x000D_ Tough Q1 overall. Here's to a better Q2	this week in #crypto:_x000D_ - @ibm gets serious about crypto_x000D_ - telegram raises $1.7b (hah)_x000D_ - chile & kazakhstan hate crypto (who cares?)_x000D_ - @airasia getting in on crypto_x000D_ - $btc breaks below $7k_x000D_ - $eth sub $400_x000D_ - @mailchimp bans crypto (cowards)_x000D_ tough q1 overall. here's to a better q2	this week in #crypto:_x000D_ - @ibm gets serious about crypto_x000D_ - telegram raises $1.7b (hah)_x000D_ - chile & kazakhstan hate crypto (who cares?)_x000D_ - @airasia getting in on crypto_x000D_ - $btc breaks below $7k_x000D_ - $eth sub $400_x000D_ - @mailchimp bans crypto (cowards)_x000D_ tough q1 overall. here's to a better q2	0.58	negative	-0.204444		2009-12-13	0	0	0	0	0	0	129.68	0	3	19	0	2	0
2011-04-07	An #earthquake in #Japan and soaring #oil prices forced the #Dow down 20 points and the Nasdaq down 3 points http://fxn.ws/exbLR6 $IBM $TGT	an #earthquake in #japan and soaring #oil prices forced the #dow down 20 points and the nasdaq down 3 points $ibm $tgt	an #earthquake in #japan and soaring #oil prices forced the #dow down 20 points and the nasdaq down 3 points $ibm $tgt	0.259259	negative	-0.203704		2009-12-14	0	0	0	0	0	0	129.93	0	3	19	0	2	0
2018-05-31	From detecting disease to spotting fake diamonds, the Crypto Anchor Verifier developed by @IBMResearch has potentially boundless applications: http://bitly.com/2LLQNIAÃ‚Â #AIpic.twitter.com/bBAKsWuTLW	from detecting disease to spotting fake diamonds, the crypto anchor verifier developed by @ibmresearch has potentially boundless applications: #aipic.twitter.com/bbakswutlw	from detecting disease to spotting fake diamonds, the crypto anchor verifier developed by @ibmresearch has potentially boundless applications: #aipic.twitter.com/bbakswutlw	0.666667	negative	-0.2		2009-12-15	0	0	0	0	0	0	128.49	0	3	19	0	2	0
2013-10-17	DJIA says to hell with IBM, United Health and Goldman Sachs and trades green anyways. $IBM $UNH $GS	djia says to hell with ibm, united health and goldman sachs and trades green anyways. $ibm $unh $gs	djia says to hell with ibm, united health and goldman sachs and trades green anyways. $ibm $unh $gs	0.3	negative	-0.2		2009-12-16	1	0	0	1	0	0	128.71	0	3	20	1	3	1
2013-09-17	Ding-dong! AIX is DEAD:_x000D_ $IBM doubles-down on Linux (as $MSFT gives up)_x000D_ Today's #ITBW for @Computerworld_x000D_ http://shar.es/iO6eb	ding-dong! aix is dead:_x000D_ $ibm doubles-down on linux (as $msft gives up)_x000D_ today's #itbw for @computerworld_x000D_	ding-dong! aix is dead:_x000D_ $ibm doubles-down on linux (as $msft gives up)_x000D_ today's #itbw for @computerworld_x000D_	0.4	negative	-0.2		2009-12-17	0	0	0	0	0	0	127.4	0	3	20	0	2	0
2013-08-27	How @IBM Schools Tomorrow's Data Scientists: A Talk with the Man Behind IBM's Academic Partnerships #data http://bit.ly/1dLba2x	how @ibm schools tomorrow's data scientists: a talk with the man behind ibm's academic partnerships #data	how @ibm schools tomorrow's data scientists: a talk with the man behind ibm's academic partnerships #data	0.35	negative	-0.2		2009-12-18	0	0	0	0	0	0	127.91	0	3	20	0	2	0
2013-03-13	.@IBM EVERY TIME I SAY YOUR COMPANY NAME PEOPLE THINK I'M ANNOUNCING I TOOK A SHIT	.@ibm every time i say your company name people think i'm announcing i took a shit	.@ibm every time i say your company name people think i'm announcing i took a shit	0.8	negative	-0.2		2009-12-19	0	0	0	0	0	0	127.91	0	3	20	0	2	0
2014-12-09	1/3 of food produced globally is wasted. How Chef Watson can help reduce waste. http://ibm.co/1BwgMLrÃ‚Â pic.twitter.com/Sv0OqssLbS	1/3 of food produced globally is wasted. how chef watson can help reduce waste.	1/3 of food produced globally is wasted. how chef watson can help reduce waste.	0	negative	-0.2		2009-12-20	0	0	0	0	0	0	127.91	0	3	20	0	2	0
2014-12-06	RT @citizenIBM: Got a computer? Got a phone? You can help @IBM @WCGrid @scrippsresearch cure deadly #ebola. http://ibm.co/1ydJFWs	rt @citizenibm: got a computer? got a phone? you can help @ibm @wcgrid @scrippsresearch cure deadly #ebola.	rt @citizenibm: got a computer? got a phone? you can help @ibm @wcgrid @scrippsresearch cure deadly #ebola.	0.4	negative	-0.2		2009-12-21	0	0	0	0	0	0	128.65	0	3	20	0	2	0
2014-08-04	Game, set, match, tweet. How @Wimbledon scored big with fans: http://ibm.co/1xY06WVÃ‚Â #MadeWithIBMpic.twitter.com/Rx0JfgXnYf	game, set, match, tweet. how @wimbledon scored big with fans: #madewithibmpic.twitter.com/rx0jfgxnyf	game, set, match, tweet. how @wimbledon scored big with fans: #madewithibmpic.twitter.com/rx0jfgxnyf	0.25	negative	-0.2		2009-12-22	0	0	0	0	0	0	129.93	0	3	20	0	2	0
2014-04-04	meet carl de torres, the graphic designer behind @IBM 's smarter planet campaign http://www.designboom.com/design/interview-graphic-designer-carl-de-torres-04-03-2014Ã‚Â Ã¢â‚¬Â¦ #design #artpic.twitter.com/iC1Cf1lCSj	meet carl de torres, the graphic designer behind @ibm 's smarter planet campaign #design #artpic.twitter.com/ic1cf1lcsj	meet carl de torres, the graphic designer behind @ibm 's smarter planet campaign #design #artpic.twitter.com/ic1cf1lcsj	0.55	negative	-0.2		2009-12-23	1	0	0	1	0	0	130	0	3	21	1	3	1
2015-11-20	$GE was a lightbulb co. $IBM was a calculator co. $BRK was a textile mill. $AXP delivered mail. Why hasn't technology killed them?	$ge was a lightbulb co. $ibm was a calculator co. $brk was a textile mill. $axp delivered mail. why hasn't technology killed them?	$ge was a lightbulb co. $ibm was a calculator co. $brk was a textile mill. $axp delivered mail. why hasn't technology killed them?	0	negative	-0.2		2009-12-24	0	0	0	0	0	0	130.57	0	3	21	0	2	0
2015-10-06	It's important to modernize the base of your business. Connect all your technology.- Ginni Rometty, @IBM CEO #GartnerSYM	it's important to modernize the base of your business. connect all your technology.- ginni rometty, @ibm ceo #gartnersym	it's important to modernize the base of your business. connect all your technology.- ginni rometty, @ibm ceo #gartnersym	1	negative	-0.2		2009-12-25	0	0	0	0	0	0	130.57	0	3	21	0	2	0
2015-06-01	RT @IBMWatson: 1.3 billion tons of food are wasted each year. #ChefWatson can help: http://slate.me/1zMiynjÃ‚Â pic.twitter.com/00E0dSqpxN	rt @ibmwatson: 1.3 billion tons of food are wasted each year. #chefwatson can help:	rt @ibmwatson: 1.3 billion tons of food are wasted each year. #chefwatson can help:	0	negative	-0.2		2009-12-26	0	0	0	0	0	0	130.57	0	3	21	0	2	0
2015-04-12	Stats on how participants fared at #AmenCorner through round 3 at #TheMasters:pic.twitter.com/4aHi6Vhvvw	stats on how participants fared at #amencorner through round 3 at #themasters:pic.twitter.com/4ahi6vhvvw	stats on how participants fared at #amencorner through round 3 at #themasters:pic.twitter.com/4ahi6vhvvw	0.4	negative	-0.2		2009-12-27	0	0	0	0	0	0	130.57	0	3	21	0	2	0
2015-02-27	#FF to our #MWC15 #NewIP Demo Partners: @Ciena, @DellOEM, @ericsson, @HDScorp, @hpnfv, @IBM, @Intel and @redhat. See you in a few days.	#ff to our #mwc15 #newip demo partners: @ciena, @delloem, @ericsson, @hdscorp, @hpnfv, @ibm, @intel and @redhat. see you in a few days.	#ff to our #mwc15 #newip demo partners: @ciena, @delloem, @ericsson, @hdscorp, @hpnfv, @ibm, @intel and @redhat. see you in a few days.	0.1	negative	-0.2		2009-12-28	0	0	0	0	0	0	132.31	0	3	21	0	2	0
2015-02-24	A shot with a giant @IBM server behind us #vintagetrouble #IBMzpic.twitter.com/F9k9wdJG9P	a shot with a giant @ibm server behind us #vintagetrouble #ibmzpic.twitter.com/f9k9wdjg9p	a shot with a giant @ibm server behind us #vintagetrouble #ibmzpic.twitter.com/f9k9wdjg9p	0.85	negative	-0.2		2009-12-29	0	0	0	0	0	0	131.85	0	3	21	0	2	0
2015-01-21	Well here's something you don't see everyday @oracle @salesforce @ibm @adobe panel #martech #ip2015pic.twitter.com/QAUm7DHHe6	well here's something you don't see everyday @oracle @salesforce @ibm @adobe panel #martech #ip2015pic.twitter.com/qaum7dhhe6	well here's something you don't see everyday @oracle @salesforce @ibm @adobe panel #martech #ip2015pic.twitter.com/qaum7dhhe6	0.6	negative	-0.2		2009-12-30	0	0	0	0	0	0	132.57	0	3	21	0	2	0
2016-10-08	IBMVoice: How the internet of things will change (and improve) our everyday lives_x000D_ http://on.forbes.com/601486unkÃ‚Â @IBM	ibmvoice: how the internet of things will change (and improve) our everyday lives_x000D_ @ibm	ibmvoice: how the internet of things will change (and improve) our everyday lives_x000D_ @ibm	0.6	negative	-0.2		2009-12-31	0	0	0	0	0	0	130.9	0	3	21	0	2	0
2016-06-30	Learn how @IBM & @Cisco are redefining everyday work: http://ibm.co/29eoMJDÃ‚Â #WorkWithWatson #collaborationpic.twitter.com/ZyrdDTkl7F	learn how @ibm & @cisco are redefining everyday work: #workwithwatson #collaborationpic.twitter.com/zyrddtkl7f	learn how @ibm & @cisco are redefining everyday work: #workwithwatson #collaborationpic.twitter.com/zyrddtkl7f	0.6	negative	-0.2		2010-01-01	0	0	0	0	0	0	130.9	0	3	21	0	2	0
2016-06-02	Get to know a few of today's @PathwaysInTech graduates http://ibm.co/1TXQdYaÃ‚Â #IBMedupic.twitter.com/h9LAfs011w	get to know a few of today's @pathwaysintech graduates #ibmedupic.twitter.com/h9lafs011w	get to know a few of today's @pathwaysintech graduates #ibmedupic.twitter.com/h9lafs011w	0.1	negative	-0.2		2010-01-02	1	0	1	0	0	0	130.9	0	3	21	0	2	1
2016-05-19	.@IBMWatson IoT GM, Harriet Green, shares the power of #CognitiveComputing for marketers: http://onforb.es/1OQf3J9Ã‚Â pic.twitter.com/g3uSbFpto0	.@ibmwatson iot gm, harriet green, shares the power of #cognitivecomputing for marketers:	.@ibmwatson iot gm, harriet green, shares the power of #cognitivecomputing for marketers:	0.3	negative	-0.2		2010-01-03	3	0	0	3	0	0	130.9	0	3	22	1	3	3
2016-05-02	Behind the scenes at @marchesafashion. See the final #CognitiveDress tonight at the #MetGalapic.twitter.com/2K3jJbluQD	behind the scenes at @marchesafashion. see the final #cognitivedress tonight at the #metgalapic.twitter.com/2k3jjbluqd	behind the scenes at @marchesafashion. see the final #cognitivedress tonight at the #metgalapic.twitter.com/2k3jjbluqd	0.85	negative	-0.2		2010-01-04	7	0	6	1	0	0.166667	132.45	0	3.16667	22	0	2	6
2016-03-30	.@IBM to acquire cloud consulting firm @Bluewolf for about $200M_x000D_ http://recode.net/2016/03/30/ibm-to-acquire-cloud-consulting-firm-bluewolf-for-about-200-million/Ã‚Â Ã¢â‚¬Â¦_x000D_ via @ahess247 @Recodepic.twitter.com/EqNEDul0Vp	.@ibm to acquire cloud consulting firm @bluewolf for about $200m_x000D_ _x000D_ via @ahess247 @recodepic.twitter.com/eqnedul0vp	.@ibm to acquire cloud consulting firm @bluewolf for about $200m_x000D_ _x000D_ via @ahess247 @recodepic.twitter.com/eqnedul0vp	0.4	negative	-0.2		2010-01-05	7	1	5	1	0.2	0.2	130.85	0.2	3.36667	22	0	2	5
2016-03-16	.@CDCgov CIO James Seligman explains the role of analytics when battling deadly viruses http://ibm.co/1QYRnjuÃ‚Â pic.twitter.com/ndXAiPxESf	.@cdcgov cio james seligman explains the role of analytics when battling deadly viruses	.@cdcgov cio james seligman explains the role of analytics when battling deadly viruses	0.4	negative	-0.2		2010-01-06	0	0	0	0	0	0	130	0.2	3.36667	22	0	2	0
2015-12-31	$IBM $HPQ:_x000D_ Tech Winners and Losers in 2015:_x000D_ http://StockNewsHour.com/ibm-hpq-tech-winners-and-losers-in-2015/Ã‚Â Ã¢â‚¬Â¦	$ibm $hpq:_x000D_ tech winners and losers in 2015:_x000D_	$ibm $hpq:_x000D_ tech winners and losers in 2015:_x000D_	0.2	negative	-0.2		2010-01-07	0	0	0	0	0	0	129.55	0.2	3.36667	22	0	2	0
2017-12-19	Who will buy your garbage when we can't afford to eat? _x000D_ I won't. _x000D_ I'm stubborn. Ask Chick-fil-A and pap John's and hobby lobby and mattress firm and.....	who will buy your garbage when we can't afford to eat? _x000D_ i won't. _x000D_ i'm stubborn. ask chick-fil-a and pap john's and hobby lobby and mattress firm and.....	who will buy your garbage when we can't afford to eat? _x000D_ i won't. _x000D_ i'm stubborn. ask chick-fil-a and pap john's and hobby lobby and mattress firm and.....	0.4	negative	-0.2		2010-01-08	0	0	0	0	0	0	130.85	0.2	3.36667	22	0	2	0
2017-12-19	The focus for AbilityNets and @RNIB Tech Share Pro was on AI and Machine Learning and its power to transform the lives of the worldÃ¢â‚¬â„¢s one billion disabled people. Sponsored by @BarclaysAccess @IBM @Microsoft @OrCam and @STORMTechPH see the highlights herehttps://youtu.be/NX6GMM5X_3U	the focus for abilitynets and @rnib tech share pro was on ai and machine learning and its power to transform the lives of the worlds one billion disabled people. sponsored by @barclaysaccess @ibm @microsoft @orcam and @stormtechph see the highlights here	the focus for abilitynets and @rnib tech share pro was on ai and machine learning and its power to transform the lives of the worlds one billion disabled people. sponsored by @barclaysaccess @ibm @microsoft @orcam and @stormtechph see the highlights here	0.3	negative	-0.2		2010-01-09	0	0	0	0	0	0	130.85	0.2	3.36667	22	0	2	0
2017-08-09	.@IBM #AI breakthrough sees firm smash Microsoft's image recognition recordhttps://www.theinquirer.net/inquirer/news/3015301/ibm-ai-breakthrough-sees-firm-smash-microsofts-image-recognition-recordÃ‚Â Ã¢â‚¬Â¦	.@ibm #ai breakthrough sees firm smash microsoft's image recognition record	.@ibm #ai breakthrough sees firm smash microsoft's image recognition record	0.4	negative	-0.2		2010-01-10	0	0	0	0	0	0	130.85	0.2	3.36667	22	0	2	0
2017-06-01	Here's why @IBM firmly supports the #ParisAgreement: http://ibm.biz/parisagreementÃ‚Â pic.twitter.com/PSkXzj2zPh	here's why @ibm firmly supports the #parisagreement:	here's why @ibm firmly supports the #parisagreement:	0.4	negative	-0.2		2010-01-11	1	0	0	1	0	0	129.48	0.2	3.36667	23	1	3	1
2017-05-26	Thank you @IBM for condemning discriminatory legislation & standing up for #LGBTQ Texans! #YallMeansAllhttps://twitter.com/IBMpolicy/status/868162360766337024Ã‚Â Ã¢â‚¬Â¦ .@IBM stands firm against discrimination and urges TX to remain a welcoming place for all. #txlege #keeptxopen: http://ibm.biz/Bdip6HÃ‚Â . pic.twitter.com/AxHKNfvcWG	thank you @ibm for condemning discriminatory legislation & standing up for #lgbtq texans! #yallmeansall .@ibm stands firm against discrimination and urges tx to remain a welcoming place for all. #txlege #keeptxopen: pic.twitter.com/axhknfvcwg	thank you @ibm for condemning discriminatory legislation & standing up for #lgbtq texans! #yallmeansall .@ibm stands firm against discrimination and urges tx to remain a welcoming place for all. #txlege #keeptxopen: pic.twitter.com/axhknfvcwg	0.4	negative	-0.2		2010-01-12	2	0	1	1	0	1	130.51	0.2	4.36667	23	0	2	1
2017-05-26	.@IBM stands firm against discrimination and urges TX to remain a welcoming place for all. #txlege #keeptxopen: http://ibm.biz/Bdip6HÃ‚Â .pic.twitter.com/AxHKNfvcWG	.@ibm stands firm against discrimination and urges tx to remain a welcoming place for all. #txlege #keeptxopen:	.@ibm stands firm against discrimination and urges tx to remain a welcoming place for all. #txlege #keeptxopen:	0.4	negative	-0.2		2010-01-13	0	0	0	0	0	0	130.23	0.2	4.36667	23	0	2	0
2017-05-24	Hey @microsoft and @ibm,_x000D_ It is my understanding you both advertise on Sean Hannity's show, funding the man's nonsense._x000D_ Cut that shit out.	hey @microsoft and @ibm,_x000D_ it is my understanding you both advertise on sean hannity's show, funding the man's nonsense._x000D_ cut that shit out.	hey @microsoft and @ibm,_x000D_ it is my understanding you both advertise on sean hannity's show, funding the man's nonsense._x000D_ cut that shit out.	0.8	negative	-0.2		2010-01-14	1	0	0	1	0	0	132.31	0.2	4.36667	24	1	3	1
2017-05-21	Tech firm @IBM has launched its #blockchain Founder Accelerator to help startups to set up their blockchain networks http://bit.ly/2rCXp22Ã‚Â pic.twitter.com/xxMQ7oqfDK	tech firm @ibm has launched its #blockchain founder accelerator to help startups to set up their blockchain networks	tech firm @ibm has launched its #blockchain founder accelerator to help startups to set up their blockchain networks	0.4	negative	-0.2		2010-01-15	0	0	0	0	0	0	131.78	0.2	4.36667	24	0	2	0
2017-05-01	So I've basically become obsessed with making these old #lowpoly computers. Here's an @IBM 5150 from 1981. #gamedev #gameart #polycount pic.twitter.com/mXzzes4OXf	so i've basically become obsessed with making these old #lowpoly computers. here's an @ibm 5150 from 1981. #gamedev #gameart #polycount pic.twitter.com/mxzzes4oxf	so i've basically become obsessed with making these old #lowpoly computers. here's an @ibm 5150 from 1981. #gamedev #gameart #polycount pic.twitter.com/mxzzes4oxf	0.6	negative	-0.2		2010-01-16	0	0	0	0	0	0	131.78	0.2	4.36667	24	0	2	0
2017-04-10	Why #IoT + #blockchain is a potential game changer: https://ibm.co/2oZwnDFÃ‚Â pic.twitter.com/daljqXFbqG	why #iot + #blockchain is a potential game changer:	why #iot + #blockchain is a potential game changer:	0.7	negative	-0.2		2010-01-17	0	0	0	0	0	0	131.78	0.2	4.36667	24	0	2	0
2017-02-26	Hear what @IBM and @Cisco are doing to redefine everyday work. @jensmeggers @Inhicho #Collaborationpic.twitter.com/Wbt4P0ioGw	hear what @ibm and @cisco are doing to redefine everyday work. @jensmeggers @inhicho #collaborationpic.twitter.com/wbt4p0iogw	hear what @ibm and @cisco are doing to redefine everyday work. @jensmeggers @inhicho #collaborationpic.twitter.com/wbt4p0iogw	0.6	negative	-0.2		2010-01-18	1	0	0	1	0	0	131.78	0.2	4.36667	25	1	3	1
2017-02-22	This could be a game changer: Private Equities Blockchain with @unigestion, @NorthernTrust and @IBM http://www.coindesk.com/northern-trust-goes-live-ibm-powered-private-equities-blockchainÃ‚Â Ã¢â‚¬Â¦ via @coindesk	this could be a game changer: private equities blockchain with @unigestion, @northerntrust and @ibm via @coindesk	this could be a game changer: private equities blockchain with @unigestion, @northerntrust and @ibm via @coindesk	0.3875	negative	-0.2		2010-01-19	5	2	0	3	0	0	134.14	0.2	4.36667	26	1	3	3
2018-09-20	.@IBM's Everyday Ethics for #AI provides an actionable guide for designers and developers to get intentional about ethics: https://ibm.co/2PFzjirÃ‚Â #AIEthicspic.twitter.com/h5jtZMMQLb	.@ibm's everyday ethics for #ai provides an actionable guide for designers and developers to get intentional about ethics: #aiethicspic.twitter.com/h5jtzmmqlb	.@ibm's everyday ethics for #ai provides an actionable guide for designers and developers to get intentional about ethics: #aiethicspic.twitter.com/h5jtzmmqlb	0.6	negative	-0.2		2010-01-20	1	0	0	1	0	0	130.25	0.2	4.36667	27	1	3	1
2018-09-06	.@IBM's Everyday Ethics for #AI provides an actionable guide for designers and developers to get intentional about ethics: https://ibm.co/2PFzjirÃ‚Â @adam_cutler @milenapribic #AIEthicspic.twitter.com/Qd5HpiDCfA	.@ibm's everyday ethics for #ai provides an actionable guide for designers and developers to get intentional about ethics: @adam_cutler @milenapribic #aiethicspic.twitter.com/qd5hpidcfa	.@ibm's everyday ethics for #ai provides an actionable guide for designers and developers to get intentional about ethics: @adam_cutler @milenapribic #aiethicspic.twitter.com/qd5hpidcfa	0.6	negative	-0.2		2010-01-21	0	0	0	0	0	0	129	0.2	4.36667	27	0	2	0
2018-08-30	#DYK: Almost 8 million tons of plastic are dumped into the ocean each year. Learn how we've teamed up with @PlasticBank to turn that waste into money with #IBMBlockchain: https://ibm.co/2PlJ458Ã‚Â pic.twitter.com/07n6FqvkDz	#dyk: almost 8 million tons of plastic are dumped into the ocean each year. learn how we've teamed up with @plasticbank to turn that waste into money with #ibmblockchain:	#dyk: almost 8 million tons of plastic are dumped into the ocean each year. learn how we've teamed up with @plasticbank to turn that waste into money with #ibmblockchain:	0	negative	-0.2		2010-01-22	3	0	1	2	0	2	125.5	0.2	6.36667	28	1	3	2
2018-07-17	We do not need to wait until November to resist the Republicans.We can start destroying @FoxNews now.These are their sponsors.I have them tagged here so they will be notified when you hit LIKE COMMENT OR RETWEET._x000D_ @LibertyMutual_x000D_ @Progressive_x000D_ @DuluthTradingCo _x000D_ @HISTORY _x000D_ @IHOP_x000D_ @tide	we do not need to wait until november to resist the republicans.we can start destroying @foxnews now.these are their sponsors.i have them tagged here so they will be notified when you hit like comment or retweet._x000D_ @libertymutual_x000D_ @progressive_x000D_ @duluthtradingco _x000D_ @history _x000D_ @ihop_x000D_ @tide	we do not need to wait until november to resist the republicans.we can start destroying @foxnews now.these are their sponsors.i have them tagged here so they will be notified when you hit like comment or retweet._x000D_ @libertymutual_x000D_ @progressive_x000D_ @duluthtradingco _x000D_ @history _x000D_ @ihop_x000D_ @tide	0	negative	-0.2		2010-01-23	0	0	0	0	0	0	125.5	0.2	6.36667	28	0	2	0
2018-06-15	EXCLUSIVE: At an internal meeting, @IBM executives tell employees that Watson Health is shifting away from value-based care tools, citing poor demand. @caseymross and I have the scoop for @statnews:https://www.statnews.com/2018/06/15/ibm-watson-health-scale-back-hospital-business/Ã‚Â Ã¢â‚¬Â¦	exclusive: at an internal meeting, @ibm executives tell employees that watson health is shifting away from value-based care tools, citing poor demand. @caseymross and i have the scoop for @statnews:	exclusive: at an internal meeting, @ibm executives tell employees that watson health is shifting away from value-based care tools, citing poor demand. @caseymross and i have the scoop for @statnews:	0.3	negative	-0.2		2010-01-24	0	0	0	0	0	0	125.5	0.2	6.36667	28	0	2	0
2018-03-23	Dead tokens assignment in our http://Ecex.ExchangeÃ‚Â Trading Platform. #bitcoin #cryptocurrency #blockchain #crypto #ico #trading #ethereum #eth #btc #cryptocurrencies $AMZN $ETSY $BABA $WMT $TGT $KR $JPM $FB $WFC $GOO $TWTR $agn $aapl $f $QQQ $ibm $LABU $TSLApic.twitter.com/hxPHHWWjGI	dead tokens assignment in our trading platform. #bitcoin #cryptocurrency #blockchain #crypto #ico #trading #ethereum #eth #btc #cryptocurrencies $amzn $etsy $baba $wmt $tgt $kr $jpm $fb $wfc $goo $twtr $agn $aapl $f $qqq $ibm $labu $tslapic.twitter.com/hxphhwwjgi	dead tokens assignment in our trading platform. #bitcoin #cryptocurrency #blockchain #crypto #ico #trading #ethereum #eth #btc #cryptocurrencies $amzn $etsy $baba $wmt $tgt $kr $jpm $fb $wfc $goo $twtr $agn $aapl $f $qqq $ibm $labu $tslapic.twitter.com/hxphhwwjgi	0.4	negative	-0.2		2010-01-25	0	0	0	0	0	0	126.12	0.2	6.36667	28	0	2	0
2018-03-21	Dead tokens assignment in our http://Ecex.ExchangeÃ‚Â Trading Platform. #bitcoin #cryptocurrency #blockchain #crypto #ico #trading #ethereum #eth #btc #cryptocurrencies $AMZN $ETSY $BABA $WMT $TGT $KR $JPM $FB $WFC $GOO $TWTR $agn $aapl $f $QQQ $ibm $LABU $TSLApic.twitter.com/NggMwCQk1v	dead tokens assignment in our trading platform. #bitcoin #cryptocurrency #blockchain #crypto #ico #trading #ethereum #eth #btc #cryptocurrencies $amzn $etsy $baba $wmt $tgt $kr $jpm $fb $wfc $goo $twtr $agn $aapl $f $qqq $ibm $labu $tslapic.twitter.com/nggmwcqk1v	dead tokens assignment in our trading platform. #bitcoin #cryptocurrency #blockchain #crypto #ico #trading #ethereum #eth #btc #cryptocurrencies $amzn $etsy $baba $wmt $tgt $kr $jpm $fb $wfc $goo $twtr $agn $aapl $f $qqq $ibm $labu $tslapic.twitter.com/nggmwcqk1v	0.4	negative	-0.2		2010-01-26	1	0	1	0	0	0	125.75	0.2	6.36667	28	0	2	1
2018-03-19	Dead tokens assignment in our http://Ecex.ExchangeÃ‚Â Trading Platform. #bitcoin #cryptocurrency #blockchain #crypto #ico #trading #ethereum #eth #btc #cryptocurrencies $AMZN $ETSY $BABA $WMT $TGT $KR $JPM $FB $WFC $GOO $TWTR $agn $aapl $f $QQQ $ibm $LABU $TSLApic.twitter.com/17JZdEJrXY	dead tokens assignment in our trading platform. #bitcoin #cryptocurrency #blockchain #crypto #ico #trading #ethereum #eth #btc #cryptocurrencies $amzn $etsy $baba $wmt $tgt $kr $jpm $fb $wfc $goo $twtr $agn $aapl $f $qqq $ibm $labu $tslapic.twitter.com/17jzdejrxy	dead tokens assignment in our trading platform. #bitcoin #cryptocurrency #blockchain #crypto #ico #trading #ethereum #eth #btc #cryptocurrencies $amzn $etsy $baba $wmt $tgt $kr $jpm $fb $wfc $goo $twtr $agn $aapl $f $qqq $ibm $labu $tslapic.twitter.com/17jzdejrxy	0.4	negative	-0.2		2010-01-27	0	0	0	0	0	0	126.33	0.2	6.36667	28	0	2	0
2018-03-16	Dead tokens assignment in our http://Ecex.ExchangeÃ‚Â Trading Platform. #bitcoin #cryptocurrency #blockchain #crypto #ico #trading #ethereum #eth #btc #cryptocurrencies $AMZN $ETSY $BABA $WMT $TGT $KR $JPM $FB $WFC $GOO $TWTR $agn $aapl $f $QQQ $ibm $LABU $TSLApic.twitter.com/n8xJmnAmYh	dead tokens assignment in our trading platform. #bitcoin #cryptocurrency #blockchain #crypto #ico #trading #ethereum #eth #btc #cryptocurrencies $amzn $etsy $baba $wmt $tgt $kr $jpm $fb $wfc $goo $twtr $agn $aapl $f $qqq $ibm $labu $tslapic.twitter.com/n8xjmnamyh	dead tokens assignment in our trading platform. #bitcoin #cryptocurrency #blockchain #crypto #ico #trading #ethereum #eth #btc #cryptocurrencies $amzn $etsy $baba $wmt $tgt $kr $jpm $fb $wfc $goo $twtr $agn $aapl $f $qqq $ibm $labu $tslapic.twitter.com/n8xjmnamyh	0.4	negative	-0.2		2010-01-28	0	0	0	0	0	0	123.75	0.2	6.36667	28	0	2	0
2010-01-05	$IBM:" IBM and travelers, two of the biggest losers on the dow. Kraft the biggest winner. 18 companies hittin http://tinyurl.com/yb6jm2t	$ibm:" ibm and travelers, two of the biggest losers on the dow. kraft the biggest winner. 18 companies hittin	$ibm:" ibm and travelers, two of the biggest losers on the dow. kraft the biggest winner. 18 companies hittin	0.2	negative	-0.2		2010-01-29	0	0	0	0	0	0	122.39	0.2	6.36667	28	0	2	0
2011-08-10	At Age 30, Is The PC Dead? IBM And Microsoft Weigh In $MSFT $IBM by @MattRosoff http://read.bi/pLjBNE	at age 30, is the pc dead? ibm and microsoft weigh in $msft $ibm by @mattrosoff	at age 30, is the pc dead? ibm and microsoft weigh in $msft $ibm by @mattrosoff	0.4	negative	-0.2		2010-01-30	0	0	0	0	0	0	122.39	0.2	6.36667	28	0	2	0
2011-05-17	SAP Cornering $11 Billion Ã¢â‚¬ËœGreenÃ¢â‚¬â„¢ Software http://bloom.bg/leoxvs $AAPL $ACN $DELL $HPQ $IBM $MSFT $ORCL	sap cornering $11 billion green software $aapl $acn $dell $hpq $ibm $msft $orcl	sap cornering $11 billion green software $aapl $acn $dell $hpq $ibm $msft $orcl	0.3	negative	-0.2		2010-01-31	0	0	0	0	0	0	122.39	0.2	6.36667	28	0	2	0
2012-12-19	Winners of the Ã¢â‚¬Å“Go Green with TechnologyÃ¢â‚¬ï¿½ Competition in Singapore: http://ibm.co/VPEVCT	winners of the go green with technology competition in singapore:	winners of the go green with technology competition in singapore:	0.3	negative	-0.2		2010-02-01	0	0	0	0	0	0	124.67	0.2	6.36667	28	0	2	0
2012-11-29	Two former stock brokers were charged with criminal insider trading over $IBM deal: http://cnb.cx/SiaNS2	two former stock brokers were charged with criminal insider trading over $ibm deal:	two former stock brokers were charged with criminal insider trading over $ibm deal:	0.275	negative	-0.2		2010-02-02	0	0	0	0	0	0	125.53	0.2	6.36667	28	0	2	0
2012-08-27	Merger Monday: IBM to Buy Software Firm Kenexa for $1.3 Billion - http://cnb.cx/Nxbr9uÃ‚Â $IBM $KNXA	merger monday: ibm to buy software firm kenexa for $1.3 billion - $ibm $knxa	merger monday: ibm to buy software firm kenexa for $1.3 billion - $ibm $knxa	0.4	negative	-0.2		2010-02-03	0	0	0	0	0	0	125.66	0.2	6.36667	28	0	2	0
2015-08-11	IBM wants to put artificial intelligence to use in medicine http://on.wsj.com/1DEEgkrÃ‚Â via @ibm @ibmwatson #watsonhealth	ibm wants to put artificial intelligence to use in medicine via @ibm @ibmwatson #watsonhealth	ibm wants to put artificial intelligence to use in medicine via @ibm @ibmwatson #watsonhealth	0.55	negative	-0.2		2010-02-04	1	0	1	0	0	0	123	0.2	6.36667	28	0	2	1
2016-10-24	This era is man and machine. I know we say artificial intelligence, but it's really augmenting our intelligence. -- @IBM CEO Ginni Rometty pic.twitter.com/tVgmXJ3aOj	this era is man and machine. i know we say artificial intelligence, but it's really augmenting our intelligence. -- @ibm ceo ginni rometty pic.twitter.com/tvgmxj3aoj	this era is man and machine. i know we say artificial intelligence, but it's really augmenting our intelligence. -- @ibm ceo ginni rometty pic.twitter.com/tvgmxj3aoj	0.6	negative	-0.2		2010-02-05	1	0	0	1	0	0	123.52	0.2	6.36667	29	1	3	1
2018-06-24	The future is #AI. Learn what @IBM CEO Ginni Rometty has to say about the transformation of potential jobs with the help of artificial intelligence via @WSJ:https://ibm.co/2KhFRSm	the future is #ai. learn what @ibm ceo ginni rometty has to say about the transformation of potential jobs with the help of artificial intelligence via @wsj:	the future is #ai. learn what @ibm ceo ginni rometty has to say about the transformation of potential jobs with the help of artificial intelligence via @wsj:	0.708333	negative	-0.2		2010-02-06	0	0	0	0	0	0	123.52	0.2	6.36667	29	0	2	0
2018-04-27	The future is #AI. Learn what @IBM CEO @GinniRometty has to say about the transformation of potential jobs with the help of artificial intelligence via @WSJ:https://ibm.co/2KhFRSm	the future is #ai. learn what @ibm ceo @ginnirometty has to say about the transformation of potential jobs with the help of artificial intelligence via @wsj:	the future is #ai. learn what @ibm ceo @ginnirometty has to say about the transformation of potential jobs with the help of artificial intelligence via @wsj:	0.708333	negative	-0.2		2010-02-07	1	1	0	0	0	0	123.52	0.2	6.36667	28	-1	1	1
2017-03-04	Blockchain tries to go mainstream, pushed hard by IBM. https://nyti.ms/2lps57sÃ‚Â @IBM @nathanielpopper	blockchain tries to go mainstream, pushed hard by ibm. @ibm @nathanielpopper	blockchain tries to go mainstream, pushed hard by ibm. @ibm @nathanielpopper	0.470833	negative	-0.195833		2010-02-08	0	0	0	0	0	0	121.88	0.2	6.36667	28	0	2	0
2016-12-16	IBMVoice: Learning to trust artificial intelligence systems in the age of smart machines_x000D_ http://on.forbes.com/60108MDLjÃ‚Â @IBM pic.twitter.com/ZqJonfkKkb	ibmvoice: learning to trust artificial intelligence systems in the age of smart machines_x000D_ @ibm pic.twitter.com/zqjonfkkkb	ibmvoice: learning to trust artificial intelligence systems in the age of smart machines_x000D_ @ibm pic.twitter.com/zqjonfkkkb	0.821429	negative	-0.192857		2010-02-09	1	0	1	0	0	0	123.21	0.2	6.36667	28	0	2	1
2015-11-18	Holiday shopping is now a little easier with IBM's #WatsonTrend app http://on.mash.to/1kETKwGÃ‚Â #CognitiveEra @mashablepic.twitter.com/zE41CI8P8t	holiday shopping is now a little easier with ibm's #watsontrend app #cognitiveera @mashablepic.twitter.com/ze41ci8p8t	holiday shopping is now a little easier with ibm's #watsontrend app #cognitiveera @mashablepic.twitter.com/ze41ci8p8t	0.5	negative	-0.1875		2010-02-10	1	0	1	0	0	0	122.81	0.2	6.36667	28	0	2	1
2015-05-08	Because who couldn't use a little Friday zen? RT @ibmdesign: Studio zen by @JSSelva #behappy #ibmdesignpic.twitter.com/tmNjWBYw0k	because who couldn't use a little friday zen? rt @ibmdesign: studio zen by @jsselva #behappy #ibmdesignpic.twitter.com/tmnjwbyw0k	because who couldn't use a little friday zen? rt @ibmdesign: studio zen by @jsselva #behappy #ibmdesignpic.twitter.com/tmnjwbyw0k	0.5	negative	-0.1875		2010-02-11	0	0	0	0	0	0	123.73	0.2	6.36667	28	0	2	0
2015-04-28	Ginni Rometty opens @ibm annual shareholder meeting in Little Rock, Arkansas pic.twitter.com/7hSmSqizpR	ginni rometty opens @ibm annual shareholder meeting in little rock, arkansas pic.twitter.com/7hsmsqizpr	ginni rometty opens @ibm annual shareholder meeting in little rock, arkansas pic.twitter.com/7hsmsqizpr	0.5	negative	-0.1875		2010-02-12	0	0	0	0	0	0	124	0.2	6.36667	28	0	2	0
2016-08-05	Mark your calendar! @IBM @estesp talk at #LinxuCon NA 2016 -- Runc: The Little (container) Engine That Could:http://sched.co/7JUg	mark your calendar! @ibm @estesp talk at #linxucon na 2016 -- runc: the little (container) engine that could:	mark your calendar! @ibm @estesp talk at #linxucon na 2016 -- runc: the little (container) engine that could:	0.5	negative	-0.1875		2010-02-13	0	0	0	0	0	0	124	0.2	6.36667	28	0	2	0
2016-07-11	IBMVoice: The promise of the internet of things just got a little brighter for everyone @IBM_x000D_ http://www.forbes.com/sites/ibm/2016/07/11/the-promise-of-the-internet-of-things-just-got-even-a-little-brighter-for-everyone/?utm_source=TWITTER&utm_medium=social&utm_content=513921744&utm_campaign=sprinklrForbes#7dac958866d0Ã‚Â Ã¢â‚¬Â¦pic.twitter.com/iR5FTtZXkI	ibmvoice: the promise of the internet of things just got a little brighter for everyone @ibm_x000D_ #7dac958866d0pic.twitter.com/ir5fttzxki	ibmvoice: the promise of the internet of things just got a little brighter for everyone @ibm_x000D_ #7dac958866d0pic.twitter.com/ir5fttzxki	0.5	negative	-0.1875		2010-02-14	0	0	0	0	0	0	124	0.2	6.36667	28	0	2	0
2017-09-27	Sharing a little #WednesdayWisdom from IBM Fellow @NeilBartlettIBM: http://bitly.com/2hzwi7HÃ‚Â pic.twitter.com/SzgrGXL7i0	sharing a little #wednesdaywisdom from ibm fellow @neilbartlettibm:	sharing a little #wednesdaywisdom from ibm fellow @neilbartlettibm:	0.5	negative	-0.1875		2010-02-15	0	0	0	0	0	0	124	0.2	6.36667	28	0	2	0
2018-03-14	I spy with my little pi. #PiDay #IBMpic.twitter.com/RyRmDQ2ers	i spy with my little pi. #piday #ibmpic.twitter.com/ryrmdq2ers	i spy with my little pi. #piday #ibmpic.twitter.com/ryrmdq2ers	0.5	negative	-0.1875		2010-02-16	0	0	0	0	0	0	125.23	0.2	6.36667	28	0	2	0
2015-12-06	Sorry @IBM iÃ¢â‚¬â„¢m too busy working on lipstick chemistry and writing down formulae with little hearts over the i s to #HackAHairDryer	sorry @ibm i am too busy working on lipstick chemistry and writing down formulae with little hearts over the i s to #hackahairdryer	sorry @ibm i am too busy working on lipstick chemistry and writing down formulae with little hearts over the i s to #hackahairdryer	0.522222	negative	-0.185764		2010-02-17	0	0	0	0	0	0	126.33	0.2	6.36667	28	0	2	0
2018-07-16	It was a fourth #Wimbledon title for Novak Djokovic._x000D_ @IBM break down the numbers behind his victory over Kevin Anderson..._x000D_ #FindTheAdvantagepic.twitter.com/R5sMjncSKA	it was a fourth #wimbledon title for novak djokovic._x000D_ @ibm break down the numbers behind his victory over kevin anderson..._x000D_ #findtheadvantagepic.twitter.com/r5smjncska	it was a fourth #wimbledon title for novak djokovic._x000D_ @ibm break down the numbers behind his victory over kevin anderson..._x000D_ #findtheadvantagepic.twitter.com/r5smjncska	0.32963	negative	-0.185185		2010-02-18	0	0	0	0	0	0	127.81	0.2	6.36667	28	0	2	0
2014-10-15	How #IBMWatson is changing the social analytics game http://ibm.co/1sIBcvLÃ‚Â via @thebrandbuilder #THINKforumpic.twitter.com/JFDkTJzHwW	how #ibmwatson is changing the social analytics game via @thebrandbuilder #thinkforumpic.twitter.com/jfdktjzhww	how #ibmwatson is changing the social analytics game via @thebrandbuilder #thinkforumpic.twitter.com/jfdktjzhww	0.233333	negative	-0.183333		2010-02-19	0	0	0	0	0	0	127.19	0.2	6.36667	28	0	2	0
2016-11-19	It could deliver cancer screening results in just a few hours and reduce costs by as much as half. http://cnnmon.ie/2fuKJ9TÃ‚Â via @cnntech @IBM	it could deliver cancer screening results in just a few hours and reduce costs by as much as half. via @cnntech @ibm	it could deliver cancer screening results in just a few hours and reduce costs by as much as half. via @cnntech @ibm	0.133333	negative	-0.183333		2010-02-20	0	0	0	0	0	0	127.19	0.2	6.36667	28	0	2	0
2015-12-07	IBMVoice: How new technology helps blind people explore the world http://onforb.es/1NewA7hÃ‚Â @IBM	ibmvoice: how new technology helps blind people explore the world @ibm	ibmvoice: how new technology helps blind people explore the world @ibm	0.560606	negative	-0.181818		2010-02-21	0	0	0	0	0	0	127.19	0.2	6.36667	28	0	2	0
2015-12-03	Chieko Asakawa shares new tech helping blind people explore the world http://bit.ly/1O5E1NVÃ‚Â #WomenatIBM @TedTalkspic.twitter.com/RLemDXWKHa	chieko asakawa shares new tech helping blind people explore the world #womenatibm @tedtalkspic.twitter.com/rlemdxwkha	chieko asakawa shares new tech helping blind people explore the world #womenatibm @tedtalkspic.twitter.com/rlemdxwkha	0.560606	negative	-0.181818		2010-02-22	0	0	0	0	0	0	126.85	0.2	6.36667	28	0	2	0
2015-03-24	Will robots destroy us? We sat down with an @IBM engineer to find out http://f-st.co/Dl6BxOaÃ‚Â pic.twitter.com/lybKKA5Jam	will robots destroy us? we sat down with an @ibm engineer to find out	will robots destroy us? we sat down with an @ibm engineer to find out	0.144444	negative	-0.177778		2010-02-23	0	0	0	0	0	0	126.46	0.2	6.36667	28	0	2	0
2014-07-07	Enjoy #Wimbledon this weekend? Here's the data bunker where the stats came to life: http://ibm.co/1qO3Ag3Ã‚Â (h/t @DT)pic.twitter.com/r9x13UpfZ4	enjoy #wimbledon this weekend? here's the data bunker where the stats came to life: (h/t @dt)pic.twitter.com/r9x13upfz4	enjoy #wimbledon this weekend? here's the data bunker where the stats came to life: (h/t @dt)pic.twitter.com/r9x13upfz4	0.75	negative	-0.175		2010-02-24	0	0	0	0	0	0	127.59	0.2	6.36667	28	0	2	0
2016-08-31	Watch the thrilling trailer @IBM created for @MorganMovie using artificial intelligence: http://share.ew.com/w3eqceVÃ‚Â pic.twitter.com/69FaWlLX2p	watch the thrilling trailer @ibm created for @morganmovie using artificial intelligence: pic.twitter.com/69fawllx2p	watch the thrilling trailer @ibm created for @morganmovie using artificial intelligence: pic.twitter.com/69fawllx2p	1	negative	-0.175		2010-02-25	0	0	0	0	0	0	127.07	0.2	6.36667	28	0	2	0
2016-09-20	Ã¢â‚¬Å“I donÃ¢â‚¬â„¢t believe that organic #social is dead. I believe itÃ¢â‚¬â„¢s hard. Social is hard. Listening is hard.Ã¢â‚¬ï¿½ - @gbfaulk, @IBM #Transition2016	i dont believe that organic #social is dead. i believe its hard. social is hard. listening is hard. - @gbfaulk, @ibm #transition2016	i dont believe that organic #social is dead. i believe its hard. social is hard. listening is hard. - @gbfaulk, @ibm #transition2016	0.359722	negative	-0.168056		2010-02-26	0	0	0	0	0	0	127.16	0.2	6.36667	28	0	2	0
2016-05-21	Sorry, I was on mute.. Clever use of Watson to tune out of conference calls http://flip.it/m6p2dÃ‚Â @IBM @IBMWatson #ArtificialIntelligence	sorry, i was on mute.. clever use of watson to tune out of conference calls @ibm @ibmwatson #artificialintelligence	sorry, i was on mute.. clever use of watson to tune out of conference calls @ibm @ibmwatson #artificialintelligence	0.916667	negative	-0.166667		2010-02-27	0	0	0	0	0	0	127.16	0.2	6.36667	28	0	2	0
2013-12-02	Tablets drove sales twice the rate of smartphones on Black Friday says @IBM. #mobile #ecommercepic.twitter.com/m67sJ4wgDv	tablets drove sales twice the rate of smartphones on black friday says @ibm. #mobile #ecommercepic.twitter.com/m67sj4wgdv	tablets drove sales twice the rate of smartphones on black friday says @ibm. #mobile #ecommercepic.twitter.com/m67sj4wgdv	0.433333	negative	-0.166667		2010-02-28	0	0	0	0	0	0	127.16	0.2	6.36667	28	0	2	0
2013-08-20	IBM Smarter Planet Voice: Why Marketers Should Rely Less On Their Gut Instincts http://bit.ly/12jUwlIÃ‚Â @IBM #BestOf	ibm smarter planet voice: why marketers should rely less on their gut instincts @ibm #bestof	ibm smarter planet voice: why marketers should rely less on their gut instincts @ibm #bestof	0.0666667	negative	-0.166667		2010-03-01	0	0	0	0	0	0	128.57	0.2	6.36667	28	0	2	0
2014-12-02	They came. They saw. They clicked. Read the Black Friday & Cyber Monday reports http://ibm.co/1FHHQVSÃ‚Â pic.twitter.com/wobU0QNp22	they came. they saw. they clicked. read the black friday & cyber monday reports	they came. they saw. they clicked. read the black friday & cyber monday reports	0.433333	negative	-0.166667		2010-03-02	0	0	0	0	0	0	127.42	0.2	6.36667	28	0	2	0
2014-10-17	Avg commute in Lagos: 4 hrs. In Tokyo: less than an hour. Here's why @economist http://wef.ch/1yGPIZyÃ‚Â @IBM pic.twitter.com/bzUrkLNxNW	avg commute in lagos: 4 hrs. in tokyo: less than an hour. here's why @economist @ibm pic.twitter.com/bzurklnxnw	avg commute in lagos: 4 hrs. in tokyo: less than an hour. here's why @economist @ibm pic.twitter.com/bzurklnxnw	0.0666667	negative	-0.166667		2010-03-03	0	0	0	0	0	0	126.88	0.2	6.36667	28	0	2	0
2014-10-05	ICYMI: Avg commute in Lagos: 4 hrs. In Tokyo: less than an hour. Here's why @economist http://wef.ch/YWf5WDÃ‚Â @IBM pic.twitter.com/nCBkweKC6n	icymi: avg commute in lagos: 4 hrs. in tokyo: less than an hour. here's why @economist @ibm pic.twitter.com/ncbkwekc6n	icymi: avg commute in lagos: 4 hrs. in tokyo: less than an hour. here's why @economist @ibm pic.twitter.com/ncbkwekc6n	0.0666667	negative	-0.166667		2010-03-04	0	0	0	0	0	0	126.72	0.2	6.36667	28	0	2	0
2014-07-17	$IBM $4.32 and $24.4B, slight beats	$ibm $4.32 and $24.4b, slight beats	$ibm $4.32 and $24.4b, slight beats	0.166667	negative	-0.166667		2010-03-05	0	0	0	0	0	0	127.25	0.2	6.36667	28	0	2	0
2015-11-27	Watson's predictions for Black Friday http://finance.yahoo.com/news/ibms-watson-predicts-top-products-122700456.html?soc_src=mediacontentstory&soc_trk=twÃ‚Â Ã¢â‚¬Â¦ @ibm @ibmwatson #blackfriday	watson's predictions for black friday @ibm @ibmwatson #blackfriday	watson's predictions for black friday @ibm @ibmwatson #blackfriday	0.433333	negative	-0.166667		2010-03-06	0	0	0	0	0	0	127.25	0.2	6.36667	28	0	2	0
2015-09-20	How to build a Bluemix app in less than a week http://ibm.co/1V06456Ã‚Â pic.twitter.com/SWOZSRIXjl	how to build a bluemix app in less than a week	how to build a bluemix app in less than a week	0.0666667	negative	-0.166667		2010-03-07	0	0	0	0	0	0	127.25	0.2	6.36667	28	0	2	0
2015-09-06	#ICYMI Go behind the scenes of the US Open scoring operations center in this 360-degree video: https://youtu.be/t8X72Xen4rQÃ‚Â #IBMsports	#icymi go behind the scenes of the us open scoring operations center in this 360-degree video: #ibmsports	#icymi go behind the scenes of the us open scoring operations center in this 360-degree video: #ibmsports	0.433333	negative	-0.166667		2010-03-08	0	0	0	0	0	0	126.41	0.2	6.36667	28	0	2	0
2015-08-10	Wimbledon website served up a whopping half a billion page views over two weeks: http://bit.ly/1KdL05AÃ‚Â #IBMSportspic.twitter.com/ZVa42YkpnL	wimbledon website served up a whopping half a billion page views over two weeks: #ibmsportspic.twitter.com/zva42ykpnl	wimbledon website served up a whopping half a billion page views over two weeks: #ibmsportspic.twitter.com/zva42ykpnl	0.166667	negative	-0.166667		2010-03-09	0	0	0	0	0	0	125.55	0.2	6.36667	28	0	2	0
2015-03-17	3 odd things @IBM learned about people from studying Twitter http://finance.yahoo.com/news/3-odd-things-ibm-learned-191001454.html?soc_src=mediacontentstory&soc_trk=twÃ‚Â Ã¢â‚¬Â¦ via @YahooFinance	3 odd things @ibm learned about people from studying twitter via @yahoofinance	3 odd things @ibm learned about people from studying twitter via @yahoofinance	0.25	negative	-0.166667		2010-03-10	0	0	0	0	0	0	125.62	0.2	6.36667	28	0	2	0
2016-11-20	IBMVoice: The heroines of "hidden figures," a film that takes place in the 1960s, are an inspiration_x000D_ http://on.forbes.com/60118H1qJÃ‚Â @IBM pic.twitter.com/zEBfV7qlJf	ibmvoice: the heroines of "hidden figures," a film that takes place in the 1960s, are an inspiration_x000D_ @ibm pic.twitter.com/zebfv7qljf	ibmvoice: the heroines of "hidden figures," a film that takes place in the 1960s, are an inspiration_x000D_ @ibm pic.twitter.com/zebfv7qljf	0.333333	negative	-0.166667		2010-03-11	0	0	0	0	0	0	127.6	0.2	6.36667	28	0	2	0
2016-11-18	Likely_x000D_ Artificial intelligence is coming soon, to a device near you _x000D_ http://bit.ly/2gp3QnUÃ‚Â #fintech #AI @economictimes @ibm pic.twitter.com/7b4cB34PwD	likely_x000D_ artificial intelligence is coming soon, to a device near you _x000D_ #fintech #ai @economictimes @ibm pic.twitter.com/7b4cb34pwd	likely_x000D_ artificial intelligence is coming soon, to a device near you _x000D_ #fintech #ai @economictimes @ibm pic.twitter.com/7b4cb34pwd	0.8	negative	-0.166667		2010-03-12	0	0	0	0	0	0	127.94	0.2	6.36667	28	0	2	0
2016-10-13	Seriously, @IBM? https://twitter.com/0xdeadb/status/786602698611228673Ã‚Â Ã¢â‚¬Â¦ IBM trying to censor researchers in 2016 deserves to be publicly shamed pic.twitter.com/a8iYoUbeu5	seriously, @ibm? ibm trying to censor researchers in 2016 deserves to be publicly shamed pic.twitter.com/a8iyoubeu5	seriously, @ibm? ibm trying to censor researchers in 2016 deserves to be publicly shamed pic.twitter.com/a8iyoubeu5	0.366667	negative	-0.166667		2010-03-13	0	0	0	0	0	0	127.94	0.2	6.36667	28	0	2	0
2016-08-06	.@IBM has figured out a way to make plastic less toxic. Here's how: http://cnnmon.ie/2arD869Ã‚Â @ibm @ibmresearch $IBM pic.twitter.com/WZBASBkEyg	.@ibm has figured out a way to make plastic less toxic. here's how: @ibm @ibmresearch $ibm pic.twitter.com/wzbasbkeyg	.@ibm has figured out a way to make plastic less toxic. here's how: @ibm @ibmresearch $ibm pic.twitter.com/wzbasbkeyg	0.0666667	negative	-0.166667		2010-03-14	0	0	0	0	0	0	127.94	0.2	6.36667	28	0	2	0
2016-07-30	.@IBM has figured out a way to make plastic less toxic. Here's how: http://cnnmon.ie/29ZoeDZÃ‚Â @ibm @ibmresearch $IBM pic.twitter.com/z5VD1Ysraj	.@ibm has figured out a way to make plastic less toxic. here's how: @ibm @ibmresearch $ibm pic.twitter.com/z5vd1ysraj	.@ibm has figured out a way to make plastic less toxic. here's how: @ibm @ibmresearch $ibm pic.twitter.com/z5vd1ysraj	0.0666667	negative	-0.166667		2010-03-15	0	0	0	0	0	0	127.83	0.2	6.36667	28	0	2	0
2016-07-24	.@IBM has figured out a way to make plastic less toxic. Here's how: http://cnnmon.ie/29XmhuRÃ‚Â @ibm @ibmresearch $IBM pic.twitter.com/OAVGYtNpfW	.@ibm has figured out a way to make plastic less toxic. here's how: @ibm @ibmresearch $ibm pic.twitter.com/oavgytnpfw	.@ibm has figured out a way to make plastic less toxic. here's how: @ibm @ibmresearch $ibm pic.twitter.com/oavgytnpfw	0.0666667	negative	-0.166667		2010-03-16	0	0	0	0	0	0	128.67	0.2	6.36667	28	0	2	0
2016-07-10	.@IBM has figured out a way to make plastic less toxic. Here's how: http://cnnmon.ie/29wpL7tÃ‚Â @ibm @ibmresearch $IBM pic.twitter.com/nd4gvnXSbR	.@ibm has figured out a way to make plastic less toxic. here's how: @ibm @ibmresearch $ibm pic.twitter.com/nd4gvnxsbr	.@ibm has figured out a way to make plastic less toxic. here's how: @ibm @ibmresearch $ibm pic.twitter.com/nd4gvnxsbr	0.0666667	negative	-0.166667		2010-03-17	0	0	0	0	0	0	127.76	0.2	6.36667	28	0	2	0
2016-07-03	.@IBM has figured out a way to make plastic less toxic. Here's how: http://cnnmon.ie/29b5xA7Ã‚Â @ibm @ibmresearch $IBM pic.twitter.com/vOakSPEvlB	.@ibm has figured out a way to make plastic less toxic. here's how: @ibm @ibmresearch $ibm pic.twitter.com/voakspevlb	.@ibm has figured out a way to make plastic less toxic. here's how: @ibm @ibmresearch $ibm pic.twitter.com/voakspevlb	0.0666667	negative	-0.166667		2010-03-18	0	0	0	0	0	0	128.38	0.2	6.36667	28	0	2	0
2016-06-30	.@IBM has figured out a way to make plastic less toxic. Here's how: http://cnnmon.ie/290XgerÃ‚Â @ibm @ibmresearch $IBM pic.twitter.com/FQoIYEdV7E	.@ibm has figured out a way to make plastic less toxic. here's how: @ibm @ibmresearch $ibm pic.twitter.com/fqoiyedv7e	.@ibm has figured out a way to make plastic less toxic. here's how: @ibm @ibmresearch $ibm pic.twitter.com/fqoiyedv7e	0.0666667	negative	-0.166667		2010-03-19	0	0	0	0	0	0	127.71	0.2	6.36667	28	0	2	0
2016-06-29	How @IBM s making plastic less toxic http://cnnmon.ie/291sty4Ã‚Â $IBM pic.twitter.com/0KY4rWqz00	how @ibm s making plastic less toxic $ibm pic.twitter.com/0ky4rwqz00	how @ibm s making plastic less toxic $ibm pic.twitter.com/0ky4rwqz00	0.0666667	negative	-0.166667		2010-03-20	0	0	0	0	0	0	127.71	0.2	6.36667	28	0	2	0
2016-06-13	What's a typical Monday like at our Denver office? Follow the story on @IBM's Snapchat today for an exclusive look. pic.twitter.com/xzfaS5bNZj	what's a typical monday like at our denver office? follow the story on @ibm's snapchat today for an exclusive look. pic.twitter.com/xzfas5bnzj	what's a typical monday like at our denver office? follow the story on @ibm's snapchat today for an exclusive look. pic.twitter.com/xzfas5bnzj	0.5	negative	-0.166667		2010-03-21	0	0	0	0	0	0	127.71	0.2	6.36667	28	0	2	0
2016-01-21	$IBM's stock costs less than when Warren Buffett started building his stake in 2011. http://bloom.bg/1Ozm7WT	$ibm's stock costs less than when warren buffett started building his stake in 2011.	$ibm's stock costs less than when warren buffett started building his stake in 2011.	0.0666667	negative	-0.166667		2010-03-22	0	0	0	0	0	0	127.98	0.2	6.36667	28	0	2	0
2015-12-31	$IBM Stocks will drop like a stone in 60 days or less.	$ibm stocks will drop like a stone in 60 days or less.	$ibm stocks will drop like a stone in 60 days or less.	0.0666667	negative	-0.166667		2010-03-23	0	0	0	0	0	0	129.37	0.2	6.36667	28	0	2	0
2017-12-18	Seriously, this is kinda big deal. Kudos to team @IBM #QuantumComputing #quantum Ã¢â‚¬Â¦https://www-technologyreview-com.cdn.ampproject.org/c/s/www.technologyreview.com/s/609451/ibm-raises-the-bar-with-a-50-qubit-quantum-computer/amp/Ã‚Â Ã¢â‚¬Â¦	seriously, this is kinda big deal. kudos to team @ibm #quantumcomputing #quantum	seriously, this is kinda big deal. kudos to team @ibm #quantumcomputing #quantum	0.383333	negative	-0.166667		2010-03-24	0	0	0	0	0	0	128.53	0.2	6.36667	28	0	2	0
2017-12-09	***BOYCOTT HANNITY!***_x000D_ Dear @ibm,_x000D_ Enough is Enough Fake News Hannity Defends a Pedophile. Why do you support him with your advertising?_x000D_ #FireHannity_x000D_ #BoycottSeanHannity pic.twitter.com/7Y2MDqmIzs	***boycott hannity!***_x000D_ dear @ibm,_x000D_ enough is enough fake news hannity defends a pedophile. why do you support him with your advertising?_x000D_ #firehannity_x000D_ #boycottseanhannity pic.twitter.com/7y2mdqmizs	***boycott hannity!***_x000D_ dear @ibm,_x000D_ enough is enough fake news hannity defends a pedophile. why do you support him with your advertising?_x000D_ #firehannity_x000D_ #boycottseanhannity pic.twitter.com/7y2mdqmizs	0.666667	negative	-0.166667		2010-03-25	1	0	0	1	0	0	129.24	0.2	6.36667	29	1	3	1
2017-12-04	Finland, meet Into, Kaappo and Valtteri 15 yrs from Olari, Helsinki. The team pitched me at #Slush17 their @IBMWatson coding school winner, a homework bot they had coded from scratch in less than 3 months. https://yle.fi/uutiset/3-9955641Ã‚Â Ã¢â‚¬Â¦_x000D_ @yleuutiset @IBM @SlushHQ #BragForFinlandpic.twitter.com/2pnX6e8KiQ	finland, meet into, kaappo and valtteri 15 yrs from olari, helsinki. the team pitched me at #slush17 their @ibmwatson coding school winner, a homework bot they had coded from scratch in less than 3 months. _x000D_ @yleuutiset @ibm @slushhq #bragforfinlandpic.twitter.com/2pnx6e8kiq	finland, meet into, kaappo and valtteri 15 yrs from olari, helsinki. the team pitched me at #slush17 their @ibmwatson coding school winner, a homework bot they had coded from scratch in less than 3 months. _x000D_ @yleuutiset @ibm @slushhq #bragforfinlandpic.twitter.com/2pnx6e8kiq	0.0666667	negative	-0.166667		2010-03-26	0	0	0	0	0	0	129.26	0.2	6.36667	29	0	2	0
2017-11-13	ItÃ¢â‚¬â„¢s a typical coming-of-age story: kid likes computers, kid buys IBM mainframe. Meet @ConnorKrukosky: http://bitly.com/2zG33VsÃ‚Â #NewCollarJobspic.twitter.com/GCRgsVkOEF	its a typical coming-of-age story: kid likes computers, kid buys ibm mainframe. meet @connorkrukosky: #newcollarjobspic.twitter.com/gcrgsvkoef	its a typical coming-of-age story: kid likes computers, kid buys ibm mainframe. meet @connorkrukosky: #newcollarjobspic.twitter.com/gcrgsvkoef	0.5	negative	-0.166667		2010-03-27	0	0	0	0	0	0	129.26	0.2	6.36667	29	0	2	0
2017-08-29	American companies like @IBM were deep in generating fake data in Kenya's #ShamefulElections. No wonder @BobGodec's "move on" attitude.	american companies like @ibm were deep in generating fake data in kenya's #shamefulelections. no wonder @bobgodec's "move on" attitude.	american companies like @ibm were deep in generating fake data in kenya's #shamefulelections. no wonder @bobgodec's "move on" attitude.	0.466667	negative	-0.166667		2010-03-28	0	0	0	0	0	0	129.26	0.2	6.36667	29	0	2	0
2017-05-16	If you couldn't visit the #ArtWithWatson 'Hidden Portraits' exhibit, take the 360 virtual tour here: https://ibm.co/2rdc9rdÃ‚Â pic.twitter.com/gl1k2alkXr	if you couldn't visit the #artwithwatson 'hidden portraits' exhibit, take the 360 virtual tour here:	if you couldn't visit the #artwithwatson 'hidden portraits' exhibit, take the 360 virtual tour here:	0.333333	negative	-0.166667		2010-03-29	0	0	0	0	0	0	128.59	0.2	6.36667	29	0	2	0
2017-05-15	Uncover hidden insights with the power of #Salesforce @IBMWatson & #EinsteinAI._x000D_ https://youtu.be/6O0WkT-C4lMÃ‚Â #AI $CRM #IBMwatson $IBM @quippic.twitter.com/s4lzOVtogX	uncover hidden insights with the power of #salesforce @ibmwatson & #einsteinai._x000D_ #ai $crm #ibmwatson $ibm @quippic.twitter.com/s4lzovtogx	uncover hidden insights with the power of #salesforce @ibmwatson & #einsteinai._x000D_ #ai $crm #ibmwatson $ibm @quippic.twitter.com/s4lzovtogx	0.333333	negative	-0.166667		2010-03-30	0	0	0	0	0	0	128.77	0.2	6.36667	29	0	2	0
2017-04-25	IBM presents #ArtwithWatson: Hidden Portraits, a collaboration between 15 artists + @IBMWatson to turn data into art https://ibm.co/2otiWw1Ã‚Â pic.twitter.com/LlWLG1V7uJ	ibm presents #artwithwatson: hidden portraits, a collaboration between 15 artists + @ibmwatson to turn data into art	ibm presents #artwithwatson: hidden portraits, a collaboration between 15 artists + @ibmwatson to turn data into art	0.333333	negative	-0.166667		2010-03-31	0	0	0	0	0	0	128.25	0.2	6.36667	29	0	2	0
2017-03-17	The output of some serious brainstorming and design thinking at a recent IBM Innovation Workshop in Edinburgh, Scotland.pic.twitter.com/AiR6aafZ6Y	the output of some serious brainstorming and design thinking at a recent ibm innovation workshop in edinburgh, scotland.pic.twitter.com/air6aafz6y	the output of some serious brainstorming and design thinking at a recent ibm innovation workshop in edinburgh, scotland.pic.twitter.com/air6aafz6y	0.458333	negative	-0.166667		2010-04-01	0	0	0	0	0	0	128.25	0.2	6.36667	29	0	2	0
2017-02-21	The output of some serious brainstorming and #DesignThinking at a recent IBM Innovation Workshop in Edinburgh, Scotland. : @FourbyTwoDesignpic.twitter.com/mOStcvrO6t	the output of some serious brainstorming and #designthinking at a recent ibm innovation workshop in edinburgh, scotland. : @fourbytwodesignpic.twitter.com/mostcvro6t	the output of some serious brainstorming and #designthinking at a recent ibm innovation workshop in edinburgh, scotland. : @fourbytwodesignpic.twitter.com/mostcvro6t	0.458333	negative	-0.166667		2010-04-02	0	0	0	0	0	0	128.25	0.2	6.36667	29	0	2	0
2017-01-17	Inspired by the hit movie #HiddenFigures, @theGrio searches for some "hidden figures" of today's generation: http://on.thegrio.com/2iwiUkfÃ‚Â #STEMpic.twitter.com/w1NWrutKX3	inspired by the hit movie #hiddenfigures, @thegrio searches for some "hidden figures" of today's generation: #stempic.twitter.com/w1nwrutkx3	inspired by the hit movie #hiddenfigures, @thegrio searches for some "hidden figures" of today's generation: #stempic.twitter.com/w1nwrutkx3	0.333333	negative	-0.166667		2010-04-03	0	0	0	0	0	0	128.25	0.2	6.36667	29	0	2	0
2017-01-16	See how the 'outthink hidden' AR experience works and download it for yourself: http://ibm.co/2iLMDF6Ã‚Â #HiddenFigurespic.twitter.com/f9WeOg1EIv	see how the 'outthink hidden' ar experience works and download it for yourself: #hiddenfigurespic.twitter.com/f9weog1eiv	see how the 'outthink hidden' ar experience works and download it for yourself: #hiddenfigurespic.twitter.com/f9weog1eiv	0.333333	negative	-0.166667		2010-04-04	0	0	0	0	0	0	128.25	0.2	6.36667	29	0	2	0
2018-11-16	Minister Donohoe Ã¢â‚¬Å“I want to thank @IBM for bringing this model to Irish schools and making a serious commitment to pupils...potential to enhance their lives and their futuresÃ¢â‚¬ï¿½ at the #ptech pilot launch. #digitalschool #futureisbrightpic.twitter.com/sCxBKCQ8tL	minister donohoe i want to thank @ibm for bringing this model to irish schools and making a serious commitment to pupils...potential to enhance their lives and their futures at the #ptech pilot launch. #digitalschool #futureisbrightpic.twitter.com/scxbkcq8tl	minister donohoe i want to thank @ibm for bringing this model to irish schools and making a serious commitment to pupils...potential to enhance their lives and their futures at the #ptech pilot launch. #digitalschool #futureisbrightpic.twitter.com/scxbkcq8tl	0.333333	negative	-0.166667		2010-04-05	0	0	0	0	0	0	129.35	0.2	6.36667	29	0	2	0
2018-09-12	"For trust, #AI can't be a black box. It has to be explainable" - @GinniRometty @ibm http://www.pbs.org/wnet/amanpour-and-company/video/ginni-rometty-7kjldn/Ã‚Â Ã¢â‚¬Â¦ via @amanpourcoPBS	"for trust, #ai can't be a black box. it has to be explainable" - @ginnirometty @ibm via @amanpourcopbs	"for trust, #ai can't be a black box. it has to be explainable" - @ginnirometty @ibm via @amanpourcopbs	0.433333	negative	-0.166667		2010-04-06	1	0	0	1	0	0	128.93	0.2	6.36667	30	1	3	1
2018-05-12	This week in #crypto:_x000D_ - German bank using #Bitcoin to transfer loans_x000D_ - @RobinhoodApp raises $363M to kill @coinbase _x000D_ - Facebook taking crypto seriously_x000D_ - @IBM looking to blockchain for humanitarian aid_x000D_ - @Walmart creates patent to use blockchain for delivery fleets_x000D_ #BULLISH	this week in #crypto:_x000D_ - german bank using #bitcoin to transfer loans_x000D_ - @robinhoodapp raises $363m to kill @coinbase _x000D_ - facebook taking crypto seriously_x000D_ - @ibm looking to blockchain for humanitarian aid_x000D_ - @walmart creates patent to use blockchain for delivery fleets_x000D_ #bullish	this week in #crypto:_x000D_ - german bank using #bitcoin to transfer loans_x000D_ - @robinhoodapp raises $363m to kill @coinbase _x000D_ - facebook taking crypto seriously_x000D_ - @ibm looking to blockchain for humanitarian aid_x000D_ - @walmart creates patent to use blockchain for delivery fleets_x000D_ #bullish	0.333333	negative	-0.166667		2010-04-07	0	0	0	0	0	0	128.48	0.2	6.36667	30	0	2	0
2018-03-12	Ã¢â‚¬Å“A recent study says that 50% of Millennials believe that gender is on a spectrum...we as marketers need to take that seriously.Ã¢â‚¬ï¿½ - @IBMÃ¢â‚¬â„¢s Andy Bossley at #SXSW #BrandsBeyondBinarypic.twitter.com/S6WSXeSymN	a recent study says that 50% of millennials believe that gender is on a spectrum...we as marketers need to take that seriously. - @ibms andy bossley at #sxsw #brandsbeyondbinarypic.twitter.com/s6wsxesymn	a recent study says that 50% of millennials believe that gender is on a spectrum...we as marketers need to take that seriously. - @ibms andy bossley at #sxsw #brandsbeyondbinarypic.twitter.com/s6wsxesymn	0.458333	negative	-0.166667		2010-04-08	0	0	0	0	0	0	127.61	0.2	6.36667	30	0	2	0
2011-11-27	We've all heard about Buffett buying $IBM stock, but this dividend buy got less coverage. http://mot.ly/ueS0Ar	we've all heard about buffett buying $ibm stock, but this dividend buy got less coverage.	we've all heard about buffett buying $ibm stock, but this dividend buy got less coverage.	0.0666667	negative	-0.166667		2010-04-09	0	0	0	0	0	0	128.76	0.2	6.36667	30	0	2	0
2011-09-23	A 123-ft digital wall & @IBM exhibit has opened to the public at @LincolnCenter. #THINK IÃ¢â‚¬â„¢ll spend lunch exploring it http://jsi.ms/qKubz8	a 123-ft digital wall & @ibm exhibit has opened to the public at @lincolncenter. #think ill spend lunch exploring it	a 123-ft digital wall & @ibm exhibit has opened to the public at @lincolncenter. #think ill spend lunch exploring it	0.355556	negative	-0.166667		2010-04-10	0	0	0	0	0	0	128.76	0.2	6.36667	30	0	2	0
2016-09-12	Impossible to download from #Cuba information useful for informatic security from @IBM #XForce due to #US #blockadepic.twitter.com/CmSsLcUjIQ	impossible to download from #cuba information useful for informatic security from @ibm #xforce due to #us #blockadepic.twitter.com/cmsslcujiq	impossible to download from #cuba information useful for informatic security from @ibm #xforce due to #us #blockadepic.twitter.com/cmsslcujiq	0.458333	negative	-0.163889		2010-04-11	0	0	0	0	0	0	128.76	0.2	6.36667	30	0	2	0
2018-03-30	These are just a few companies who expressed interest in helping the Trump admin subject immigrants to extreme vetting. Retweet this folks._x000D_ #BoycottHate _x000D_ 1. @IBM _x000D_ 2. @LexisNexis _x000D_ 3. @BoozAllen _x000D_ 4. @ElderResearch _x000D_ 5. @niyamIT _x000D_ 6. @Deloitte _x000D_ 7. @BartAssociates _x000D_ 8. @SASsoftware	these are just a few companies who expressed interest in helping the trump admin subject immigrants to extreme vetting. retweet this folks._x000D_ #boycotthate _x000D_ 1. @ibm _x000D_ 2. @lexisnexis _x000D_ 3. @boozallen _x000D_ 4. @elderresearch _x000D_ 5. @niyamit _x000D_ 6. @deloitte _x000D_ 7. @bartassociates _x000D_ 8. @sassoftware	these are just a few companies who expressed interest in helping the trump admin subject immigrants to extreme vetting. retweet this folks._x000D_ #boycotthate _x000D_ 1. @ibm _x000D_ 2. @lexisnexis _x000D_ 3. @boozallen _x000D_ 4. @elderresearch _x000D_ 5. @niyamit _x000D_ 6. @deloitte _x000D_ 7. @bartassociates _x000D_ 8. @sassoftware	0.477778	negative	-0.163889		2010-04-12	0	0	0	0	0	0	128.36	0.2	6.36667	30	0	2	0
2014-01-21	Lenovo to buy @IBM's low-end server business for $2,5B-$4,5B due diligence completed, announcement in a few weeks #SDDC #SDN #Cloud #BigData	lenovo to buy @ibm's low-end server business for $2,5b-$4,5b due diligence completed, announcement in a few weeks #sddc #sdn #cloud #bigdata	lenovo to buy @ibm's low-end server business for $2,5b-$4,5b due diligence completed, announcement in a few weeks #sddc #sdn #cloud #bigdata	0.2375	negative	-0.1625		2010-04-13	0	0	0	0	0	0	129.03	0.2	6.36667	30	0	2	0
2015-10-20	Technical Tuesday - Failure at 2,035 on the S&P 500: $SPY $IBM $AAPL $BHI $UNG $FXI -- http://www.huffingtonpost.com/phil-davis/technical-tuesday---failu_b_8337196.htmlÃ‚Â Ã¢â‚¬Â¦pic.twitter.com/K9Xq0rQ9pz	technical tuesday - failure at 2,035 on the s&p 500: $spy $ibm $aapl $bhi $ung $fxi --	technical tuesday - failure at 2,035 on the s&p 500: $spy $ibm $aapl $bhi $ung $fxi --	0.2	negative	-0.158333		2010-04-14	0	0	0	0	0	0	131.25	0.2	6.36667	30	0	2	0
2014-12-04	What does "restlessly reinvent" mean to you? At @IBM, it's central to innovating in ways that matter https://vine.co/v/OvbtA5AeXXVÃ‚Â @vine	what does "restlessly reinvent" mean to you? at @ibm, it's central to innovating in ways that matter @vine	what does "restlessly reinvent" mean to you? at @ibm, it's central to innovating in ways that matter @vine	0.46875	negative	-0.15625		2010-04-15	1	0	1	0	0	0	130.89	0.2	6.36667	30	0	2	1
2014-12-02	What does restlessly reinvent mean to you? For us, it's central to innovating in ways that matterhttps://vine.co/v/OvbtA5AeXXV	what does restlessly reinvent mean to you? for us, it's central to innovating in ways that matter	what does restlessly reinvent mean to you? for us, it's central to innovating in ways that matter	0.46875	negative	-0.15625		2010-04-16	0	0	0	0	0	0	130.63	0.2	6.36667	30	0	2	0
2016-01-20	.@IBM reports $2 billion in annual #security revenues, due to 12% growth in 2015! http://onforb.es/1nm3WLQÃ‚Â pic.twitter.com/qQQ3HOxpsg	.@ibm reports $2 billion in annual #security revenues, due to 12% growth in 2015!	.@ibm reports $2 billion in annual #security revenues, due to 12% growth in 2015!	0.375	negative	-0.15625		2010-04-17	0	0	0	0	0	0	130.63	0.2	6.36667	30	0	2	0
2018-05-22	#DYK IBM has been granted an AI patent that can control traffic lights? Learn what this could mean for your daily commute:http://bitly.com/2x36d7Z	#dyk ibm has been granted an ai patent that can control traffic lights? learn what this could mean for your daily commute:	#dyk ibm has been granted an ai patent that can control traffic lights? learn what this could mean for your daily commute:	0.34375	negative	-0.15625		2010-04-18	0	0	0	0	0	0	130.63	0.2	6.36667	30	0	2	0
2013-12-19	IBM to acquire #Aspera, whose high-speed transfer tech can cut a 26 hour transfer of a 24 GB file down to 30 secs http://ibm.co/1jlKEls	ibm to acquire #aspera, whose high-speed transfer tech can cut a 26 hour transfer of a 24 gb file down to 30 secs	ibm to acquire #aspera, whose high-speed transfer tech can cut a 26 hour transfer of a 24 gb file down to 30 secs	0.288889	negative	-0.155556		2010-04-19	1	0	0	1	0	0	132.23	0.2	6.36667	31	1	3	1
2014-12-19	RT @_businesscloud_: @IBM reduces #cloud #contract to 2 pages, throws down gauntlet to rest of technology industry http://bit.ly/1v6UGYC	rt @_businesscloud_: @ibm reduces #cloud #contract to 2 pages, throws down gauntlet to rest of technology industry	rt @_businesscloud_: @ibm reduces #cloud #contract to 2 pages, throws down gauntlet to rest of technology industry	0.288889	negative	-0.155556		2010-04-20	2	0	1	1	0	1	129.69	0.2	7.36667	31	0	2	1
2014-12-02	Getting down to business at #IBMDesign. Photo by @britanyponvellepic.twitter.com/bKigcF9NqT	getting down to business at #ibmdesign. photo by @britanyponvellepic.twitter.com/bkigcf9nqt	getting down to business at #ibmdesign. photo by @britanyponvellepic.twitter.com/bkigcf9nqt	0.288889	negative	-0.155556		2010-04-21	0	0	0	0	0	0	128.99	0.2	7.36667	31	0	2	0
2014-10-21	IBM down 14% this year, worst-performing Dow stock of 2014 http://on.wsj.com/1wm7zj4Ã‚Â @WSJMoneyBeat @KevinKingsbury $IBM pic.twitter.com/ytKbjcvf4y	ibm down 14% this year, worst-performing dow stock of 2014 @wsjmoneybeat @kevinkingsbury $ibm pic.twitter.com/ytkbjcvf4y	ibm down 14% this year, worst-performing dow stock of 2014 @wsjmoneybeat @kevinkingsbury $ibm pic.twitter.com/ytkbjcvf4y	0.288889	negative	-0.155556		2010-04-22	0	0	0	0	0	0	129.13	0.2	7.36667	31	0	2	0
2014-10-20	Dow is down 11 points. Strip $IBM from equation & Dow would be up 76 points http://on.wsj.com/1tFc0IUÃ‚Â via @WSJMoneyBeatpic.twitter.com/nCsMUE5D6N	dow is down 11 points. strip $ibm from equation & dow would be up 76 points via @wsjmoneybeatpic.twitter.com/ncsmue5d6n	dow is down 11 points. strip $ibm from equation & dow would be up 76 points via @wsjmoneybeatpic.twitter.com/ncsmue5d6n	0.288889	negative	-0.155556		2010-04-23	0	0	0	0	0	0	129.99	0.2	7.36667	31	0	2	0
2015-10-20	$IBM is getting demolished today. It's down 5.5%. _x000D_ That also means it's trading at 5-YEAR LOWS: http://stks.co/q31MO	$ibm is getting demolished today. it's down 5.5%. _x000D_ that also means it's trading at 5-year lows:	$ibm is getting demolished today. it's down 5.5%. _x000D_ that also means it's trading at 5-year lows:	0.288889	negative	-0.155556		2010-04-24	0	0	0	0	0	0	129.99	0.2	7.36667	31	0	2	0
2015-10-19	So this just happened to $IBM after earnings._x000D_ Chart from @tradingplays. It's down 5.5%: http://stks.co/h3IXOÃ‚Â pic.twitter.com/ixYJScrJ23	so this just happened to $ibm after earnings._x000D_ chart from @tradingplays. it's down 5.5%:	so this just happened to $ibm after earnings._x000D_ chart from @tradingplays. it's down 5.5%:	0.288889	negative	-0.155556		2010-04-25	0	0	0	0	0	0	129.99	0.2	7.36667	31	0	2	0
2015-04-13	Breaking down the numbers on @JordanSpieth's performance at #TheMasters:pic.twitter.com/JYjYyQcZ6R	breaking down the numbers on @jordanspieth's performance at #themasters:pic.twitter.com/jyjyyqcz6r	breaking down the numbers on @jordanspieth's performance at #themasters:pic.twitter.com/jyjyyqcz6r	0.288889	negative	-0.155556		2010-04-26	0	0	0	0	0	0	130.73	0.2	7.36667	31	0	2	0
2016-01-19	$IBM is getting hammered. They just reported earnings and it's down another 2.5%. CHART: http://stks.co/i3mnT	$ibm is getting hammered. they just reported earnings and it's down another 2.5%. chart:	$ibm is getting hammered. they just reported earnings and it's down another 2.5%. chart:	0.288889	negative	-0.155556		2010-04-27	0	0	0	0	0	0	128.82	0.2	7.36667	31	0	2	0
2017-08-17	Can we talk about taking down $IBM? http://www.ibmandtheholocaust.com/	can we talk about taking down $ibm?	can we talk about taking down $ibm?	0.288889	negative	-0.155556		2010-04-28	0	0	0	0	0	0	130.1	0.2	7.36667	31	0	2	0
2017-07-19	$AMZN is up 139% SINCE the release of Alexa._x000D_ $IBM is down 9% since that day._x000D_ https://stocktwits.com/1SimpleTrader/message/89183491Ã‚Â Ã¢â‚¬Â¦	$amzn is up 139% since the release of alexa._x000D_ $ibm is down 9% since that day._x000D_	$amzn is up 139% since the release of alexa._x000D_ $ibm is down 9% since that day._x000D_	0.288889	negative	-0.155556		2010-04-29	0	0	0	0	0	0	130.46	0.2	7.36667	31	0	2	0
2017-07-14	I'll be down at the Capitol Monday, representing @IBM in our opposition against the #bathroombill & all forms of discrimination.https://twitter.com/texastribune/status/885883843747741696Ã‚Â Ã¢â‚¬Â¦ .@IBM is taking out full-page ads against the #bathroombill in Texas newspapers. #txlege http://bit.ly/2uqzAix	i'll be down at the capitol monday, representing @ibm in our opposition against the #bathroombill & all forms of discrimination. .@ibm is taking out full-page ads against the #bathroombill in texas newspapers. #txlege	i'll be down at the capitol monday, representing @ibm in our opposition against the #bathroombill & all forms of discrimination. .@ibm is taking out full-page ads against the #bathroombill in texas newspapers. #txlege	0.288889	negative	-0.155556		2010-04-30	0	0	0	0	0	0	129	0.2	7.36667	31	0	2	0
2017-06-02	.@LululemonÃ¢â‚¬â„¢s website goes down for 20 hours, CEO blames @IBM http://buff.ly/2rzPuEYÃ‚Â pic.twitter.com/TEaO9ifWF6	.@lululemons website goes down for 20 hours, ceo blames @ibm	.@lululemons website goes down for 20 hours, ceo blames @ibm	0.288889	negative	-0.155556		2010-05-01	0	0	0	0	0	0	129	0.2	7.36667	31	0	2	0
2017-01-19	IBM revenue down 1% year-over-year, the 19th consecutive YoY decline. $IBM pic.twitter.com/V4oPxwpWEG	ibm revenue down 1% year-over-year, the 19th consecutive yoy decline. $ibm pic.twitter.com/v4opxwpweg	ibm revenue down 1% year-over-year, the 19th consecutive yoy decline. $ibm pic.twitter.com/v4opxwpweg	0.288889	negative	-0.155556		2010-05-02	0	0	0	0	0	0	129	0.2	7.36667	31	0	2	0
2017-01-04	#TEDatIBM speaker @AdamMGrant breaks down how your work personality affects your company culture. Watch here:http://bit.ly/2ibtPvj	#tedatibm speaker @adammgrant breaks down how your work personality affects your company culture. watch here:	#tedatibm speaker @adammgrant breaks down how your work personality affects your company culture. watch here:	0.288889	negative	-0.155556		2010-05-03	1	0	1	0	0	0	129.6	0.2	7.36667	31	0	2	1
2018-07-03	How did Kyle Edmund clinch victory over Alex Bolt? _x000D_ @IBM break down the stats._x000D_ #Wimbledon #FindTheAdvantagepic.twitter.com/h64XfV0Oo3	how did kyle edmund clinch victory over alex bolt? _x000D_ @ibm break down the stats._x000D_ #wimbledon #findtheadvantagepic.twitter.com/h64xfv0oo3	how did kyle edmund clinch victory over alex bolt? _x000D_ @ibm break down the stats._x000D_ #wimbledon #findtheadvantagepic.twitter.com/h64xfv0oo3	0.288889	negative	-0.155556		2010-05-04	0	0	0	0	0	0	128.12	0.2	7.36667	31	0	2	0
2018-07-02	. @Google, @amazon and @IBM all doubling down on apprenticeship programs with community colleges. #ApprenticeshipWorks	. @google, @amazon and @ibm all doubling down on apprenticeship programs with community colleges. #apprenticeshipworks	. @google, @amazon and @ibm all doubling down on apprenticeship programs with community colleges. #apprenticeshipworks	0.288889	negative	-0.155556		2010-05-05	0	0	0	0	0	0	127.46	0.2	7.36667	31	0	2	0
2018-04-18	UPDATE: $IBM shares down 6.6 percent after profit margins miss estimates https://reut.rs/2EWUnLiÃ‚Â pic.twitter.com/JvzEy8OMzf	update: $ibm shares down 6.6 percent after profit margins miss estimates	update: $ibm shares down 6.6 percent after profit margins miss estimates	0.288889	negative	-0.155556		2010-05-06	0	0	0	0	0	0	123.92	0.2	7.36667	31	0	2	0
2009-12-08	#Dollar up means #gold down http://bit.ly/6vTAZM But what affect does rising dollar have on $IBM earnings? post on this soon	#dollar up means #gold down but what affect does rising dollar have on $ibm earnings? post on this soon	#dollar up means #gold down but what affect does rising dollar have on $ibm earnings? post on this soon	0.288889	negative	-0.155556		2010-05-07	0	0	0	0	0	0	122.1	0.2	7.36667	31	0	2	0
2012-10-16	BREAKING: IBM reports Q3 adjusted profit of $3.62 per share on revenue of $24.7 billion; shares down 3 % after the bell $IBM via @Reuters	breaking: ibm reports q3 adjusted profit of $3.62 per share on revenue of $24.7 billion; shares down 3 % after the bell $ibm via @reuters	breaking: ibm reports q3 adjusted profit of $3.62 per share on revenue of $24.7 billion; shares down 3 % after the bell $ibm via @reuters	0.288889	negative	-0.155556		2010-05-08	0	0	0	0	0	0	122.1	0.2	7.36667	31	0	2	0
2012-07-20	"Companies need to 'tear down that wall' between marketing and IT" http://ibm.co/Mznk3ZÃ‚Â #CMO	"companies need to 'tear down that wall' between marketing and it" #cmo	"companies need to 'tear down that wall' between marketing and it" #cmo	0.288889	negative	-0.155556		2010-05-09	0	0	0	0	0	0	122.1	0.2	7.36667	31	0	2	0
2012-07-18	IBM sales fall, dragged down by Europe http://cnnmon.ie/NzVnVeÃ‚Â $IBM	ibm sales fall, dragged down by europe $ibm	ibm sales fall, dragged down by europe $ibm	0.288889	negative	-0.155556		2010-05-10	0	0	0	0	0	0	126.27	0.2	7.36667	31	0	2	0
2012-04-18	Got #GrowthSlowing? $IBM does, down -3.5%	got #growthslowing? $ibm does, down -3.5%	got #growthslowing? $ibm does, down -3.5%	0.288889	negative	-0.155556		2010-05-11	0	0	0	0	0	0	126.89	0.2	7.36667	31	0	2	0
2013-06-06	Ã¢â‚¬Å“Break down a complex problem into simpler, smaller problems and tackle those one by one." Lili Deligianni, IBMhttp://ibm.co/14jIKbq	break down a complex problem into simpler, smaller problems and tackle those one by one." lili deligianni, ibm	break down a complex problem into simpler, smaller problems and tackle those one by one." lili deligianni, ibm	0.396296	negative	-0.151852		2010-05-12	1	0	1	0	0	0	132.68	0.2	7.36667	31	0	2	1
2015-06-10	Engineering and IT students in Europe now rank @IBM as their favorite employer http://cnnmon.ie/1B1ilm4Ã‚Â pic.twitter.com/4nlbKiuTDl	engineering and it students in europe now rank @ibm as their favorite employer	engineering and it students in europe now rank @ibm as their favorite employer	0.95	negative	-0.15		2010-05-13	0	0	0	0	0	0	131.48	0.2	7.36667	31	0	2	0
2018-04-08	You see golf, we see data: behind the action with @IBM at #TheMasters. #IBMsportspic.twitter.com/EQalKYVu3L	you see golf, we see data: behind the action with @ibm at #themasters. #ibmsportspic.twitter.com/eqalkyvu3l	you see golf, we see data: behind the action with @ibm at #themasters. #ibmsportspic.twitter.com/eqalkyvu3l	0.4	negative	-0.15		2010-05-14	0	0	0	0	0	0	131.19	0.2	7.36667	31	0	2	0
2012-09-09	Ã¢â‚¬Å“@chartsmarter: Complete Monday Game Plan http://stks.co/hAlCÃ‚Â $M $EXXI $CA $IBM $TTM $HES $NYX $SYMC $BUD $MDTÃ¢â‚¬ï¿½ <<~TOP Notch analysis. #Pro	@chartsmarter: complete monday game plan $m $exxi $ca $ibm $ttm $hes $nyx $symc $bud $mdt <<~top notch analysis. #pro	@chartsmarter: complete monday game plan $m $exxi $ca $ibm $ttm $hes $nyx $symc $bud $mdt <<~top notch analysis. #pro	0.4	negative	-0.15		2010-05-15	0	0	0	0	0	0	131.19	0.2	7.36667	31	0	2	0
2012-08-23	Complete Friday Game Plan http://stks.co/b9GZÃ‚Â $SLB $ACE $BAX $TGT $PKG $ITW $IBM $BEAM $V $WMT	complete friday game plan $slb $ace $bax $tgt $pkg $itw $ibm $beam $v $wmt	complete friday game plan $slb $ace $bax $tgt $pkg $itw $ibm $beam $v $wmt	0.4	negative	-0.15		2010-05-16	0	0	0	0	0	0	131.19	0.2	7.36667	31	0	2	0
2014-10-21	$IBM $KO and $MCD all highlight the dark side of buybacks...lack of reinvestment hollows out a company	$ibm $ko and $mcd all highlight the dark side of buybacks...lack of reinvestment hollows out a company	$ibm $ko and $mcd all highlight the dark side of buybacks...lack of reinvestment hollows out a company	0.4	negative	-0.15		2010-05-17	2	0	1	1	0	1	130.44	0.2	8.36667	31	0	2	1
2015-07-20	Is your #BigData Crazy, Sexy or Creepy? See & read my recent @IBM presentation => http://bit.ly/1fgQkgkÃ‚Â #mondayblogs pic.twitter.com/cqgj2oaoFu	is your #bigdata crazy, sexy or creepy? see & read my recent @ibm presentation => #mondayblogs pic.twitter.com/cqgj2oaofu	is your #bigdata crazy, sexy or creepy? see & read my recent @ibm presentation => #mondayblogs pic.twitter.com/cqgj2oaofu	0.7875	negative	-0.15		2010-05-18	0	0	0	0	0	0	129.95	0.2	8.36667	31	0	2	0
2015-02-26	#Didyouknow the average security threat now goes undetected for 225 days? http://ibm.co/182TO1TÃ‚Â #MadeWithIBMpic.twitter.com/sfN47UbvmE	#didyouknow the average security threat now goes undetected for 225 days? #madewithibmpic.twitter.com/sfn47ubvme	#didyouknow the average security threat now goes undetected for 225 days? #madewithibmpic.twitter.com/sfn47ubvme	0.4	negative	-0.15		2010-05-19	0	0	0	0	0	0	128.86	0.2	8.36667	31	0	2	0
2016-08-10	"Fail fast and try again." by @alexsabov #IBMSelectricpic.twitter.com/BA7MTITZy4	"fail fast and try again." by @alexsabov #ibmselectricpic.twitter.com/ba7mtitzy4	"fail fast and try again." by @alexsabov #ibmselectricpic.twitter.com/ba7mtitzy4	0.45	negative	-0.15		2010-05-20	1	0	1	0	0	0	123.8	0.2	8.36667	31	0	2	1
2016-07-29	Blind athlete runs desert marathon thanks to app powered by IBM Cloud https://www.yahoo.com/tech/blind-athlete-runs-desert-marathon-095256132.html?soc_src=social-sh&soc_trk=twÃ‚Â Ã¢â‚¬Â¦ @ibmcloud @ibm @andadapt #marathon	blind athlete runs desert marathon thanks to app powered by ibm cloud @ibmcloud @ibm @andadapt #marathon	blind athlete runs desert marathon thanks to app powered by ibm cloud @ibmcloud @ibm @andadapt #marathon	0.433333	negative	-0.15		2010-05-21	0	0	0	0	0	0	125.42	0.2	8.36667	31	0	2	0
2016-05-23	.@NVIDIA GPUs on the @IBMCloud accelerate deep learning and highly complex workloads: http://bit.ly/1sNzwotÃ‚Â pic.twitter.com/BuZiDHpHT2	.@nvidia gpus on the @ibmcloud accelerate deep learning and highly complex workloads:	.@nvidia gpus on the @ibmcloud accelerate deep learning and highly complex workloads:	0.4	negative	-0.15		2010-05-22	0	0	0	0	0	0	125.42	0.2	8.36667	31	0	2	0
2016-04-09	What if your business could unlock dark data for insights? With the @IBMcloud, it can: https://youtu.be/RTYMiDH6UN4Ã‚Â #CognitiveEra #TheMasters	what if your business could unlock dark data for insights? with the @ibmcloud, it can: #cognitiveera #themasters	what if your business could unlock dark data for insights? with the @ibmcloud, it can: #cognitiveera #themasters	0.4	negative	-0.15		2010-05-23	0	0	0	0	0	0	125.42	0.2	8.36667	31	0	2	0
2017-07-18	$IBM: 21st consecutive quarter of negative YoY revenue growth, -5%. pic.twitter.com/stXtgGFndY	$ibm: 21st consecutive quarter of negative yoy revenue growth, -5%. pic.twitter.com/stxtggfndy	$ibm: 21st consecutive quarter of negative yoy revenue growth, -5%. pic.twitter.com/stxtggfndy	0.2	negative	-0.15		2010-05-24	3	0	2	1	0	0.5	124.45	0.2	8.86667	31	0	2	2
2017-02-16	John Kelly of @IBM outlines how 80% of the World's #Data is unstructured and dark #IBMGoT #WatsonIoT #IoTpic.twitter.com/EqESdg7MDT	john kelly of @ibm outlines how 80% of the world's #data is unstructured and dark #ibmgot #watsoniot #iotpic.twitter.com/eqesdg7mdt	john kelly of @ibm outlines how 80% of the world's #data is unstructured and dark #ibmgot #watsoniot #iotpic.twitter.com/eqesdg7mdt	0.4	negative	-0.15		2010-05-25	0	0	0	0	0	0	124.52	0.2	8.86667	31	0	2	0
2018-12-13	How can we develop #AI that people actually want to interact with? @IBM designer and researcher Raphael Arar explores creating art that makes our future technology just as human as it is artificial. Watch his @TEDTalks here: https://ibm.co/2MwQHotÃ‚Â pic.twitter.com/Z6ASE2gnC0	how can we develop #ai that people actually want to interact with? @ibm designer and researcher raphael arar explores creating art that makes our future technology just as human as it is artificial. watch his @tedtalks here: pic.twitter.com/z6ase2gnc0	how can we develop #ai that people actually want to interact with? @ibm designer and researcher raphael arar explores creating art that makes our future technology just as human as it is artificial. watch his @tedtalks here: pic.twitter.com/z6ase2gnc0	0.33125	negative	-0.15		2010-05-26	0	0	0	0	0	0	123.23	0.2	8.86667	31	0	2	0
2018-06-17	"Artificial Intelligence has the potential to solve all of the most difficult problems of today and tomorrowÃ¢â‚¬Â¦"_x000D_ Watch #ThisIsAI Thursday, June 21 at 9p ET on @Discovery and on the Discovery GO App Ã¢â‚¬â€œ presented by @IBM. pic.twitter.com/QENmA6PjWk	"artificial intelligence has the potential to solve all of the most difficult problems of today and tomorrow"_x000D_ watch #thisisai thursday, june 21 at 9p et on @discovery and on the discovery go app presented by @ibm. pic.twitter.com/qenma6pjwk	"artificial intelligence has the potential to solve all of the most difficult problems of today and tomorrow"_x000D_ watch #thisisai thursday, june 21 at 9p et on @discovery and on the discovery go app presented by @ibm. pic.twitter.com/qenma6pjwk	0.875	negative	-0.15		2010-05-27	0	0	0	0	0	0	126.39	0.2	8.86667	31	0	2	0
2018-05-02	Met Mr. @VivekVasishtha, ED & Country leader Govt.& regulatory affairs @IBM. Discussed strategies for data management of the skilling ecosystem on a common portal. Also explored working jointly with DGT & NSDC to develop courseware & training aligned to the needs of 21st century. pic.twitter.com/t7x6lRFq6K	met mr. @vivekvasishtha, ed & country leader govt.& regulatory affairs @ibm. discussed strategies for data management of the skilling ecosystem on a common portal. also explored working jointly with dgt & nsdc to develop courseware & training aligned to the needs of 21st century. pic.twitter.com/t7x6lrfq6k	met mr. @vivekvasishtha, ed & country leader govt.& regulatory affairs @ibm. discussed strategies for data management of the skilling ecosystem on a common portal. also explored working jointly with dgt & nsdc to develop courseware & training aligned to the needs of 21st century. pic.twitter.com/t7x6lrfq6k	0.25	negative	-0.15		2010-05-28	0	0	0	0	0	0	125.26	0.2	8.86667	31	0	2	0
2018-04-02	Should lying Jimmy AcostaÃ¢â‚¬â„¢s White House credentials be revoked over his continual rude behavior?	should lying jimmy acostas white house credentials be revoked over his continual rude behavior?	should lying jimmy acostas white house credentials be revoked over his continual rude behavior?	0.3	negative	-0.15		2010-05-29	0	0	0	0	0	0	125.26	0.2	8.86667	31	0	2	0
2018-01-17	.@tomfriedman in todayÃ¢â‚¬â„¢s @nytimes saluting P-Tech schools started by @MikeBloomberg + @IBM: Ã¢â‚¬Å“The graduation rates are four times the average, and those getting jobs are at two times the median salary.Ã¢â‚¬ï¿½ https://www.nytimes.com/2018/01/16/opinion/while-you-were-sleeping.html?ref=todayspaperÃ‚Â Ã¢â‚¬Â¦	.@tomfriedman in todays @nytimes saluting p-tech schools started by @mikebloomberg + @ibm: the graduation rates are four times the average, and those getting jobs are at two times the median salary.	.@tomfriedman in todays @nytimes saluting p-tech schools started by @mikebloomberg + @ibm: the graduation rates are four times the average, and those getting jobs are at two times the median salary.	0.4	negative	-0.15		2010-05-30	0	0	0	0	0	0	125.26	0.2	8.86667	31	0	2	0
2017-01-03	.@Amazon, @IBM, and 8 other companies hiring for high-paying jobs like crazy right now http://read.bi/2i7wVkfÃ‚Â pic.twitter.com/8IIa84uPsP	.@amazon, @ibm, and 8 other companies hiring for high-paying jobs like crazy right now	.@amazon, @ibm, and 8 other companies hiring for high-paying jobs like crazy right now	0.603571	negative	-0.146429		2010-05-31	0	0	0	0	0	0	125.26	0.2	8.86667	31	0	2	0
2015-09-03	Several men carrying a 5MB @IBM Hard Drive, 1959 pic.twitter.com/iLFJVgouW5	several men carrying a 5mb @ibm hard drive, 1959 pic.twitter.com/ilfjvgouw5	several men carrying a 5mb @ibm hard drive, 1959 pic.twitter.com/ilfjvgouw5	0.270833	negative	-0.145833		2010-06-01	0	0	0	0	0	0	124.34	0.2	8.86667	31	0	2	0
2015-08-27	Several men carrying a 5MB @IBM Hard Drive, 1959 pic.twitter.com/iLFJVgouW5	several men carrying a 5mb @ibm hard drive, 1959 pic.twitter.com/ilfjvgouw5	several men carrying a 5mb @ibm hard drive, 1959 pic.twitter.com/ilfjvgouw5	0.270833	negative	-0.145833		2010-06-02	0	0	0	0	0	0	127.41	0.2	8.86667	31	0	2	0
2015-08-24	Several men carrying a 5MB @IBM Hard Drive, 1959 pic.twitter.com/iLFJVgouW5	several men carrying a 5mb @ibm hard drive, 1959 pic.twitter.com/ilfjvgouw5	several men carrying a 5mb @ibm hard drive, 1959 pic.twitter.com/ilfjvgouw5	0.270833	negative	-0.145833		2010-06-03	0	0	0	0	0	0	127.96	0.2	8.86667	31	0	2	0
2017-12-07	We admire all the hard work in CO's tech industry, especially by fellow finalists @IBM and @CTRAC_Official who make our tech community a thriving one. Thank you @ColoradoBRT for this Collaboration in Industry honor. #COBRT #techobsessedpic.twitter.com/mJz0plkHpm	we admire all the hard work in co's tech industry, especially by fellow finalists @ibm and @ctrac_official who make our tech community a thriving one. thank you @coloradobrt for this collaboration in industry honor. #cobrt #techobsessedpic.twitter.com/mjz0plkhpm	we admire all the hard work in co's tech industry, especially by fellow finalists @ibm and @ctrac_official who make our tech community a thriving one. thank you @coloradobrt for this collaboration in industry honor. #cobrt #techobsessedpic.twitter.com/mjz0plkhpm	0.770833	negative	-0.145833		2010-06-04	0	0	0	0	0	0	125.28	0.2	8.86667	31	0	2	0
2017-10-18	60 years ago, several men needed to move @IBM's 5MB hard drive. pic.twitter.com/l7PZIdqXcq	60 years ago, several men needed to move @ibm's 5mb hard drive. pic.twitter.com/l7pzidqxcq	60 years ago, several men needed to move @ibm's 5mb hard drive. pic.twitter.com/l7pzidqxcq	0.270833	negative	-0.145833		2010-06-05	0	0	0	0	0	0	125.28	0.2	8.86667	31	0	2	0
2017-02-26	Dear #Bitcoin Community: Look at how big 5MB blocks were in 1956!! Now that I think of it: is this what $IBM #blockchains look like? https://twitter.com/spectatorindex/status/835912320928870401Ã‚Â Ã¢â‚¬Â¦ IMAGE: IBM transporting a 5 megabyte hard drive in 1956 pic.twitter.com/AtcUzQJtBK	dear #bitcoin community: look at how big 5mb blocks were in 1956!! now that i think of it: is this what $ibm #blockchains look like? image: ibm transporting a 5 megabyte hard drive in 1956 pic.twitter.com/atcuzqjtbk	dear #bitcoin community: look at how big 5mb blocks were in 1956!! now that i think of it: is this what $ibm #blockchains look like? image: ibm transporting a 5 megabyte hard drive in 1956 pic.twitter.com/atcuzqjtbk	0.320833	negative	-0.145833		2010-06-06	0	0	0	0	0	0	125.28	0.2	8.86667	31	0	2	0
2017-02-22	A 5 MB @IBM Hard Disk in 1956 could only be transported on a truck or airplane because it weighed a ton. pic.twitter.com/7iozXiUw3Z	a 5 mb @ibm hard disk in 1956 could only be transported on a truck or airplane because it weighed a ton. pic.twitter.com/7iozxiuw3z	a 5 mb @ibm hard disk in 1956 could only be transported on a truck or airplane because it weighed a ton. pic.twitter.com/7iozxiuw3z	0.770833	negative	-0.145833		2010-06-07	0	0	0	0	0	0	124.13	0.2	8.86667	31	0	2	0
2018-04-24	That's mooning hard. Crypto community is realizing the growth potential of Daneel. $DAN @daneelproject @IBMBlockchain @IBM @IBMWatsonpic.twitter.com/osLqZmmSYh	that's mooning hard. crypto community is realizing the growth potential of daneel. $dan @daneelproject @ibmblockchain @ibm @ibmwatsonpic.twitter.com/oslqzmmsyh	that's mooning hard. crypto community is realizing the growth potential of daneel. $dan @daneelproject @ibmblockchain @ibm @ibmwatsonpic.twitter.com/oslqzmmsyh	0.770833	negative	-0.145833		2010-06-08	0	0	0	0	0	0	123.72	0.2	8.86667	31	0	2	0
2018-02-11	The next frontier for inclusion. @IBM we are working hard to tackle bias in #AI & promote data transparency.https://hbr.org/2018/02/can-we-keep-our-biases-from-creeping-into-aiÃ‚Â Ã¢â‚¬Â¦	the next frontier for inclusion. @ibm we are working hard to tackle bias in #ai & promote data transparency.	the next frontier for inclusion. @ibm we are working hard to tackle bias in #ai & promote data transparency.	0.270833	negative	-0.145833		2010-06-09	0	0	0	0	0	0	123.9	0.2	8.86667	31	0	2	0
2015-01-27	IBM down another 2.3% due to- well it's $IBM.	ibm down another 2.3% due to- well it's $ibm.	ibm down another 2.3% due to- well it's $ibm.	0.331944	negative	-0.140278		2010-06-10	0	0	0	0	0	0	127.68	0.2	8.86667	31	0	2	0
2018-11-10	In the 90s, there were four great computing companies: $MSFT $INTC $IBM $AAPL. The safest bet did the worst. The worst bet did the best._x000D_ Needless to say, this outcome was un-model-able.pic.twitter.com/VkGdK4SELq	in the 90s, there were four great computing companies: $msft $intc $ibm $aapl. the safest bet did the worst. the worst bet did the best._x000D_ needless to say, this outcome was un-model-able.pic.twitter.com/vkgdk4selq	in the 90s, there were four great computing companies: $msft $intc $ibm $aapl. the safest bet did the worst. the worst bet did the best._x000D_ needless to say, this outcome was un-model-able.pic.twitter.com/vkgdk4selq	0.81	negative	-0.14		2010-06-11	0	0	0	0	0	0	128.45	0.2	8.86667	31	0	2	0
2011-10-31	What does social business really mean? - Forbes - http://onforb.es/vLEnNS	what does social business really mean? - forbes -	what does social business really mean? - forbes -	0.377083	negative	-0.139583		2010-06-12	0	0	0	0	0	0	128.45	0.2	8.86667	31	0	2	0
2012-01-09	IBM social media animation from the past few years, YouTube playlist:http://www.youtube.com/playlist?list=PL140CA0E52A952D1A&feature=plcpÃ‚Â Ã¢â‚¬Â¦	ibm social media animation from the past few years, youtube playlist:	ibm social media animation from the past few years, youtube playlist:	0.138889	negative	-0.138889		2010-06-13	0	0	0	0	0	0	128.45	0.2	8.86667	31	0	2	0
2015-12-12	Wow! Looking back @IBM. #technology #innovation #business #GrowthHacking #engineeringhttps://twitter.com/khoshgozaran/status/675818456546054145Ã‚Â Ã¢â‚¬Â¦ A 5MB hard drive is shipped by @IBM in 1956. This tweet would probably fill that hard drive half way! #technology pic.twitter.com/u54wwG0vFt	wow! looking back @ibm. #technology #innovation #business #growthhacking #engineering a 5mb hard drive is shipped by @ibm in 1956. this tweet would probably fill that hard drive half way! #technology pic.twitter.com/u54wwg0vft	wow! looking back @ibm. #technology #innovation #business #growthhacking #engineering a 5mb hard drive is shipped by @ibm in 1956. this tweet would probably fill that hard drive half way! #technology pic.twitter.com/u54wwg0vft	0.45	negative	-0.133333		2010-06-14	0	0	0	0	0	0	128.5	0.2	8.86667	31	0	2	0
2018-11-23	For any people who think that it's not possible to contribute to JDT @EclipseJavaIDE , it's totally wrong! After several years of hard work with @mickaelistria , JDT uses now codemining https://www.eclipse.org/eclipse/news/4.10/jdt.php#jdt-codeminingÃ‚Â Ã¢â‚¬Â¦ Thanks @noopur2507 @SarikaSinha1 @IBM @RedHat to give me this luck!	for any people who think that it's not possible to contribute to jdt @eclipsejavaide , it's totally wrong! after several years of hard work with @mickaelistria , jdt uses now codemining #jdt-codemining thanks @noopur2507 @sarikasinha1 @ibm @redhat to give me this luck!	for any people who think that it's not possible to contribute to jdt @eclipsejavaide , it's totally wrong! after several years of hard work with @mickaelistria , jdt uses now codemining #jdt-codemining thanks @noopur2507 @sarikasinha1 @ibm @redhat to give me this luck!	0.528333	negative	-0.133333		2010-06-15	0	0	0	0	0	0	129.79	0.2	8.86667	31	0	2	0
2016-01-20	What if cities could actively change the way they work to suit our needs? https://youtu.be/OhGuo4eyFhgÃ‚Â #IBMResearchCities #P4SC	what if cities could actively change the way they work to suit our needs? #ibmresearchcities #p4sc	what if cities could actively change the way they work to suit our needs? #ibmresearchcities #p4sc	0.6	negative	-0.133333		2010-06-16	1	0	1	0	0	0	130.35	0.2	8.86667	31	0	2	1
2018-10-28	This feels like @IBMÃ¢â‚¬â„¢s response to @Microsoft purchasing @github.https://twitter.com/CNBCnow/status/1056617712040984577Ã‚Â Ã¢â‚¬Â¦ BREAKING: IBM says it will buy software maker Red Hat for Ã¢â‚¬Å“$190.00 per share in cash, representing a total enterprise value of approximately $34 billionÃ¢â‚¬ï¿½ https://www.cnbc.com/2018/10/28/ibm-is-reportedly-nearing-deal-to-acquire-red-hat.htmlÃ‚Â Ã¢â‚…	this feels like @ibms response to @microsoft purchasing @github. breaking: ibm says it will buy software maker red hat for $190.00 per share in cash, representing a total enterprise value of approximately $34 billion	this feels like @ibms response to @microsoft purchasing @github. breaking: ibm says it will buy software maker red hat for $190.00 per share in cash, representing a total enterprise value of approximately $34 billion	0.45	negative	-0.133333		2010-06-17	0	0	0	0	0	0	130.98	0.2	8.86667	31	0	2	0
2018-02-10	February 10, 1996 Ã¢â‚¬â€œ world chess grand-master @Kasparov63 began a six game match against @IBMÃ¢â‚¬â„¢s Deep Blue. pic.twitter.com/Stn3t1mb6P	february 10, 1996 world chess grand-master @kasparov63 began a six game match against @ibms deep blue. pic.twitter.com/stn3t1mb6p	february 10, 1996 world chess grand-master @kasparov63 began a six game match against @ibms deep blue. pic.twitter.com/stn3t1mb6p	0.3	negative	-0.133333		2010-06-18	1	0	1	0	0	0	130.15	0.2	8.86667	31	0	2	1
2018-01-19	FRIDAY'S ACTIVE FLOW: $GE $AAPL $MU $FB $BAC $NVDA $BABA $IBM $C $INTC $SQ $FCX $TSLA $MSFT $AMD $VRX $BA $GM $NFLX $AMZNpic.twitter.com/NhsB4FX1fZ	friday's active flow: $ge $aapl $mu $fb $bac $nvda $baba $ibm $c $intc $sq $fcx $tsla $msft $amd $vrx $ba $gm $nflx $amznpic.twitter.com/nhsb4fx1fz	friday's active flow: $ge $aapl $mu $fb $bac $nvda $baba $ibm $c $intc $sq $fcx $tsla $msft $amd $vrx $ba $gm $nflx $amznpic.twitter.com/nhsb4fx1fz	0.6	negative	-0.133333		2010-06-19	0	0	0	0	0	0	130.15	0.2	8.86667	31	0	2	0
2012-10-03	RT: WEBINAR TONIGHT: $VIX On 5 Highly Active Stocks: http://lnkd.in/gyMgTfÃ‚Â @TheStreet @OptionPit $AAPL $AMZN $GOOG $GS $IBM	rt: webinar tonight: $vix on 5 highly active stocks: @thestreet @optionpit $aapl $amzn $goog $gs $ibm	rt: webinar tonight: $vix on 5 highly active stocks: @thestreet @optionpit $aapl $amzn $goog $gs $ibm	0.6	negative	-0.133333		2010-06-20	0	0	0	0	0	0	130.15	0.2	8.86667	31	0	2	0
2012-06-17	IBM has ~40,000 active bloggers inside the company http://mitsmr.com/LmXwDXÃ‚Â #socialmedia @ibm	ibm has ~40,000 active bloggers inside the company #socialmedia @ibm	ibm has ~40,000 active bloggers inside the company #socialmedia @ibm	0.6	negative	-0.133333		2010-06-21	1	0	0	1	0	0	130.65	0.2	8.86667	32	1	3	1
2017-09-28	The art of IBM Z: meet the industrial designer behind the new mainframe. http://bitly.com/2hziLwJÃ‚Â #TrustIBMz #IBMzpic.twitter.com/cDAii1Jp5Z	the art of ibm z: meet the industrial designer behind the new mainframe. #trustibmz #ibmzpic.twitter.com/cdaii1jp5z	the art of ibm z: meet the industrial designer behind the new mainframe. #trustibmz #ibmzpic.twitter.com/cdaii1jp5z	0.577273	negative	-0.131818		2010-06-22	0	0	0	0	0	0	129.3	0.2	8.86667	32	0	2	0
2017-08-17	The art of IBM Z: meet the industrial designer behind the new mainframe. https://ibm.co/2tRcDSsÃ‚Â #TrustIBMz #IBMzpic.twitter.com/Xt66h572ne	the art of ibm z: meet the industrial designer behind the new mainframe. #trustibmz #ibmzpic.twitter.com/xt66h572ne	the art of ibm z: meet the industrial designer behind the new mainframe. #trustibmz #ibmzpic.twitter.com/xt66h572ne	0.577273	negative	-0.131818		2010-06-23	1	0	1	0	0	0	130.11	0.2	8.86667	32	0	2	1
2017-04-03	New IBM patent aims to determine when self-driving systems should be behind the wheel: http://bit.ly/2nOQkdeÃ‚Â pic.twitter.com/kkk8gKtuPd	new ibm patent aims to determine when self-driving systems should be behind the wheel:	new ibm patent aims to determine when self-driving systems should be behind the wheel:	0.577273	negative	-0.131818		2010-06-24	0	0	0	0	0	0	128.19	0.2	8.86667	32	0	2	0
2018-01-27	Boarding our flight for the #WatchPartyIBM tomorrow in NYC. IÃ¢â‚¬â„¢ll be behind the scenes supporting @IBMÃ¢â‚¬â„¢s new artifical intelligence @ the #GRAMMYs with @brandynburnette #IBMpartnerpic.twitter.com/rBnue241cs	boarding our flight for the #watchpartyibm tomorrow in nyc. ill be behind the scenes supporting @ibms new artifical intelligence @ the #grammys with @brandynburnette #ibmpartnerpic.twitter.com/rbnue241cs	boarding our flight for the #watchpartyibm tomorrow in nyc. ill be behind the scenes supporting @ibms new artifical intelligence @ the #grammys with @brandynburnette #ibmpartnerpic.twitter.com/rbnue241cs	0.601136	negative	-0.128409		2010-06-25	0	0	0	0	0	0	127.12	0.2	8.86667	32	0	2	0
2013-10-07	Barclays downgrades shares of $IBM due to concerns over cash flow and the growing threat of cloud computing http://onforb.es/1fdkjDf	barclays downgrades shares of $ibm due to concerns over cash flow and the growing threat of cloud computing	barclays downgrades shares of $ibm due to concerns over cash flow and the growing threat of cloud computing	0.375	negative	-0.125		2010-06-26	0	0	0	0	0	0	127.12	0.2	8.86667	32	0	2	0
2013-09-30	Have an idea for how to make your city smarter? Share it here and read other ideas: http://ibm.co/19QjUPUÃ‚Â #P4SC	have an idea for how to make your city smarter? share it here and read other ideas: #p4sc	have an idea for how to make your city smarter? share it here and read other ideas: #p4sc	0.375	negative	-0.125		2010-06-27	0	0	0	0	0	0	127.12	0.2	8.86667	32	0	2	0
2013-03-04	Six years of Many Eyes: http://ibm.co/12cwCKFÃ‚Â (blog)	six years of many eyes: (blog)	six years of many eyes: (blog)	0.75	negative	-0.125		2010-06-28	1	0	1	0	0	0	128.98	0.2	8.86667	32	0	2	1
2014-11-18	Remember: Innovation matters! ItÃ¢â‚¬â„¢s driving every business, big and small. -Tim Vanderham @IBM #slush14	remember: innovation matters! its driving every business, big and small. -tim vanderham @ibm #slush14	remember: innovation matters! its driving every business, big and small. -tim vanderham @ibm #slush14	0.25	negative	-0.125		2010-06-29	1	0	1	0	0	0	125.09	0.2	8.86667	32	0	2	1
2014-10-21	How IBM stacks up against other tech giants: http://on.wsj.com/1rWSQGSÃ‚Â $IBM pic.twitter.com/6lZCJElKWe	how ibm stacks up against other tech giants: $ibm pic.twitter.com/6lzcjelkwe	how ibm stacks up against other tech giants: $ibm pic.twitter.com/6lzcjelkwe	0.375	negative	-0.125		2010-06-30	0	0	0	0	0	0	123.48	0.2	8.86667	32	0	2	0
2014-05-28	.@IBM announced today a partnership with #UVA and 27 other institutions to help advance #bigdata: http://ow.ly/xlEqk	.@ibm announced today a partnership with #uva and 27 other institutions to help advance #bigdata:	.@ibm announced today a partnership with #uva and 27 other institutions to help advance #bigdata:	0.375	negative	-0.125		2010-07-01	0	0	0	0	0	0	122.57	0.2	8.86667	32	0	2	0
2015-11-23	IBMer Jamie Garcia's discovery could lead to endlessly recyclable plastics http://ibm.co/1lFplP3Ã‚Â #IBMResearchpic.twitter.com/Fq7qx82VjN	ibmer jamie garcia's discovery could lead to endlessly recyclable plastics #ibmresearchpic.twitter.com/fq7qx82vjn	ibmer jamie garcia's discovery could lead to endlessly recyclable plastics #ibmresearchpic.twitter.com/fq7qx82vjn	0.75	negative	-0.125		2010-07-02	0	0	0	0	0	0	121.86	0.2	8.86667	32	0	2	0
2015-10-03	Steve Jobs showing finger to #IBM. Back in when #Apple was a small startup. #startups vs #giants @apple @ibm pic.twitter.com/LRJhgUYlFq	steve jobs showing finger to #ibm. back in when #apple was a small startup. #startups vs #giants @apple @ibm pic.twitter.com/lrjhguylfq	steve jobs showing finger to #ibm. back in when #apple was a small startup. #startups vs #giants @apple @ibm pic.twitter.com/lrjhguylfq	0.2	negative	-0.125		2010-07-03	0	0	0	0	0	0	121.86	0.2	8.86667	32	0	2	0
2015-09-12	IBM Watson Health Momentum Means Progress on Breast Cancer, ParkinsonÃ¢â‚¬â„¢s, Other Research @IBM @IBMWatson http://www.personaltechmd.com/blogs/team-ptmd/2015/09/ibm-watson-health-momentum-means-progress-on-brea.aspxÃ‚Â Ã¢â‚¬Â¦	ibm watson health momentum means progress on breast cancer, parkinsons, other research @ibm @ibmwatson	ibm watson health momentum means progress on breast cancer, parkinsons, other research @ibm @ibmwatson	0.375	negative	-0.125		2010-07-04	0	0	0	0	0	0	121.86	0.2	8.86667	32	0	2	0
2015-08-10	IBM is helping other companies move to Apple: http://for.tn/1gXZakpÃ‚Â via @FortuneMagazinepic.twitter.com/LVpQgpSMG7	ibm is helping other companies move to apple: via @fortunemagazinepic.twitter.com/lvpqgpsmg7	ibm is helping other companies move to apple: via @fortunemagazinepic.twitter.com/lvpqgpsmg7	0.375	negative	-0.125		2010-07-05	0	0	0	0	0	0	121.86	0.2	8.86667	32	0	2	0
2015-08-05	from Geelong to Ballarat, launching our other #PTECH pilot site at Federation College with @SkillingAus & @IBM pic.twitter.com/zRCgGhC6Qy	from geelong to ballarat, launching our other #ptech pilot site at federation college with @skillingaus & @ibm pic.twitter.com/zrcgghc6qy	from geelong to ballarat, launching our other #ptech pilot site at federation college with @skillingaus & @ibm pic.twitter.com/zrcgghc6qy	0.375	negative	-0.125		2010-07-06	0	0	0	0	0	0	123.46	0.2	8.86667	32	0	2	0
2015-08-04	And she's a Master Inventor to boothttps://twitter.com/casey_dugan/status/628675686694301699Ã‚Â Ã¢â‚¬Â¦ Spent day talking face reco to WIT RAMP students, labeling data & @ibmselfie coding! #ILookLikeAnEngineer @ibm @mit pic.twitter.com/KhONp9ETbs	and she's a master inventor to boot spent day talking face reco to wit ramp students, labeling data & @ibmselfie coding! #ilooklikeanengineer @ibm @mit pic.twitter.com/khonp9etbs	and she's a master inventor to boot spent day talking face reco to wit ramp students, labeling data & @ibmselfie coding! #ilooklikeanengineer @ibm @mit pic.twitter.com/khonp9etbs	0.1	negative	-0.125		2010-07-07	0	0	0	0	0	0	127	0.2	8.86667	32	0	2	0
2015-06-01	Stunning photo of our Hursley lab in the UK: https://instagram.com/p/3ZEbgGPhlW/Ã‚Â (via @the_winslet)pic.twitter.com/UmFH9eqdOj	stunning photo of our hursley lab in the uk: (via @the_winslet)pic.twitter.com/umfh9eqdoj	stunning photo of our hursley lab in the uk: (via @the_winslet)pic.twitter.com/umfh9eqdoj	1	negative	-0.125		2010-07-08	0	0	0	0	0	0	127.97	0.2	8.86667	32	0	2	0
2015-02-15	#ICYMI, this past week we announced that @IBMWatson is learning Japanese http://ibm.co/1ILni5wÃ‚Â pic.twitter.com/8bjGGnlw0a	#icymi, this past week we announced that @ibmwatson is learning japanese	#icymi, this past week we announced that @ibmwatson is learning japanese	0.125	negative	-0.125		2010-07-09	0	0	0	0	0	0	127.96	0.2	8.86667	32	0	2	0
2016-11-14	Like other game-changing technological advances, #cloudcomputing is here to stay http://ibm.co/2f9HPUVÃ‚Â #IBMCloudpic.twitter.com/pnNaBXHM27	like other game-changing technological advances, #cloudcomputing is here to stay #ibmcloudpic.twitter.com/pnnabxhm27	like other game-changing technological advances, #cloudcomputing is here to stay #ibmcloudpic.twitter.com/pnnabxhm27	0.375	negative	-0.125		2010-07-10	0	0	0	0	0	0	127.96	0.2	8.86667	32	0	2	0
2016-09-21	#TBT: The endless pursuit of progress. This question's from 1961. Thank you @IBMResearch pic.twitter.com/QIyYOJLo5e	#tbt: the endless pursuit of progress. this question's from 1961. thank you @ibmresearch pic.twitter.com/qiyyojlo5e	#tbt: the endless pursuit of progress. this question's from 1961. thank you @ibmresearch pic.twitter.com/qiyyojlo5e	0.75	negative	-0.125		2010-07-11	0	0	0	0	0	0	127.96	0.2	8.86667	32	0	2	0
2017-04-14	Why chess champion Garry Kasparov believes in the Ã¢â‚¬Å“endless opportunitiesÃ¢â‚¬ï¿½ for #AI to improve our lives:http://on.wsj.com/2oHqTgf	why chess champion garry kasparov believes in the endless opportunities for #ai to improve our lives:	why chess champion garry kasparov believes in the endless opportunities for #ai to improve our lives:	0.75	negative	-0.125		2010-07-12	0	0	0	0	0	0	128.67	0.2	8.86667	32	0	2	0
2017-03-05	Congrats to Bellevue's @dogheadsims for advancing to the final round of @IBM's pitch competition! - http://425business.com/startup-stardom/Ã‚Â Ã¢â‚¬Â¦pic.twitter.com/F5rpwMiKD0	congrats to bellevue's @dogheadsims for advancing to the final round of @ibm's pitch competition! -	congrats to bellevue's @dogheadsims for advancing to the final round of @ibm's pitch competition! -	0.7	negative	-0.125		2010-07-13	0	0	0	0	0	0	130.48	0.2	8.86667	32	0	2	0
2017-01-01	The numbers are not pretty Jim @JamesGRickards $SPX $SPY $DIA $VIX $TVIX $AAPL $FB $C $BAC $JPM $INTC $IBM $MSFT @patrickbutleruspic.twitter.com/AUAoF8QsPy	the numbers are not pretty jim @jamesgrickards $spx $spy $dia $vix $tvix $aapl $fb $c $bac $jpm $intc $ibm $msft @patrickbutleruspic.twitter.com/auaof8qspy	the numbers are not pretty jim @jamesgrickards $spx $spy $dia $vix $tvix $aapl $fb $c $bac $jpm $intc $ibm $msft @patrickbutleruspic.twitter.com/auaof8qspy	1	negative	-0.125		2010-07-14	0	0	0	0	0	0	130.72	0.2	8.86667	32	0	2	0
2018-12-18	In the spirit of 2019 predictions, here's one from 1949: "computers in the future may weigh no more than 1.5 tons." Pictured here, the 1946 #ENIAC vs. the worldÃ¢â‚¬â„¢s smallest computer. (@popmech, photo: U.S. Navy, @IBM) pic.twitter.com/6NPTcslMwO	in the spirit of 2019 predictions, here's one from 1949: "computers in the future may weigh no more than 1.5 tons." pictured here, the 1946 #eniac vs. the worlds smallest computer. (@popmech, photo: you.s. navy, @ibm) pic.twitter.com/6nptcslmwo	in the spirit of 2019 predictions, here's one from 1949: "computers in the future may weigh no more than 1.5 tons." pictured here, the 1946 #eniac vs. the worlds smallest computer. (@popmech, photo: you.s. navy, @ibm) pic.twitter.com/6nptcslmwo	0.3125	negative	-0.125		2010-07-15	0	0	0	0	0	0	130.72	0.2	8.86667	32	0	2	0
2018-12-04	.@IBM CEO, @GinniRometty, was recently named the 2019 Edison Achievement Award Honoree! GinniÃ¢â‚¬â„¢s support and dedication to the #PTECH model does not go unnoticed! #ProudIBMer @EdisonAwards https://bit.ly/2RTSOVGÃ‚Â pic.twitter.com/lj30CyY24e	.@ibm ceo, @ginnirometty, was recently named the 2019 edison achievement award honoree! ginnis support and dedication to the #ptech model does not go unnoticed! #proudibmer @edisonawards	.@ibm ceo, @ginnirometty, was recently named the 2019 edison achievement award honoree! ginnis support and dedication to the #ptech model does not go unnoticed! #proudibmer @edisonawards	0.425	negative	-0.125		2010-07-16	0	0	0	0	0	0	128.03	0.2	8.86667	32	0	2	0
2018-11-06	OTD in 1980, @Microsoft signed a contract with @IBM to develop an operating system for the PC. The contract included a clause allowing Microsoft to sell its OS to other companies as MS-DOS--which launched a software revolution and helped drive the PC era. http://www.computerhistory.org/tdih/november/6/Ã‚Â Ã¢â‚¬Â¦ pic.twitter.com/pO51fcwYBQ	otd in 1980, @microsoft signed a contract with @ibm to develop an operating system for the pc. the contract included a clause allowing microsoft to sell its os to other companies as ms-dos--which launched a software revolution and helped drive the pc era. pic.twitter.com/po51fcwybq	otd in 1980, @microsoft signed a contract with @ibm to develop an operating system for the pc. the contract included a clause allowing microsoft to sell its os to other companies as ms-dos--which launched a software revolution and helped drive the pc era. pic.twitter.com/po51fcwybq	0.375	negative	-0.125		2010-07-17	0	0	0	0	0	0	128.03	0.2	8.86667	32	0	2	0
2018-10-23	.@IBM has long been a champion of diversity, equality and inclusion. That commitment remains as firm as ever. #WontBeErased #inclusiveIBM #EqualityActpic.twitter.com/iCQV75VTIP	.@ibm has long been a champion of diversity, equality and inclusion. that commitment remains as firm as ever. #wontbeerased #inclusiveibm #equalityactpic.twitter.com/icqv75vtip	.@ibm has long been a champion of diversity, equality and inclusion. that commitment remains as firm as ever. #wontbeerased #inclusiveibm #equalityactpic.twitter.com/icqv75vtip	0.4	negative	-0.125		2010-07-18	0	0	0	0	0	0	128.03	0.2	8.86667	32	0	2	0
2018-10-16	This Thurs the @IBM X-Force Command Cyber Tactical Operations Center will roll up to the National Mall! @IBMSecurity will offer cybersecurity training sessions to Congressional staffers focused on election hacking & mobile device security. DM us for info.https://www.youtube.com/watch?v=yrI8S1906UgÃ‚Â Ã¢â‚¬Â¦	this thurs the @ibm x-force command cyber tactical operations center will roll up to the national mall! @ibmsecurity will offer cybersecurity training sessions to congressional staffers focused on election hacking & mobile device security. dm us for info.	this thurs the @ibm x-force command cyber tactical operations center will roll up to the national mall! @ibmsecurity will offer cybersecurity training sessions to congressional staffers focused on election hacking & mobile device security. dm us for info.	0.1	negative	-0.125		2010-07-19	0	0	0	0	0	0	129.79	0.2	8.86667	32	0	2	0
2018-10-07	The #AgroPad is an AI-powered prototype from @IBMResearch that makes it simple and affordable for small farmers to test the health of their soil and water in real-time._x000D_ Here's how it works: https://ibm.co/2CA2xN8Ã‚Â pic.twitter.com/H2rXaAKOui	the #agropad is an ai-powered prototype from @ibmresearch that makes it simple and affordable for small farmers to test the health of their soil and water in real-time._x000D_ here's how it works:	the #agropad is an ai-powered prototype from @ibmresearch that makes it simple and affordable for small farmers to test the health of their soil and water in real-time._x000D_ here's how it works:	0.378571	negative	-0.125		2010-07-20	0	0	0	0	0	0	126.55	0.2	8.86667	32	0	2	0
2018-09-13	The #AgroPad is an AI-powered prototype from #IBMResearch that makes it simple and affordable for small farmers to test the health of their soil and water in real-time._x000D_ Here's how it works: https://ibm.co/2MooIGBÃ‚Â pic.twitter.com/PEL5Z9Idv9	the #agropad is an ai-powered prototype from #ibmresearch that makes it simple and affordable for small farmers to test the health of their soil and water in real-time._x000D_ here's how it works:	the #agropad is an ai-powered prototype from #ibmresearch that makes it simple and affordable for small farmers to test the health of their soil and water in real-time._x000D_ here's how it works:	0.378571	negative	-0.125		2010-07-21	0	0	0	0	0	0	125.27	0.2	8.86667	32	0	2	0
2018-09-07	Apply for a #job in our #career center, because @IBM is #hiring! http://ow.ly/WFXT30lJl4RÃ‚Â pic.twitter.com/5v3xjeF6jt	apply for a #job in our #career center, because @ibm is #hiring!	apply for a #job in our #career center, because @ibm is #hiring!	0.1	negative	-0.125		2010-07-22	0	0	0	0	0	0	127.47	0.2	8.86667	32	0	2	0
2018-07-03	In a simulated recall using #IBMBlockchain, @Walmart traced the origin of a bag of sliced mangoes in 2.2 seconds. Other systems took over 6 days:https://on.wsj.com/2tPHzUy	in a simulated recall using #ibmblockchain, @walmart traced the origin of a bag of sliced mangoes in 2.2 seconds. other systems took over 6 days:	in a simulated recall using #ibmblockchain, @walmart traced the origin of a bag of sliced mangoes in 2.2 seconds. other systems took over 6 days:	0.375	negative	-0.125		2010-07-23	0	0	0	0	0	0	128.38	0.2	8.86667	32	0	2	0
2018-06-01	Inspiring discussion last night @SomersetHouse on leadership & gender equality. Big themes were tech as an opp for inclusion, changing culture as well as process, & the need for leaders to be ruthless in focus on inclusion. Thks @IBM for inviting me pic.twitter.com/VN9MbSkIcN	inspiring discussion last night @somersethouse on leadership & gender equality. big themes were tech as an opp for inclusion, changing culture as well as process, & the need for leaders to be ruthless in focus on inclusion. thks @ibm for inviting me pic.twitter.com/vn9mbskicn	inspiring discussion last night @somersethouse on leadership & gender equality. big themes were tech as an opp for inclusion, changing culture as well as process, & the need for leaders to be ruthless in focus on inclusion. thks @ibm for inviting me pic.twitter.com/vn9mbskicn	0.541667	negative	-0.125		2010-07-24	0	0	0	0	0	0	128.38	0.2	8.86667	32	0	2	0
2018-04-24	Here we go!!! Our CEO, Mr. Joseph Bedminster is interviewed by Jean Michel Billaut - imminent French Internet personality. Unfortunately, the conversation is in french. However, we are working on a English script. $DAN @IBMWatson @IBM @IBMPartners #IBM #AIhttps://vimeo.com/265239021	here we go!!! our ceo, mr. joseph bedminster is interviewed by jean michel billaut - imminent french internet personality. unfortunately, the conversation is in french. however, we are working on a english script. $dan @ibmwatson @ibm @ibmpartners #ibm #ai	here we go!!! our ceo, mr. joseph bedminster is interviewed by jean michel billaut - imminent french internet personality. unfortunately, the conversation is in french. however, we are working on a english script. $dan @ibmwatson @ibm @ibmpartners #ibm #ai	0.25	negative	-0.125		2010-07-25	0	0	0	0	0	0	128.38	0.2	8.86667	32	0	2	0
2018-04-19	I will not do business with any of these companies until they stop supporting Fox fake news!#Statenews	i will not do business with any of these companies until they stop supporting fox fake news!#statenews	i will not do business with any of these companies until they stop supporting fox fake news!#statenews	0.625	negative	-0.125		2010-07-26	0	0	0	0	0	0	128.41	0.2	8.86667	32	0	2	0
2018-03-18	In a simulated recall using #blockchain, @Walmart traced the origin of a bag of sliced mangoes in 2.2 seconds. Other systems took over 6 days: http://bitly.com/2tYk79YÃ‚Â via @WSJ	in a simulated recall using #blockchain, @walmart traced the origin of a bag of sliced mangoes in 2.2 seconds. other systems took over 6 days: via @wsj	in a simulated recall using #blockchain, @walmart traced the origin of a bag of sliced mangoes in 2.2 seconds. other systems took over 6 days: via @wsj	0.375	negative	-0.125		2010-07-27	0	0	0	0	0	0	128.63	0.2	8.86667	32	0	2	0
2018-03-16	http://Ecex.ExchangeÃ‚Â will buy distressed loans and other distressed contractual rights for Ziggurat tokens at a price 1 ZIG = 1 EUR. $AMZN $ETSY $BABA $WMT $TGT $KR $JPM $FB $WFC $GOOG $SNAP $TWTR $agn $aapl $brk $crm $cmg $dis $f $QQQ $iep $ibm $LABU $ENTApic.twitter.com/66JqNs8efC	will buy distressed loans and other distressed contractual rights for ziggurat tokens at a price 1 zig = 1 eur. $amzn $etsy $baba $wmt $tgt $kr $jpm $fb $wfc $goog $snap $twtr $agn $aapl $brk $crm $cmg $dis $f $qqq $iep $ibm $labu $entapic.twitter.com/66jqns8efc	will buy distressed loans and other distressed contractual rights for ziggurat tokens at a price 1 zig = 1 eur. $amzn $etsy $baba $wmt $tgt $kr $jpm $fb $wfc $goog $snap $twtr $agn $aapl $brk $crm $cmg $dis $f $qqq $iep $ibm $labu $entapic.twitter.com/66jqns8efc	0.375	negative	-0.125		2010-07-28	0	0	0	0	0	0	128.43	0.2	8.86667	32	0	2	0
2018-03-09	http://Ecex.ExchangeÃ‚Â will buy distressed loans and other distressed contractual rights for Ziggurat tokens at a price 1 ZIG = 1 EUR. $AMZN $ETSY $BABA $WMT $TGT $KR $JPM $FB $WFC $GOOG $SNAP $TWTR $agn $aapl $brk $crm $cmg $dis $f $QQQ $iep $ibm $LABU $ENTA $TSLA #bitcoinpic.twitter.com/s9Q3pIumrt	will buy distressed loans and other distressed contractual rights for ziggurat tokens at a price 1 zig = 1 eur. $amzn $etsy $baba $wmt $tgt $kr $jpm $fb $wfc $goog $snap $twtr $agn $aapl $brk $crm $cmg $dis $f $qqq $iep $ibm $labu $enta $tsla #bitcoinpic.twitter.com/s9q3piumrt	will buy distressed loans and other distressed contractual rights for ziggurat tokens at a price 1 zig = 1 eur. $amzn $etsy $baba $wmt $tgt $kr $jpm $fb $wfc $goog $snap $twtr $agn $aapl $brk $crm $cmg $dis $f $qqq $iep $ibm $labu $enta $tsla #bitcoinpic.twitter.com/s9q3piumrt	0.375	negative	-0.125		2010-07-29	0	0	0	0	0	0	128.02	0.2	8.86667	32	0	2	0
2018-03-04	The world has changed and USAID cannot end the need for foreign assistance alone. ThatÃ¢â‚¬â„¢s why #USAIDPartners with #Fortune500 companies like @IBM to tackle #development challenges: https://partnerships.usaid.gov/resource-partner/ibmÃ‚Â Ã¢â‚¬Â¦ #GPW2018	the world has changed and usaid cannot end the need for foreign assistance alone. that is why #usaidpartners with #fortune500 companies like @ibm to tackle #development challenges: #gpw2018	the world has changed and usaid cannot end the need for foreign assistance alone. that is why #usaidpartners with #fortune500 companies like @ibm to tackle #development challenges: #gpw2018	0.125	negative	-0.125		2010-07-30	0	0	0	0	0	0	128.4	0.2	8.86667	32	0	2	0
2018-02-07	In a simulated recall using #blockchain, @Walmart traced the origin of a bag of sliced mangoes in 2.2 seconds. Other systems took over 6 days: http://bitly.com/2E8zilHÃ‚Â via @WSJ	in a simulated recall using #blockchain, @walmart traced the origin of a bag of sliced mangoes in 2.2 seconds. other systems took over 6 days: via @wsj	in a simulated recall using #blockchain, @walmart traced the origin of a bag of sliced mangoes in 2.2 seconds. other systems took over 6 days: via @wsj	0.375	negative	-0.125		2010-07-31	0	0	0	0	0	0	128.4	0.2	8.86667	32	0	2	0
2010-02-07	SAP CEO Quits Abruptly After 7 Months in Office http://cnbc.com/id/35290630 $IBM $ORCL $SAP #Technology #Germany	sap ceo quits abruptly after 7 months in office $ibm $orcl $sap #technology #germany	sap ceo quits abruptly after 7 months in office $ibm $orcl $sap #technology #germany	1	negative	-0.125		2010-08-01	0	0	0	0	0	0	128.4	0.2	8.86667	32	0	2	0
2012-10-16	Results from $IBM and $INTC due to arrive after the bell: http://on.mktw.net/S1AFSFÃ‚Â via @MarketWatch	results from $ibm and $intc due to arrive after the bell: via @marketwatch	results from $ibm and $intc due to arrive after the bell: via @marketwatch	0.375	negative	-0.125		2010-08-02	0	0	0	0	0	0	130.76	0.2	8.86667	32	0	2	0
2012-04-16	Apple Trading Could Eclipse Parade of Blue Chip Earnings http://bit.ly/ISvhNkÃ‚Â $AAPL $GOOG $GS $IBM $INTC $JNJ $KO $PCLN #WallStreet #Debt	apple trading could eclipse parade of blue chip earnings $aapl $goog $gs $ibm $intc $jnj $ko $pcln #wallstreet #debt	apple trading could eclipse parade of blue chip earnings $aapl $goog $gs $ibm $intc $jnj $ko $pcln #wallstreet #debt	0.166667	negative	-0.125		2010-08-03	0	0	0	0	0	0	130.37	0.2	8.86667	32	0	2	0
2012-02-27	IBM AIX ~> First TCP - http://aix.software.ibm.com/aix/efixes/security/large_send_advisory.ascÃ‚Â Ã¢â‚¬Â¦ Now ICMP - http://aix.software.ibm.com/aix/efixes/security/icmp_advisory.ascÃ‚Â Ã¢â‚¬Â¦ Whats wrong with you guys? @ibm	ibm aix ~> first tcp - now icmp - whats wrong with you guys? @ibm	ibm aix ~> first tcp - now icmp - whats wrong with you guys? @ibm	0.616667	negative	-0.125		2010-08-04	0	0	0	0	0	0	131.27	0.2	8.86667	32	0	2	0
2018-05-11	Black & White in my Green Room | @ibm #ibmbestof2018 https://ift.tt/2KVLlCvÃ‚Â pic.twitter.com/OyYuoFQbvH	black & white in my green room | @ibm #ibmbestof2018	black & white in my green room | @ibm #ibmbestof2018	0.244444	negative	-0.122222		2010-08-05	0	0	0	0	0	0	131.83	0.2	8.86667	32	0	2	0
2018-04-05	.@IBM is revolutionizing the game with AI player highlights. What does that mean? Let's simplify it with @M_ryan02 and @briantong. Full version here: https://bit.ly/2H1VT43Ã‚Â #TheMasters #IBMsportspic.twitter.com/j4s9W03JZ8	.@ibm is revolutionizing the game with ai player highlights. what does that mean? let's simplify it with @m_ryan02 and @briantong. full version here: #themasters #ibmsportspic.twitter.com/j4s9w03jz8	.@ibm is revolutionizing the game with ai player highlights. what does that mean? let's simplify it with @m_ryan02 and @briantong. full version here: #themasters #ibmsportspic.twitter.com/j4s9w03jz8	0.545833	negative	-0.120833		2010-08-06	0	0	0	0	0	0	130.14	0.2	8.86667	32	0	2	0
2018-07-06	Gael Monfils playing the @Gael_Monfils wayÃ¢â‚¬Â¦_x000D_ @IBM break down the FrenchmanÃ¢â‚¬â„¢s third round victory at #Wimbledon_x000D_ #FindTheAdvantagepic.twitter.com/wu8KZYRben	gael monfils playing the @gael_monfils way_x000D_ @ibm break down the frenchmans third round victory at #wimbledon_x000D_ #findtheadvantagepic.twitter.com/wu8kzyrben	gael monfils playing the @gael_monfils way_x000D_ @ibm break down the frenchmans third round victory at #wimbledon_x000D_ #findtheadvantagepic.twitter.com/wu8kzyrben	0.22963	negative	-0.118519		2010-08-07	0	0	0	0	0	0	130.14	0.2	8.86667	32	0	2	0
2018-06-22	When only a single broadcasting network is in direct opposition to ALL the other networks FOX is clearly not accurate in it's reporting and is pushing a false narrative about facts. I will not support any business that supports FOX!pic.twitter.com/1vEj03dO6C	when only a single broadcasting network is in direct opposition to all the other networks fox is clearly not accurate in it's reporting and is pushing a false narrative about facts. i will not support any business that supports fox!pic.twitter.com/1vej03do6c	when only a single broadcasting network is in direct opposition to all the other networks fox is clearly not accurate in it's reporting and is pushing a false narrative about facts. i will not support any business that supports fox!pic.twitter.com/1vej03do6c	0.537103	negative	-0.116071		2010-08-08	0	0	0	0	0	0	130.14	0.2	8.86667	32	0	2	0
2014-10-21	$IBM is down 10% over the last 36 hours. _x000D_ It's currently hitting its lowest levels since late 2011 -> http://stks.co/d18qj	$ibm is down 10% over the last 36 hours. _x000D_ it's currently hitting its lowest levels since late 2011 ->	$ibm is down 10% over the last 36 hours. _x000D_ it's currently hitting its lowest levels since late 2011 ->	0.338889	negative	-0.113889		2010-08-09	0	0	0	0	0	0	132	0.2	8.86667	32	0	2	0
2014-08-07	New microchip mimics brainÃ¢â‚¬â„¢s efficiency; uses 100x less power for complex processing than state-of-the-art chips @IBM http://ow.ly/A4Rau	new microchip mimics brains efficiency; uses 100x less power for complex processing than state-of-the-art chips @ibm	new microchip mimics brains efficiency; uses 100x less power for complex processing than state-of-the-art chips @ibm	0.307071	negative	-0.110101		2010-08-10	1	0	0	1	0	0	131.84	0.2	8.86667	33	1	3	1
2018-01-11	This is @IBMÃ¢â‚¬â„¢s quantum computer. Crazy cool andÃ¢â‚¬â€not gonna lieÃ¢â‚¬â€a little bit emotional. This is like seeing ENIAC in the day. #CES2018 pic.twitter.com/KkkV2uD2N3	this is @ibms quantum computer. crazy cool andnot gonna liea little bit emotional. this is like seeing eniac in the day. #ces2018 pic.twitter.com/kkkv2ud2n3	this is @ibms quantum computer. crazy cool andnot gonna liea little bit emotional. this is like seeing eniac in the day. #ces2018 pic.twitter.com/kkkv2ud2n3	0.675	negative	-0.109375		2010-08-11	0	0	0	0	0	0	129.83	0.2	8.86667	33	0	2	0
2016-10-27	The @AlexDaKid + @IBMWatson musical collaboration, "Not Easy"Ã‚Â isÃ‚Â #1 on the Spotify Viral 50. here: http://bit.ly/2eIysM8Ã‚Â pic.twitter.com/VFyyUAPbHw	the @alexdakid + @ibmwatson musical collaboration, "not easy"is#1 on the spotify viral 50. here:	the @alexdakid + @ibmwatson musical collaboration, "not easy"is#1 on the spotify viral 50. here:	0.416667	negative	-0.108333		2010-08-12	0	0	0	0	0	0	128.3	0.2	8.86667	33	0	2	0
2015-11-28	Black Friday digitally dominated? Online sales up, @ShopperTrak says store sales down http://cnnmon.ie/1TjhjXfÃ‚Â @IBM pic.twitter.com/evhQNVCYCn	black friday digitally dominated? online sales up, @shoppertrak says store sales down @ibm pic.twitter.com/evhqnvcycn	black friday digitally dominated? online sales up, @shoppertrak says store sales down @ibm pic.twitter.com/evhqnvcycn	0.240741	negative	-0.107407		2010-08-13	0	0	0	0	0	0	127.87	0.2	8.86667	33	0	2	0
2015-10-19	A week from today IÃ¢â‚¬â„¢ll be live streaming #ibminsight event in Vegas w/ @IBM team & Social Influencers! #Periscopepic.twitter.com/ESApLy2hh2	a week from today ill be live streaming #ibminsight event in vegas w/ @ibm team & social influencers! #periscopepic.twitter.com/esaply2hh2	a week from today ill be live streaming #ibminsight event in vegas w/ @ibm team & social influencers! #periscopepic.twitter.com/esaply2hh2	0.522222	negative	-0.107323		2010-08-14	0	0	0	0	0	0	127.87	0.2	8.86667	33	0	2	0
2015-08-05	An @IBMsecurity expert on why #cybersecurity is so difficult to get right: http://bit.ly/1OOstArÃ‚Â via @HarvardBizpic.twitter.com/tLXW05NnSv	an @ibmsecurity expert on why #cybersecurity is so difficult to get right: via @harvardbizpic.twitter.com/tlxw05nnsv	an @ibmsecurity expert on why #cybersecurity is so difficult to get right: via @harvardbizpic.twitter.com/tlxw05nnsv	0.767857	negative	-0.107143		2010-08-15	0	0	0	0	0	0	127.87	0.2	8.86667	33	0	2	0
2018-06-13	The IBM-built Summit supercomputer can perform an estimated 200 quadrillion calculations per second. What does that mean in human terms? http://bitly.com/2t2glIUÃ‚Â #IBMSummitpic.twitter.com/omQHVKPf3m	the ibm-built summit supercomputer can perform an estimated 200 quadrillion calculations per second. what does that mean in human terms? #ibmsummitpic.twitter.com/omqhvkpf3m	the ibm-built summit supercomputer can perform an estimated 200 quadrillion calculations per second. what does that mean in human terms? #ibmsummitpic.twitter.com/omqhvkpf3m	0.2625	negative	-0.104167		2010-08-16	0	0	0	0	0	0	127.77	0.2	8.86667	33	0	2	0
2018-01-12	How can Artificial Intelligence support delivery of Sustainable Development Goals?_x000D_ This labour saving collaboration between @UNDP &amp; @IBM to assess alignment of national action plans w/ #SDGs has profound implications&massive potential_x000D_ MUST READhttp://www.undp.org/content/undp/en/home/blog/2018/ai-and-the-future-of-our-work.htmlÃ‚Â Ã¢â‚¬Â¦pic.twitter.com/sRUelbFhWu	how can artificial intelligence support delivery of sustainable development goals?_x000D_ this labour saving collaboration between @undp &amp; @ibm to assess alignment of national action plans w/ #sdgs has profound implications&massive potential_x000D_ must read	how can artificial intelligence support delivery of sustainable development goals?_x000D_ this labour saving collaboration between @undp &amp; @ibm to assess alignment of national action plans w/ #sdgs has profound implications&massive potential_x000D_ must read	0.775	negative	-0.104167		2010-08-17	0	0	0	0	0	0	128.45	0.2	8.86667	33	0	2	0
2015-05-26	Daily Data Viz: Breaking down the average age of players on the WTA, ATP Tours: http://on.si.com/1J25NfkÃ‚Â @IBM #RG15pic.twitter.com/7IIcQA7roj	daily data viz: breaking down the average age of players on the wta, atp tours: @ibm #rg15pic.twitter.com/7iicqa7roj	daily data viz: breaking down the average age of players on the wta, atp tours: @ibm #rg15pic.twitter.com/7iicqa7roj	0.22963	negative	-0.101852		2010-08-18	0	0	0	0	0	0	129.39	0.2	8.86667	33	0	2	0
2013-12-10	IBM Smarter PlanetVoice: Who's At The Center Of The Banking Universe? You http://onforb.es/19dgwT8Ã‚Â @IBM	ibm smarter planetvoice: who's at the center of the banking universe? you @ibm	ibm smarter planetvoice: who's at the center of the banking universe? you @ibm	0.1	negative	-0.1		2010-08-19	0	0	0	0	0	0	128.9	0.2	8.86667	33	0	2	0
2013-10-22	News: IBM opens Federal Cloud Innovation Center in Washington, D.C. http://ibm.co/1deLwEMÃ‚Â #IBMFedForum #IBMcloud	news: ibm opens federal cloud innovation center in washington, d.c. #ibmfedforum #ibmcloud	news: ibm opens federal cloud innovation center in washington, d.c. #ibmfedforum #ibmcloud	0.1	negative	-0.1		2010-08-20	0	0	0	0	0	0	127.5	0.2	8.86667	33	0	2	0
2013-03-13	From the the ASTRON and IBM Center for Exascale Technology in Dwingeloo, Netherlands: http://bit.ly/10Oj07z	from the the astron and ibm center for exascale technology in dwingeloo, netherlands:	from the the astron and ibm center for exascale technology in dwingeloo, netherlands:	0.1	negative	-0.1		2010-08-21	0	0	0	0	0	0	127.5	0.2	8.86667	33	0	2	0
2014-12-14	Curious about what my #datapreneur business looks like from the inside? -> @IBM video interview http://goo.gl/la2NRzÃ‚Â #datascience #bigdata	curious about what my #datapreneur business looks like from the inside? -> @ibm video interview #datascience #bigdata	curious about what my #datapreneur business looks like from the inside? -> @ibm video interview #datascience #bigdata	1	negative	-0.1		2010-08-22	0	0	0	0	0	0	127.5	0.2	8.86667	33	0	2	0
2014-11-10	Ginni Rometty discussing big data w/ CEOs of Mitsubishi Heavy Industries and Suntory #thinkforum @IBM @IBM_JAPANpic.twitter.com/WrwKxeJ6xP	ginni rometty discussing big data w/ ceos of mitsubishi heavy industries and suntory #thinkforum @ibm @ibm_japanpic.twitter.com/wrwkxej6xp	ginni rometty discussing big data w/ ceos of mitsubishi heavy industries and suntory #thinkforum @ibm @ibm_japanpic.twitter.com/wrwkxej6xp	0.3	negative	-0.1		2010-08-23	0	0	0	0	0	0	126.47	0.2	8.86667	33	0	2	0
2014-10-20	$IBM's earnings were "not what we expected", CEO Ginni Rometty tells CNBC's @davidfaber.	$ibm's earnings were "not what we expected", ceo ginni rometty tells cnbc's @davidfaber.	$ibm's earnings were "not what we expected", ceo ginni rometty tells cnbc's @davidfaber.	0.4	negative	-0.1		2010-08-24	0	0	0	0	0	0	124.9	0.2	8.86667	33	0	2	0
2014-09-18	15-second sneak peek inside the @SoftLayer data center in Addison, TX: http://instagram.com/p/tF67h7vhuY/Ã‚Â @IBMCloudpic.twitter.com/xIcMKTWjkS	15-second sneak peek inside the @softlayer data center in addison, tx: @ibmcloudpic.twitter.com/xicmktwjks	15-second sneak peek inside the @softlayer data center in addison, tx: @ibmcloudpic.twitter.com/xicmktwjks	0.1	negative	-0.1		2010-08-25	0	0	0	0	0	0	125.27	0.2	8.86667	33	0	2	0
2014-09-07	10 years ago, the NFL spent months writing team schedules by hand. Today, @IBM analytics does it in hours http://shar.es/11d3q0	10 years ago, the nfl spent months writing team schedules by hand. today, @ibm analytics does it in hours	10 years ago, the nfl spent months writing team schedules by hand. today, @ibm analytics does it in hours	0.1	negative	-0.1		2010-08-26	0	0	0	0	0	0	122.78	0.2	8.86667	33	0	2	0
2014-08-13	Florida Polytechnic University's supercomputing center will use IBM tech for STEM education http://ibm.co/1pO2RZkÃ‚Â pic.twitter.com/gshTY01tRJ	florida polytechnic university's supercomputing center will use ibm tech for stem education	florida polytechnic university's supercomputing center will use ibm tech for stem education	0.1	negative	-0.1		2010-08-27	0	0	0	0	0	0	124.73	0.2	8.86667	33	0	2	0
2014-05-29	The IBM Selectric front and center in these minimalist posters by @howsueisnow: http://bit.ly/1jxxX16Ã‚Â pic.twitter.com/NTq8AU7Kgm	the ibm selectric front and center in these minimalist posters by @howsueisnow:	the ibm selectric front and center in these minimalist posters by @howsueisnow:	0.1	negative	-0.1		2010-08-28	0	0	0	0	0	0	124.73	0.2	8.86667	33	0	2	0
2014-05-29	RT @IBMWatson: Memorial Sloan Kettering Cancer Center uses #IBMWatson technology for cancer research. #MadeWithIBM https://twitter.com/IBMWatson/status/472014090924474369/photo/1pic.twitter.com/HHnFbZGhZ8	rt @ibmwatson: memorial sloan kettering cancer center uses #ibmwatson technology for cancer research. #madewithibm	rt @ibmwatson: memorial sloan kettering cancer center uses #ibmwatson technology for cancer research. #madewithibm	0.1	negative	-0.1		2010-08-29	0	0	0	0	0	0	124.73	0.2	8.86667	33	0	2	0
2014-01-21	IBM shares sink on lower than expected sales http://onforb.es/19LLJPwÃ‚Â $IBM	ibm shares sink on lower than expected sales $ibm	ibm shares sink on lower than expected sales $ibm	0.4	negative	-0.1		2010-08-30	0	0	0	0	0	0	123.4	0.2	8.86667	33	0	2	0
2015-12-19	@IBM #Linux Foundation To Replicate The #blockchain Tech To Improve A Wide Range Of Services https://shar.es/1GdA94Ã‚Â pic.twitter.com/pnPafekXEo	@ibm #linux foundation to replicate the #blockchain tech to improve a wide range of services	@ibm #linux foundation to replicate the #blockchain tech to improve a wide range of services	0.4	negative	-0.1		2010-08-31	0	0	0	0	0	0	123.13	0.2	8.86667	33	0	2	0
2015-11-30	#CyberMonday online sales expected to rise 18% according to IBM forecasts http://bloom.bg/1XCCZOxÃ‚Â via @business	#cybermonday online sales expected to rise 18% according to ibm forecasts via @business	#cybermonday online sales expected to rise 18% according to ibm forecasts via @business	0.4	negative	-0.1		2010-09-01	1	0	1	0	0	0	125.77	0.2	8.86667	33	0	2	1
2015-11-24	IBM Watson tries to predict the biggest holiday shopping trends http://wpo.st/gZbr0Ã‚Â @ibm @ibmwatson	ibm watson tries to predict the biggest holiday shopping trends @ibm @ibmwatson	ibm watson tries to predict the biggest holiday shopping trends @ibm @ibmwatson	0.4	negative	-0.1		2010-09-02	0	0	0	0	0	0	125.04	0.2	8.86667	33	0	2	0
2015-10-27	The SEC is investigating @IBM's #accounting tactics: http://money.cnn.com/2015/10/27/investing/ibm-sec-investigation-ireland/index.htmlÃ‚Â Ã¢â‚¬Â¦ $IBM pic.twitter.com/XttHXd4Koa	the sec is investigating @ibm's #accounting tactics: $ibm pic.twitter.com/xtthxd4koa	the sec is investigating @ibm's #accounting tactics: $ibm pic.twitter.com/xtthxd4koa	0.6	negative	-0.1		2010-09-03	0	0	0	0	0	0	127.58	0.2	8.86667	33	0	2	0
2015-10-22	.@IBM, @HartreeCentre, @nvidia and @mellanoxtech Launch #HPC @OpenPOWERorg Acceleration & Design Center http://www.hpcwire.com/off-the-wire/ibm-hartree-centre-nvidia-and-mellanox-launch-hpc-power-acceleration-and-design-center-for-business/Ã‚Â Ã¢â‚¬Â¦ via @HPCwire	.@ibm, @hartreecentre, @nvidia and @mellanoxtech launch #hpc @openpowerorg acceleration & design center via @hpcwire	.@ibm, @hartreecentre, @nvidia and @mellanoxtech launch #hpc @openpowerorg acceleration & design center via @hpcwire	0.1	negative	-0.1		2010-09-04	0	0	0	0	0	0	127.58	0.2	8.86667	33	0	2	0
2015-10-19	YTD $IBM has spent ~$4b buying stock at an avg cost $157. Improved EPS by 2%. Shares -15%. Mb Watson can explain... pic.twitter.com/FJ7tiPeoBI	ytd $ibm has spent ~$4b buying stock at an avg cost $157. improved eps by 2%. shares -15%. mb watson can explain... pic.twitter.com/fj7tipeobi	ytd $ibm has spent ~$4b buying stock at an avg cost $157. improved eps by 2%. shares -15%. mb watson can explain... pic.twitter.com/fj7tipeobi	0.1	negative	-0.1		2010-09-05	0	0	0	0	0	0	127.58	0.2	8.86667	33	0	2	0
2015-09-22	Lars Gielg of @IBM stresses the importance of making mental health visible in the workplace at #EBLive #mentalhealth #EmployeeBenefits	lars gielg of @ibm stresses the importance of making mental health visible in the workplace at #eblive #mentalhealth #employeebenefits	lars gielg of @ibm stresses the importance of making mental health visible in the workplace at #eblive #mentalhealth #employeebenefits	0.2	negative	-0.1		2010-09-06	0	0	0	0	0	0	127.58	0.2	8.86667	33	0	2	0
2015-09-16	HCL and @IBM to set up an Incubation Center to jointly develop #IoT solutions, http://www.hcltech.com/press-releases/hcl-unveils-strategic-initiative-accelerate-iot-adoptionÃ‚Â Ã¢â‚¬Â¦ #innovation	hcl and @ibm to set up an incubation center to jointly develop #iot solutions, #innovation	hcl and @ibm to set up an incubation center to jointly develop #iot solutions, #innovation	0.1	negative	-0.1		2010-09-07	0	0	0	0	0	0	125.95	0.2	8.86667	33	0	2	0
2015-07-22	Why is @IBM sponsoring a serial harasser as a speaker at #OSCON? http://www.breitbart.com/big-journalism/2015/06/29/harping-on-the-hypocrisy-and-lies-of-twitters-most-notorious-anti-abuse-activist-randi-harper-part-1/Ã‚Â Ã¢â‚¬Â¦ http://www.oscon.com/open-source-2015/public/schedule/speaker/180948Ã‚Â Ã¢â‚¬Â¦https://twitter.com/SteveBeier/status/623952624480468992Ã‚Â Ã¢â‚¬Â¦ #OSCON #apachespark We'…	why is @ibm sponsoring a serial harasser as a speaker at #oscon? #oscon #apachespark we're hiring! come see us at the #ibm booth. spark technology center pic.twitter.com/ptntywuml6	why is @ibm sponsoring a serial harasser as a speaker at #oscon? #oscon #apachespark we're hiring! come see us at the #ibm booth. spark technology center pic.twitter.com/ptntywuml6	0.1	negative	-0.1		2010-09-08	0	0	0	0	0	0	126.08	0.2	8.86667	33	0	2	0
2015-05-12	.@IBMresearch invents silicon photonics device that can transmit 100 gigabits of data per sec http://ibm.co/1PEPdlOÃ‚Â pic.twitter.com/xqaTvpADZk	.@ibmresearch invents silicon photonics device that can transmit 100 gigabits of data per sec	.@ibmresearch invents silicon photonics device that can transmit 100 gigabits of data per sec	0.6	negative	-0.1		2010-09-09	0	0	0	0	0	0	126.36	0.2	8.86667	33	0	2	0
2015-03-18	No end in sight to the growth of #cloud #analytics--46% expected this year. @IBM @Microsoft #BigData http://bit.ly/1MsR4KO	no end in sight to the growth of #cloud #analytics--46% expected this year. @ibm @microsoft #bigdata	no end in sight to the growth of #cloud #analytics--46% expected this year. @ibm @microsoft #bigdata	0.4	negative	-0.1		2010-09-10	0	0	0	0	0	0	127.99	0.2	8.86667	33	0	2	0
2015-02-26	From the archives: La Gaude Research Center in France, completed in 1962, designed by architect Marcel Breuer #TBTpic.twitter.com/eSitpHNLy3	from the archives: la gaude research center in france, completed in 1962, designed by architect marcel breuer #tbtpic.twitter.com/esitphnly3	from the archives: la gaude research center in france, completed in 1962, designed by architect marcel breuer #tbtpic.twitter.com/esitphnly3	0.1	negative	-0.1		2010-09-11	1	0	0	1	0	0	127.99	0.2	8.86667	34	1	3	1
2015-02-22	Go Matt! "@erichgore: #ibminterconnect @ibm Engagement Center powered by @mutualmind prep session with @mdenning8 pic.twitter.com/IQtsotfkln"	go matt! "@erichgore: #ibminterconnect @ibm engagement center powered by @mutualmind prep session with @mdenning8 pic.twitter.com/iqtsotfkln"	go matt! "@erichgore: #ibminterconnect @ibm engagement center powered by @mutualmind prep session with @mdenning8 pic.twitter.com/iqtsotfkln"	0.1	negative	-0.1		2010-09-12	0	0	0	0	0	0	127.99	0.2	8.86667	34	0	2	0
2016-12-26	"Once widely adopted, blockchain will transform the world." Read the WSJ op-ed by @IBM CEO @GinniRomettyhttp://on.wsj.com/2egFOK9	"once widely adopted, blockchain will transform the world." read the wsj op-ed by @ibm ceo @ginnirometty	"once widely adopted, blockchain will transform the world." read the wsj op-ed by @ibm ceo @ginnirometty	0.4	negative	-0.1		2010-09-13	0	0	0	0	0	0	129.61	0.2	8.86667	34	0	2	0
2016-11-15	.@IBMWatson IoT GM, Harriet Green discusses how the #IoT and #blockchain will reinvent the global supply chain: http://bit.ly/2gf5p76Ã‚Â pic.twitter.com/QFXwSV1k8m	.@ibmwatson iot gm, harriet green discusses how the #iot and #blockchain will reinvent the global supply chain:	.@ibmwatson iot gm, harriet green discusses how the #iot and #blockchain will reinvent the global supply chain:	0.15	negative	-0.1		2010-09-14	1	0	1	0	0	0	128.85	0.2	8.86667	34	0	2	1
2016-10-24	Packed house for @IBM CDO @rwlord presentation on Developing for a cognitive era! #IBMwow #WatsonMarketing #cognitivecomputingpic.twitter.com/Dvdp8q0ITO Ã¢â‚¬â€œ at Mandalay Bay Convention Center	packed house for @ibm cdo @rwlord presentation on developing for a cognitive era! #ibmwow #watsonmarketing #cognitivecomputingpic.twitter.com/dvdp8q0ito at mandalay bay convention center	packed house for @ibm cdo @rwlord presentation on developing for a cognitive era! #ibmwow #watsonmarketing #cognitivecomputingpic.twitter.com/dvdp8q0ito at mandalay bay convention center	0.1	negative	-0.1		2010-09-15	0	0	0	0	0	0	129.43	0.2	8.86667	34	0	2	0
2016-09-28	Banks are adopting #blockchain dramatically faster than expected (via @Reuters): http://reut.rs/2dbifiLÃ‚Â pic.twitter.com/0yIMTaI9f5	banks are adopting #blockchain dramatically faster than expected (via @reuters):	banks are adopting #blockchain dramatically faster than expected (via @reuters):	0.4	negative	-0.1		2010-09-16	0	0	0	0	0	0	129.67	0.2	8.86667	34	0	2	0
2016-09-22	Smallest Movie ever! Made by @IBM by manipulating atoms. #nanotechnology #GigaomChange2016pic.twitter.com/lH4wCpW1Bj Ã¢â‚¬â€œ at AT&T Conference Center	smallest movie ever! made by @ibm by manipulating atoms. #nanotechnology #gigaomchange2016pic.twitter.com/lh4wcpw1bj at at&t conference center	smallest movie ever! made by @ibm by manipulating atoms. #nanotechnology #gigaomchange2016pic.twitter.com/lh4wcpw1bj at at&t conference center	0.1	negative	-0.1		2010-09-17	0	0	0	0	0	0	130.19	0.2	8.86667	34	0	2	0
2016-04-20	.@IBMWatsonHealth and @ODHSolutions introduce a tech solution to transform mental healthcare http://zd.net/1phbXl6Ã‚Â pic.twitter.com/mXjLxI6UEj	.@ibmwatsonhealth and @odhsolutions introduce a tech solution to transform mental healthcare	.@ibmwatsonhealth and @odhsolutions introduce a tech solution to transform mental healthcare	0.2	negative	-0.1		2010-09-18	0	0	0	0	0	0	130.19	0.2	8.86667	34	0	2	0
2016-01-29	Not much difference in distance traveled to this semifinal by @andy_murray & @milosraonic Insights by @IBM pic.twitter.com/p3MpDktv2Z	not much difference in distance traveled to this semifinal by @andy_murray & @milosraonic insights by @ibm pic.twitter.com/p3mpdktv2z	not much difference in distance traveled to this semifinal by @andy_murray & @milosraonic insights by @ibm pic.twitter.com/p3mpdktv2z	0.2	negative	-0.1		2010-09-19	0	0	0	0	0	0	130.19	0.2	8.86667	34	0	2	0
2016-01-19	#BREAKING: IBM Corp. $IBM Q4 Revenues misses estimates, $22.06B vs. $22.07B expected	#breaking: ibm corp. $ibm q4 revenues misses estimates, $22.06b vs. $22.07b expected	#breaking: ibm corp. $ibm q4 revenues misses estimates, $22.06b vs. $22.07b expected	0.4	negative	-0.1		2010-09-20	0	0	0	0	0	0	131.79	0.2	8.86667	34	0	2	0
2017-10-31	In our universe, robotic limbs donÃ¢â‚¬â„¢t just move themselves. With Watson APIs you can program them to move: http://IBM.com/StarWarsÃ‚Â @starwarspic.twitter.com/nr7Ob1Dbbg	in our universe, robotic limbs dont just move themselves. with watson apis you can program them to move: @starwarspic.twitter.com/nr7ob1dbbg	in our universe, robotic limbs dont just move themselves. with watson apis you can program them to move: @starwarspic.twitter.com/nr7ob1dbbg	0.2	negative	-0.1		2010-09-21	0	0	0	0	0	0	131.98	0.2	8.86667	34	0	2	0
2017-10-31	We explore real-life robotic limbs that are helping people in this episode of #ScienceAndStarWars, with @IBM. #ad http://strw.rs/60098hRflÃ‚Â pic.twitter.com/7x2y4xiTmL	we explore real-life robotic limbs that are helping people in this episode of #scienceandstarwars, with @ibm. #ad	we explore real-life robotic limbs that are helping people in this episode of #scienceandstarwars, with @ibm. #ad	0.2	negative	-0.1		2010-09-22	1	0	1	0	0	0	132.57	0.2	8.86667	34	0	2	1
2017-10-10	In 5 years, #AI systems will analyze speech patterns and writing to detect mental disease: http://bitly.com/2ga2yO7Ã‚Â #WorldMentalHealthDay	in 5 years, #ai systems will analyze speech patterns and writing to detect mental disease: #worldmentalhealthday	in 5 years, #ai systems will analyze speech patterns and writing to detect mental disease: #worldmentalhealthday	0.2	negative	-0.1		2010-09-23	0	0	0	0	0	0	131.67	0.2	8.86667	34	0	2	0
2017-09-08	This #USOpen #cognitive highlight of the day captures what it takes to reach the Women's Final round. Watch here: http://bitly.com/2eLTvicÃ‚Â pic.twitter.com/f7paDrxm2M	this #usopen #cognitive highlight of the day captures what it takes to reach the women's final round. watch here:	this #usopen #cognitive highlight of the day captures what it takes to reach the women's final round. watch here:	0.7	negative	-0.1		2010-09-24	0	0	0	0	0	0	134.11	0.2	8.86667	34	0	2	0
2017-09-06	Curious about #designresearch? See how @IBM's Meghan McGrath pulls lessons from poetry into her work: http://ideo.pn/2eMdXmu	curious about #designresearch? see how @ibm's meghan mcgrath pulls lessons from poetry into her work:	curious about #designresearch? see how @ibm's meghan mcgrath pulls lessons from poetry into her work:	1	negative	-0.1		2010-09-25	2	1	1	0	1	0	134.11	1.2	8.86667	33	-1	1	1
2017-05-11	How @IBMWatson became a valued member of Smarttech's security operations center: https://ibm.co/2r6j2GRÃ‚Â #cognitive #cybersecurity	how @ibmwatson became a valued member of smarttech's security operations center: #cognitive #cybersecurity	how @ibmwatson became a valued member of smarttech's security operations center: #cognitive #cybersecurity	0.1	negative	-0.1		2010-09-26	0	0	0	0	0	0	134.11	1.2	8.86667	33	0	2	0
2017-03-13	.@IBM @GinniRometty says healthcare is a problem you can't solve alone. Data is at the center of solving these issues @IBMWatson #SXSWpic.twitter.com/a6IcJo4PT6	.@ibm @ginnirometty says healthcare is a problem you can't solve alone. data is at the center of solving these issues @ibmwatson #sxswpic.twitter.com/a6icjo4pt6	.@ibm @ginnirometty says healthcare is a problem you can't solve alone. data is at the center of solving these issues @ibmwatson #sxswpic.twitter.com/a6icjo4pt6	0.1	negative	-0.1		2010-09-27	2	0	1	1	0	1	134.65	1.2	9.86667	33	0	2	1
2017-02-21	Hear what @IBM and @Cisco are doing to redefine everyday work in this short video. @jensmeggers @Inhicho #IBMConnect #Collaboration pic.twitter.com/Zk4DGLGbDe	hear what @ibm and @cisco are doing to redefine everyday work in this short video. @jensmeggers @inhicho #ibmconnect #collaboration pic.twitter.com/zk4dglgbde	hear what @ibm and @cisco are doing to redefine everyday work in this short video. @jensmeggers @inhicho #ibmconnect #collaboration pic.twitter.com/zk4dglgbde	0.45	negative	-0.1		2010-09-28	0	0	0	0	0	0	134.89	1.2	9.86667	33	0	2	0
2017-02-15	#IBMGoT: Follow #IoT influencers on the #WatsonIoT Center tours in Munich today on @IBM Snapchat pic.twitter.com/FhNsaOo5dB	#ibmgot: follow #iot influencers on the #watsoniot center tours in munich today on @ibm snapchat pic.twitter.com/fhnsaoo5db	#ibmgot: follow #iot influencers on the #watsoniot center tours in munich today on @ibm snapchat pic.twitter.com/fhnsaoo5db	0.1	negative	-0.1		2010-09-29	0	0	0	0	0	0	135.48	1.2	9.86667	33	0	2	0
2017-01-01	#LifeInsurance firm replacing 34 human staff w/ @IBM #Watson-powered #AI #claims system http://mainichi.jp/english/articles/20161230/p2a/00m/0na/005000cÃ‚Â Ã¢â‚¬Â¦ via @themainichi #insurtech	#lifeinsurance firm replacing 34 human staff w/ @ibm #watson-powered #ai #claims system via @themainichi #insurtech	#lifeinsurance firm replacing 34 human staff w/ @ibm #watson-powered #ai #claims system via @themainichi #insurtech	0.25	negative	-0.1		2010-09-30	0	0	0	0	0	0	134.14	1.2	9.86667	33	0	2	0
2018-12-02	Ã¢â‚¬Å“From @IBM's perspective we firmly believe that every profession will be impacted by #AI. ThereÃ¢â‚¬â„¢s no question." IBM Chief Digital Officer @rwlord via @TechCrunch:https://ibm.co/2FwpJx0	from @ibm's perspective we firmly believe that every profession will be impacted by #ai. theres no question." ibm chief digital officer @rwlord via @techcrunch:	from @ibm's perspective we firmly believe that every profession will be impacted by #ai. theres no question." ibm chief digital officer @rwlord via @techcrunch:	0.2	negative	-0.1		2010-10-01	0	0	0	0	0	0	135.64	1.2	9.86667	33	0	2	0
2018-11-18	@IBM , @IBMcloud , @IBMWatson _x000D_ Could you please confirm whether the $WatsonAI token on #TRON created on September 24 is your official token on http://Tronscan.orgÃ‚Â or not?_x000D_ Much Appreciated pic.twitter.com/VM7ypBw0tt	@ibm , @ibmcloud , @ibmwatson _x000D_ could you please confirm whether the $watsonai token on #tron created on september 24 is your official token on or not?_x000D_ much appreciated pic.twitter.com/vm7ypbw0tt	@ibm , @ibmcloud , @ibmwatson _x000D_ could you please confirm whether the $watsonai token on #tron created on september 24 is your official token on or not?_x000D_ much appreciated pic.twitter.com/vm7ypbw0tt	0.1	negative	-0.1		2010-10-02	0	0	0	0	0	0	135.64	1.2	9.86667	33	0	2	0
2018-10-29	5 Predictions for Life in 2022_x000D_ @IBM @JacBurns_Comext @TriciaKicksSaaS @fisher85m @GersonRolim @intellimetri_x000D_ #AI #DigitalHealth #IoT #VR #AR #HealthTech #MachineLearning #ML #HealthCare #ArtificialIntelligence #4IR #Industry40 #Robotic #Insurtech #FutureOfWork #Disrupt #Startuppic.twitter.com/wVihhid1aH	5 predictions for life in 2022_x000D_ @ibm @jacburns_comext @triciakickssaas @fisher85m @gersonrolim @intellimetri_x000D_ #ai #digitalhealth #iot #vr #ar #healthtech #machinelearning #ml #healthcare #artificialintelligence #4ir #industry40 #robotic #insurtech #futureofwork #disrupt #startuppic.twitter.com/wvihhid1ah	5 predictions for life in 2022_x000D_ @ibm @jacburns_comext @triciakickssaas @fisher85m @gersonrolim @intellimetri_x000D_ #ai #digitalhealth #iot #vr #ar #healthtech #machinelearning #ml #healthcare #artificialintelligence #4ir #industry40 #robotic #insurtech #futureofwork #disrupt #startuppic.twitter.com/wvihhid1ah	0.2	negative	-0.1		2010-10-03	0	0	0	0	0	0	135.64	1.2	9.86667	33	0	2	0
2018-10-24	.@jencrozier shares how @IBM is reinventing #education by encouraging all people to be lifelong learners not just in the #tech industry, but every industry. This hits home for @CommonImpact as we leverage #probono to develop people-centric skills #BrandsTakingStands #3BLForumpic.twitter.com/8eoxcaPawY	.@jencrozier shares how @ibm is reinventing #education by encouraging all people to be lifelong learners not just in the #tech industry, but every industry. this hits home for @commonimpact as we leverage #probono to develop people-centric skills #brandstakingstands #3blforumpic.twitter.com/8eoxcapawy	.@jencrozier shares how @ibm is reinventing #education by encouraging all people to be lifelong learners not just in the #tech industry, but every industry. this hits home for @commonimpact as we leverage #probono to develop people-centric skills #brandstakingstands #3blforumpic.twitter.com/8eoxcapawy	0.6	negative	-0.1		2010-10-04	1	1	0	0	0	0	135.25	1.2	9.86667	32	-1	1	1
2018-10-05	#MisiÃƒÂ³nUSA2018 Visita a @IBMWatson Astor Place. Realizamos un tour por las oficinas de @IBM Manhattan y visitamos al Watson Experience Center._x000D_ ._x000D_ Visit to @IBMWatson Astor Place. We made a tour through the offices of @IBM Manhattan and visited the Watson Experience Center. pic.twitter.com/xWCHkphOt3	#misinusa2018 visita a @ibmwatson astor place. realizamos un tour por las oficinas de @ibm manhattan y visitamos al watson experience center._x000D_ ._x000D_ visit to @ibmwatson astor place. we made a tour through the offices of @ibm manhattan and visited the watson experience center. pic.twitter.com/xwchkphot3	#misinusa2018 visita a @ibmwatson astor place. realizamos un tour por las oficinas de @ibm manhattan y visitamos al watson experience center._x000D_ ._x000D_ visit to @ibmwatson astor place. we made a tour through the offices of @ibm manhattan and visited the watson experience center. pic.twitter.com/xwchkphot3	0.1	negative	-0.1		2010-10-05	0	0	0	0	0	0	137.66	1.2	9.86667	32	0	2	0
2018-09-17	A smarter future does not belong to the few. It belongs to all of us. Read @IBM's annual report to discover the growth of our technology: https://ibm.co/2p8E5tYÃ‚Â pic.twitter.com/vEV9xX7gTF	a smarter future does not belong to the few. it belongs to all of us. read @ibm's annual report to discover the growth of our technology:	a smarter future does not belong to the few. it belongs to all of us. read @ibm's annual report to discover the growth of our technology:	0.1125	negative	-0.1		2010-10-06	0	0	0	0	0	0	137.84	1.2	9.86667	32	0	2	0
2018-09-17	Ã¢â‚¬Å“From @IBM's perspective we firmly believe that every profession will be impacted by #AI. ThereÃ¢â‚¬â„¢s no question." IBM Chief Digital Officer @rwlord via @TechCrunch:https://ibm.co/2FwpJx0	from @ibm's perspective we firmly believe that every profession will be impacted by #ai. theres no question." ibm chief digital officer @rwlord via @techcrunch:	from @ibm's perspective we firmly believe that every profession will be impacted by #ai. theres no question." ibm chief digital officer @rwlord via @techcrunch:	0.2	negative	-0.1		2010-10-07	2	0	1	1	0	1	138.72	1.2	10.8667	32	0	2	1
2018-08-16	.@IBM and National Center for Learning Disabilities Release Watson-Enabled Tool for Teachers https://prn.to/2BiM0NOÃ‚Â @IBMWatson #AI #teaching	.@ibm and national center for learning disabilities release watson-enabled tool for teachers @ibmwatson #ai #teaching	.@ibm and national center for learning disabilities release watson-enabled tool for teachers @ibmwatson #ai #teaching	0.1	negative	-0.1		2010-10-08	0	0	0	0	0	0	138.85	1.2	10.8667	32	0	2	0
2018-06-22	I will never use nor purchase your products nor services while you advertise on Fox Propaganda Network	i will never use nor purchase your products nor services while you advertise on fox propaganda network	i will never use nor purchase your products nor services while you advertise on fox propaganda network	0.1	negative	-0.1		2010-10-09	0	0	0	0	0	0	138.85	1.2	10.8667	32	0	2	0
2018-05-27	A smarter future does not belong to the few. It belongs to all of us. Read @IBM's annual report to discover the growth of our technology: http://ibm.co/2p8E5tYÃ‚Â pic.twitter.com/N3kZYMqSkM	a smarter future does not belong to the few. it belongs to all of us. read @ibm's annual report to discover the growth of our technology:	a smarter future does not belong to the few. it belongs to all of us. read @ibm's annual report to discover the growth of our technology:	0.1125	negative	-0.1		2010-10-10	0	0	0	0	0	0	138.85	1.2	10.8667	32	0	2	0
2018-05-05	A smarter future does not belong to the few. It belongs to all of us. Read @IBM's annual report to discover the growth of our technology: http://ibm.co/2p8E5tYÃ‚Â pic.twitter.com/gygfs8CoDi	a smarter future does not belong to the few. it belongs to all of us. read @ibm's annual report to discover the growth of our technology:	a smarter future does not belong to the few. it belongs to all of us. read @ibm's annual report to discover the growth of our technology:	0.1125	negative	-0.1		2010-10-11	0	0	0	0	0	0	139.66	1.2	10.8667	32	0	2	0
2018-03-29	A smarter future does not belong to the few. It belongs to all of us. Read @IBM's annual report to discover the growth of our technology: https://ibm.co/2p8E5tYÃ‚Â pic.twitter.com/BOgYuWVHEA	a smarter future does not belong to the few. it belongs to all of us. read @ibm's annual report to discover the growth of our technology:	a smarter future does not belong to the few. it belongs to all of us. read @ibm's annual report to discover the growth of our technology:	0.1125	negative	-0.1		2010-10-12	2	0	1	1	0	1	139.85	1.2	11.8667	32	0	2	1
2018-01-14	A multi-year relationship designed to accelerate Power Systems adoption for @IBM and strengthen Tech MahindraÃ¢â‚¬â„¢s offerings around virtualization, data center transformation and high-performance computing - http://bit.ly/2DaSjU5Ã‚Â pic.twitter.com/ChPvYsTLVy	a multi-year relationship designed to accelerate power systems adoption for @ibm and strengthen tech mahindras offerings around virtualization, data center transformation and high-performance computing -	a multi-year relationship designed to accelerate power systems adoption for @ibm and strengthen tech mahindras offerings around virtualization, data center transformation and high-performance computing -	0.1	negative	-0.1		2010-10-13	0	0	0	0	0	0	140.37	1.2	11.8667	32	0	2	0
2018-01-04	What Silicon Valley misunderstands about #Banking and #FinTech will lead to distinction between winners and losers on #Digital innovation | @IBMFinTech @IBM @JimMarous @mims @MCins_ @SpirosMargaris @matteorizzi @BourseetTrading @AntonioSelas @Xbond49 |https://thefinancialbrand.com/69478/digital-banking-fintech-innovation-selling/Ã‚Â Ã¢â‚¬Â¦	what silicon valley misunderstands about #banking and #fintech will lead to distinction between winners and losers on #digital innovation | @ibmfintech @ibm @jimmarous @mims @mcins_ @spirosmargaris @matteorizzi @bourseettrading @antonioselas @xbond49 |	what silicon valley misunderstands about #banking and #fintech will lead to distinction between winners and losers on #digital innovation | @ibmfintech @ibm @jimmarous @mims @mcins_ @spirosmargaris @matteorizzi @bourseettrading @antonioselas @xbond49 |	0.1	negative	-0.1		2010-10-14	0	0	0	0	0	0	141.5	1.2	11.8667	32	0	2	0
2009-02-17	Is there an official IBM twitter account ? @IBM seems dead. Anyone think we should contact some internal PR person to create one?	is there an official ibm twitter account ? @ibm seems dead. anyone think we should contact some internal pr person to create one?	is there an official ibm twitter account ? @ibm seems dead. anyone think we should contact some internal pr person to create one?	0.2	negative	-0.1		2010-10-15	0	0	0	0	0	0	141.06	1.2	11.8667	32	0	2	0
2010-09-25	The 10 States About To Get Crushed In The US-China Trade War $CSCO $GT $IBM $HPQ $DOW $DELL $MSFT $ORCL http://read.bi/d9C4Uc	the 10 states about to get crushed in the us-china trade war $csco $gt $ibm $hpq $dow $dell $msft $orcl	the 10 states about to get crushed in the us-china trade war $csco $gt $ibm $hpq $dow $dell $msft $orcl	0.1	negative	-0.1		2010-10-16	0	0	0	0	0	0	141.06	1.2	11.8667	32	0	2	0
2011-03-18	SEC Charges IBM With Bribery $IBM by @MattRosoff http://read.bi/fgTxhM	sec charges ibm with bribery $ibm by @mattrosoff	sec charges ibm with bribery $ibm by @mattrosoff	0.6	negative	-0.1		2010-10-17	0	0	0	0	0	0	141.06	1.2	11.8667	32	0	2	0
2012-06-18	I'm moderating six conversations with design leaders for @AIGAdesign & @Aquent, starting with Lee Green of @IBM http://www.aiga.org/Industry-Insights-Webinars/Ã‚Â Ã¢â‚¬Â¦	i'm moderating six conversations with design leaders for @aigadesign & @aquent, starting with lee green of @ibm	i'm moderating six conversations with design leaders for @aigadesign & @aquent, starting with lee green of @ibm	0.2	negative	-0.1		2010-10-18	4	1	2	1	0.5	0.5	142.83	1.7	12.3667	32	0	2	2
2012-05-04	IBM receives World Environmental Center sustainability award for environmental efforts & smarter cities techhttp://twitpic.com/9h5yli	ibm receives world environmental center sustainability award for environmental efforts & smarter cities tech	ibm receives world environmental center sustainability award for environmental efforts & smarter cities tech	0.1	negative	-0.1		2010-10-19	0	0	0	0	0	0	138.03	1.7	12.3667	32	0	2	0
2012-04-23	IBM Tries To Screw Salespeople Out Of Commissions, Says One Who Just Quit $IBM by @Julie188http://read.bi/I6NCX7	ibm tries to screw salespeople out of commissions, says one who just quit $ibm by @julie188	ibm tries to screw salespeople out of commissions, says one who just quit $ibm by @julie188	0.4	negative	-0.1		2010-10-20	0	0	0	0	0	0	139.07	1.7	12.3667	32	0	2	0
2012-01-01	Trouble remembering all your passwords? In the future your face may be all you need_x000D_ http://bit.ly/sMQ298Ã‚Â _x000D_ @IBM @Forbes @bill_fischer	trouble remembering all your passwords? in the future your face may be all you need_x000D_ _x000D_ @ibm @forbes @bill_fischer	trouble remembering all your passwords? in the future your face may be all you need_x000D_ _x000D_ @ibm @forbes @bill_fischer	0.1625	negative	-0.1		2010-10-21	0	0	0	0	0	0	139.83	1.7	12.3667	32	0	2	0
2018-08-15	Managing carbon credits is complex, with no central exchange for trading them. See how weÃ¢â‚¬â„¢re working with @VeridiumLabs to manage carbon credits on a public #blockchain network. http://bitly.com/2MMaXCEÃ‚Â pic.twitter.com/gIRhM1nD4P	managing carbon credits is complex, with no central exchange for trading them. see how were working with @veridiumlabs to manage carbon credits on a public #blockchain network.	managing carbon credits is complex, with no central exchange for trading them. see how were working with @veridiumlabs to manage carbon credits on a public #blockchain network.	0.238889	neutral	-0.1		2010-10-22	0	0	0	0	0	0	139.67	1.7	12.3667	32	0	2	0
2018-07-11	A few highlights from #London @FinTechWeek! @Smartlands CEO @ArnoldasNauseda held a meeting with Jason Kelly, General Manager of @IBM Blockchain Services. They discussed the evolution of asset #tokenization and collaboration with @IBMBlockchain _x000D_ $SLT $XLM @StellarOrg @JEKelley04pic.twitter.com/A8kwXMytuS	a few highlights from #london @fintechweek! @smartlands ceo @arnoldasnauseda held a meeting with jason kelly, general manager of @ibm blockchain services. they discussed the evolution of asset #tokenization and collaboration with @ibmblockchain _x000D_ $slt $xlm @stellarorg @jekelley04pic.twitter.com/a8kwxmytus	a few highlights from #london @fintechweek! @smartlands ceo @arnoldasnauseda held a meeting with jason kelly, general manager of @ibm blockchain services. they discussed the evolution of asset #tokenization and collaboration with @ibmblockchain _x000D_ $slt $xlm @stellarorg @jekelley04pic.twitter.com/a8kwxmytus	0.3	neutral	-0.1		2010-10-23	0	0	0	0	0	0	139.67	1.7	12.3667	32	0	2	0
2014-04-23	There were a ton of rumors about Buffett turning against $IBM but it is now clear he hasn't soured on it AT ALL. My trust owns some	there were a ton of rumors about buffett turning against $ibm but it is now clear he hasn't soured on it at all. my trust owns some	there were a ton of rumors about buffett turning against $ibm but it is now clear he hasn't soured on it at all. my trust owns some	0.241667	neutral	-0.1		2010-10-24	0	0	0	0	0	0	139.67	1.7	12.3667	32	0	2	0
2018-09-07	Pursuing artificial intelligence that's free of bias @GeneticLiteracy Project http://bit.ly/2BZPAwMÃ‚Â #ArtificialIntelligence #AI #MachineLearning #DeepLearning #Fintech #Insurtech #Datascience #Robotics #HealthTech #ibm #Marketing @IBM @MikeQuindazzi @David_Worley1 @DioFavataspic.twitter.com/NlrRZ8xm85	pursuing artificial intelligence that's free of bias @geneticliteracy project #artificialintelligence #ai #machinelearning #deeplearning #fintech #insurtech #datascience #robotics #healthtech #ibm #marketing @ibm @mikequindazzi @david_worley1 @diofavataspic.twitter.com/nlrrz8xm85	pursuing artificial intelligence that's free of bias @geneticliteracy project #artificialintelligence #ai #machinelearning #deeplearning #fintech #insurtech #datascience #robotics #healthtech #ibm #marketing @ibm @mikequindazzi @david_worley1 @diofavataspic.twitter.com/nlrrz8xm85	0.9	neutral	-0.1		2010-10-25	0	0	0	0	0	0	139.84	1.7	12.3667	32	0	2	0
2018-01-23	Feel badly that their criminal parents put them in this situation. I brought my wife into country legally and her kids werenÃ¢â‚¬â„¢t allowed in by LAW. They are still able to visit but not stay. Obey the laws.	feel badly that their criminal parents put them in this situation. i brought my wife into country legally and her kids werent allowed in by law. they are still able to visit but not stay. obey the laws.	feel badly that their criminal parents put them in this situation. i brought my wife into country legally and her kids werent allowed in by law. they are still able to visit but not stay. obey the laws.	0.510417	neutral	-0.1		2010-10-26	4	0	2	2	0	1	140.67	1.7	13.3667	32	0	2	2
2012-12-12	IBM's latest retirement move is bad for workers - @retirerevised http://reut.rs/VVSy9HÃ‚Â $IBM	ibm's latest retirement move is bad for workers - @retirerevised $ibm	ibm's latest retirement move is bad for workers - @retirerevised $ibm	0.783333	neutral	-0.1		2010-10-27	0	0	0	0	0	0	141.43	1.7	13.3667	32	0	2	0
2014-04-24	Case Study: The Search for New Genres of Serious Games at @IBM ~ by @INNOV8game: http://buff.ly/1lH7eGIÃ‚Â #gamificationpic.twitter.com/i7fvcDCiDE	case study: the search for new genres of serious games at @ibm ~ by @innov8game: #gamificationpic.twitter.com/i7fvcdcide	case study: the search for new genres of serious games at @ibm ~ by @innov8game: #gamificationpic.twitter.com/i7fvcdcide	0.560606	neutral	-0.0984848		2010-10-28	0	0	0	0	0	0	140.9	1.7	13.3667	32	0	2	0
2017-06-23	60 years ago, several people needed to move @IBM's 5MB hard drive Ã¢â‚¬â€and later (1964) a truck to move one computer. pic.twitter.com/hoDrVSZD4D	60 years ago, several people needed to move @ibm's 5mb hard drive and later (1964) a truck to move one computer. pic.twitter.com/hodrvszd4d	60 years ago, several people needed to move @ibm's 5mb hard drive and later (1964) a truck to move one computer. pic.twitter.com/hodrvszd4d	0.180556	neutral	-0.0972222		2010-10-29	0	0	0	0	0	0	143.6	1.7	13.3667	32	0	2	0
2017-04-20	There is only little the curriculum can do, rest is dependent on the life-skills of the students. - Dr. Subramani, .@IBM #SHRMTech17pic.twitter.com/iKS8SAG6mt	there is only little the curriculum can do, rest is dependent on the life-skills of the students. - dr. subramani, .@ibm #shrmtech17pic.twitter.com/iks8sag6mt	there is only little the curriculum can do, rest is dependent on the life-skills of the students. - dr. subramani, .@ibm #shrmtech17pic.twitter.com/iks8sag6mt	0.75	neutral	-0.09375		2010-10-30	0	0	0	0	0	0	143.6	1.7	13.3667	32	0	2	0
2018-08-03	Captain Obvious does not work at The New York Times, a blatant racist does. _x000D_ What does the @nytimes advertiser @IBM think? Does Sarah's voice reflect their corporate values? _x000D_ https://mediaequalizer.com/megancarabarth/2018/08/sarah-jeong-the-new-york-times-resident-racist-also-hates-cops-men-and-white-womenÃ‚Â Ã¢â‚¬Â¦	captain obvious does not work at the new york times, a blatant racist does. _x000D_ what does the @nytimes advertiser @ibm think? does sarah's voice reflect their corporate values? _x000D_	captain obvious does not work at the new york times, a blatant racist does. _x000D_ what does the @nytimes advertiser @ibm think? does sarah's voice reflect their corporate values? _x000D_	0.363636	neutral	-0.0909091		2010-10-31	1	0	0	1	0	0	143.6	1.7	13.3667	33	1	3	1
2018-09-07	US has no federal laws on police use of automated facial analysis. #BigTech is taking advantage. @IBM contracted with @Microsoft subsidiary to provide video analytics for NYPD that can automate racial profiling. Halt/Regulate/Ban #FacePolicing? Another alternative? Weigh in.https://twitter.com/georgejoseph94/status/1037693720483770369Ã‚Â Ã¢â‚¬Â¦ SCOOP: With secret access to NYPD CCTV @IBM created…	us has no federal laws on police use of automated facial analysis. #bigtech is taking advantage. @ibm contracted with @microsoft subsidiary to provide video analytics for nypd that can automate racial profiling. halt/regulate/ban #facepolicing? another alternative? weigh in. scoop: with secret access to nypd cctv @ibm created software which tags people based on their skin tone + hair/clothing col…	us has no federal laws on police use of automated facial analysis. #bigtech is taking advantage. @ibm contracted with @microsoft subsidiary to provide video analytics for nypd that can automate racial profiling. halt/regulate/ban #facepolicing? another alternative? weigh in. scoop: with secret access to nypd cctv @ibm created software which tags people based on their skin tone + hair/clothing col…	0.384848	neutral	-0.0878788		2010-11-01	1	0	1	0	0	0	143.32	1.7	13.3667	33	0	2	1
2017-01-17	Live now: How can artificial intelligence benefit society as a whole? http://wef.ch/2itsqEUÃ‚Â #wef17 #ai @ibm @joi @satyanadella	live now: how can artificial intelligence benefit society as a whole? #wef17 #ai @ibm @joi @satyanadella	live now: how can artificial intelligence benefit society as a whole? #wef17 #ai @ibm @joi @satyanadella	0.633333	neutral	-0.0878788		2010-11-02	0	0	0	0	0	0	143.84	1.7	13.3667	33	0	2	0
2017-05-24	.@IBM As long as you support @seanhannity or any other @FoxNews program, I will not support your company/products!pic.twitter.com/rMFlYXxqmD	.@ibm as long as you support @seanhannity or any other @foxnews program, i will not support your company/products!pic.twitter.com/rmflyxxqmd	.@ibm as long as you support @seanhannity or any other @foxnews program, i will not support your company/products!pic.twitter.com/rmflyxxqmd	0.3875	neutral	-0.0875		2010-11-03	0	0	0	0	0	0	144.17	1.7	13.3667	33	0	2	0
2018-09-06	SCOOP: With secret access to NYPD CCTV @IBM created software which tags people based on their skin tone + hair/clothing color. IBM gave NYPD access, then pitched them on a new AI product which identifies people on camera as "Black," "White," and "Asian":_x000D_ https://theintercept.com/2018/09/06/nypd-surveillance-camera-skin-tone-search/Ã‚Â Ã¢â‚¬Â¦pic.twitter.com/tRKEK4Xwtg	scoop: with secret access to nypd cctv @ibm created software which tags people based on their skin tone + hair/clothing color. ibm gave nypd access, then pitched them on a new ai product which identifies people on camera as "black," "white," and "asian":_x000D_	scoop: with secret access to nypd cctv @ibm created software which tags people based on their skin tone + hair/clothing color. ibm gave nypd access, then pitched them on a new ai product which identifies people on camera as "black," "white," and "asian":_x000D_	0.317576	neutral	-0.0860606		2010-11-04	0	0	0	0	0	0	146.79	1.7	13.3667	33	0	2	0
2016-10-27	Spotted at #IBMWoW: Inside the IBM z13s single cabinet server. This is a partial view of the process and memory drawer.pic.twitter.com/ubGMY70XZI	spotted at #ibmwow: inside the ibm z13s single cabinet server. this is a partial view of the process and memory drawer.pic.twitter.com/ubgmy70xzi	spotted at #ibmwow: inside the ibm z13s single cabinet server. this is a partial view of the process and memory drawer.pic.twitter.com/ubgmy70xzi	0.257143	neutral	-0.0857143		2010-11-05	0	0	0	0	0	0	146.92	1.7	13.3667	33	0	2	0
2012-10-16	IBM sinks on sales miss: The tech giant reported third-quarter sales down 5% from a year ago. http://cnnmon.ie/XkCxr2Ã‚Â $IBM	ibm sinks on sales miss: the tech giant reported third-quarter sales down 5% from a year ago. $ibm	ibm sinks on sales miss: the tech giant reported third-quarter sales down 5% from a year ago. $ibm	0.42963	neutral	-0.0851852		2010-11-06	0	0	0	0	0	0	146.92	1.7	13.3667	33	0	2	0
2016-04-05	Salesforce, @Microsoft, and @IBM stand against @PhilBryantMS and Misssissippi anti-gay laws.https://twitter.com/ibmpolicy/status/717405845756198914Ã‚Â Ã¢â‚¬Â¦ Disappointing that Mississippi Gov @PhilBryantMS signed H.B. 1523. IBM strongly opposes this discriminatory bill. pic.twitter.com/BjGV8VQbzi	salesforce, @microsoft, and @ibm stand against @philbryantms and misssissippi anti-gay laws. disappointing that mississippi gov @philbryantms signed h.b. 1523. ibm strongly opposes this discriminatory bill. pic.twitter.com/bjgv8vqbzi	salesforce, @microsoft, and @ibm stand against @philbryantms and misssissippi anti-gay laws. disappointing that mississippi gov @philbryantms signed h.b. 1523. ibm strongly opposes this discriminatory bill. pic.twitter.com/bjgv8vqbzi	0.716667	neutral	-0.0833333		2010-11-07	0	0	0	0	0	0	146.92	1.7	13.3667	33	0	2	0
2013-09-12	"Analyze the past, consider the present and visualize the future." -Thomas J. Watson, Sr. #IBM	"analyze the past, consider the present and visualize the future." -thomas j. watson, sr. #ibm	"analyze the past, consider the present and visualize the future." -thomas j. watson, sr. #ibm	0.125	neutral	-0.0833333		2010-11-08	0	0	0	0	0	0	146.46	1.7	13.3667	33	0	2	0
2014-11-30	Analyzing Black Friday Sales Using IBM's Digital Analytics Benchmark http://onforb.es/1vDFmVOÃ‚Â #analytics $IBM #retail #BlackFriday	analyzing black friday sales using ibm's digital analytics benchmark #analytics $ibm #retail #blackfriday	analyzing black friday sales using ibm's digital analytics benchmark #analytics $ibm #retail #blackfriday	0.216667	neutral	-0.0833333		2010-11-09	0	0	0	0	0	0	146.14	1.7	13.3667	33	0	2	0
2014-06-05	this is a pretty ill pic MT @IBM: A couple stands outside the Toronto King Street Datacenter in 1963. pic.twitter.com/QnknA82rxS	this is a pretty ill pic mt @ibm: a couple stands outside the toronto king street datacenter in 1963. pic.twitter.com/qnkna82rxs	this is a pretty ill pic mt @ibm: a couple stands outside the toronto king street datacenter in 1963. pic.twitter.com/qnkna82rxs	0.683333	neutral	-0.0833333		2010-11-10	0	0	0	0	0	0	146.55	1.7	13.3667	33	0	2	0
2015-10-19	MORE: $IBM reports worst quarterly revenue since first quarter of 2002 Ã‚Â» http://cnb.cx/1M1hIYt	more: $ibm reports worst quarterly revenue since first quarter of 2002	more: $ibm reports worst quarterly revenue since first quarter of 2002	0.611111	neutral	-0.0833333		2010-11-11	0	0	0	0	0	0	145.43	1.7	13.3667	33	0	2	0
2015-09-16	In less than an hour, learn about #DeepLearning with @IBM. #BigData #datasciencehttps://twitter.com/theRab/status/644154436542005254Ã‚Â Ã¢â‚¬Â¦ What is deep learning? Find out today on #ibminsight twitter chat https://www.crowdchat.net/ibminsight	in less than an hour, learn about #deeplearning with @ibm. #bigdata #datascience what is deep learning? find out today on #ibminsight twitter chat	in less than an hour, learn about #deeplearning with @ibm. #bigdata #datascience what is deep learning? find out today on #ibminsight twitter chat	0.233333	neutral	-0.0833333		2010-11-12	0	0	0	0	0	0	143.74	1.7	13.3667	33	0	2	0
2015-07-20	IBM Smarter PlanetVoice: Making summer air travel less stressful with big data and mobile technology http://onforb.es/1MkHBaZÃ‚Â @IBM	ibm smarter planetvoice: making summer air travel less stressful with big data and mobile technology @ibm	ibm smarter planetvoice: making summer air travel less stressful with big data and mobile technology @ibm	0.0833333	neutral	-0.0833333		2010-11-13	0	0	0	0	0	0	143.74	1.7	13.3667	33	0	2	0
2015-07-15	IBM Smarter PlanetVoice: Making summer air travel less stressful with big data and mobile technology http://onforb.es/1V4bejnÃ‚Â @IBM	ibm smarter planetvoice: making summer air travel less stressful with big data and mobile technology @ibm	ibm smarter planetvoice: making summer air travel less stressful with big data and mobile technology @ibm	0.0833333	neutral	-0.0833333		2010-11-14	0	0	0	0	0	0	143.74	1.7	13.3667	33	0	2	0
2015-06-04	Predicting the less obvious connections between weather and sales: http://slate.me/1Qa4zECÃ‚Â via @slatepic.twitter.com/eC5LyLiRQu	predicting the less obvious connections between weather and sales: via @slatepic.twitter.com/ec5lylirqu	predicting the less obvious connections between weather and sales: via @slatepic.twitter.com/ec5lylirqu	0.283333	neutral	-0.0833333		2010-11-15	0	0	0	0	0	0	143.64	1.7	13.3667	33	0	2	0
2018-02-12	Did you know there are half a million open #tech #jobs in the U.S.? @IBM CEO @GinniRometty discusses #NewCollarJobs training for todayÃ¢â‚¬â„¢s changing economy. https://www.usatoday.com/story/tech/columnist/2016/12/13/we-need-fill-new-collar-jobs-employers-demand-ibms-rometty/95382248/Ã‚Â Ã¢â‚¬Â¦ #SkillsBuild @citizenIBM	did you know there are half a million open #tech #jobs in the you.s.? @ibm ceo @ginnirometty discusses #newcollarjobs training for todays changing economy. #skillsbuild @citizenibm	did you know there are half a million open #tech #jobs in the you.s.? @ibm ceo @ginnirometty discusses #newcollarjobs training for todays changing economy. #skillsbuild @citizenibm	0.333333	neutral	-0.0833333		2010-11-16	0	0	0	0	0	0	142.24	1.7	13.3667	33	0	2	0
2011-10-15	$IBM, $AMZN, $AAPL, $NUAN, $RNOW, $MAKO, $HANS, $SIMO. Don't mean to sound too 'optimistic' but seriously Technology is leading the charge	$ibm, $amzn, $aapl, $nuan, $rnow, $mako, $hans, $simo. don't mean to sound too 'optimistic' but seriously technology is leading the charge	$ibm, $amzn, $aapl, $nuan, $rnow, $mako, $hans, $simo. don't mean to sound too 'optimistic' but seriously technology is leading the charge	0.584722	neutral	-0.0819444		2010-11-17	0	0	0	0	0	0	141.95	1.7	13.3667	33	0	2	0
2013-02-01	What do @IBM, @Intel, @Microsoft, @HP & @MicronTech have in common? Find out in new #MetroPatent report: http://ow.ly/hl1fK	what do @ibm, @intel, @microsoft, @hp & @microntech have in common? find out in new #metropatent report:	what do @ibm, @intel, @microsoft, @hp & @microntech have in common? find out in new #metropatent report:	0.477273	neutral	-0.0818182		2010-11-18	0	0	0	0	0	0	144.36	1.7	13.3667	33	0	2	0
2015-08-11	Fitness fanatic? Check out this new training app powered by @IBMwatson: http://ibm.co/1UBzTdYÃ‚Â pic.twitter.com/2YRz3uuyBP	fitness fanatic? check out this new training app powered by @ibmwatson:	fitness fanatic? check out this new training app powered by @ibmwatson:	0.627273	neutral	-0.0818182		2010-11-19	0	0	0	0	0	0	145.05	1.7	13.3667	33	0	2	0
2018-02-23	What do NY, TX, CO, CT, IL, RI & MD all have in common? Governors committed to new & inclusive approaches to building skills for todayÃ¢â‚¬â„¢s jobs. This weekend the @NatlGovsAssoc comes together to talk innovation & scaling the @PTECHNETWORK @IBM pic.twitter.com/EtyHSyXsPK	what do ny, tx, co, ct, il, ri & md all have in common? governors committed to new & inclusive approaches to building skills for todays jobs. this weekend the @natlgovsassoc comes together to talk innovation & scaling the @ptechnetwork @ibm pic.twitter.com/etyhsyxspk	what do ny, tx, co, ct, il, ri & md all have in common? governors committed to new & inclusive approaches to building skills for todays jobs. this weekend the @natlgovsassoc comes together to talk innovation & scaling the @ptechnetwork @ibm pic.twitter.com/etyhsyxspk	0.477273	neutral	-0.0818182		2010-11-20	0	0	0	0	0	0	145.05	1.7	13.3667	33	0	2	0
2018-01-11	Inside IBM's edgy, new @CES #AI reveal: http://bitly.com/2Ezq51sÃ‚Â via @Forbespic.twitter.com/zcSmx5YgKM	inside ibm's edgy, new @ces #ai reveal: via @forbespic.twitter.com/zcsmx5ygkm	inside ibm's edgy, new @ces #ai reveal: via @forbespic.twitter.com/zcsmx5ygkm	0.602273	neutral	-0.0818182		2010-11-21	0	0	0	0	0	0	145.05	1.7	13.3667	33	0	2	0
2013-02-12	Serious Games are the new frontier! Hear expert & pioneer Phaedra Boindiris @INNOV8game of @IBM at GSummit Apr16-18: http://buff.ly/M4FqJo	serious games are the new frontier! hear expert & pioneer phaedra boindiris @innov8game of @ibm at gsummit apr16-18:	serious games are the new frontier! hear expert & pioneer phaedra boindiris @innov8game of @ibm at gsummit apr16-18:	0.560606	neutral	-0.0814394		2010-11-22	0	0	0	0	0	0	145.39	1.7	13.3667	33	0	2	0
2016-08-24	Despite conventional wisdom, itÃ¢â‚¬â„¢s not always harder to spearhead disruption at a big company http://bit.ly/2bC1pMoÃ‚Â pic.twitter.com/eqcQmq4Uyp	despite conventional wisdom, its not always harder to spearhead disruption at a big company	despite conventional wisdom, its not always harder to spearhead disruption at a big company	0.152381	neutral	-0.0809524		2010-11-23	2	0	1	1	0	1	143.18	1.7	14.3667	33	0	2	1
2013-12-28	RT @Kelly_Evans: Only 5 stocks in S&P 100 are down for year (& none by double-digits): $EMC $EXC $IBM $SPG $SO https://twitter.com/Kelly_Evans/status/417063693751287808/photo/1pic.twitter.com/82vqkMfgpd	rt @kelly_evans: only 5 stocks in s&p 100 are down for year (& none by double-digits): $emc $exc $ibm $spg $so	rt @kelly_evans: only 5 stocks in s&p 100 are down for year (& none by double-digits): $emc $exc $ibm $spg $so	0.644444	neutral	-0.0777778		2010-11-24	0	0	0	0	0	0	145.81	1.7	14.3667	33	0	2	0
2013-04-19	$IBM was supposed to take the entire market down. When it doesn't, u have to respect the resiliency. $SP	$ibm was supposed to take the entire market down. when it doesn't, you have to respect the resiliency. $sp	$ibm was supposed to take the entire market down. when it doesn't, you have to respect the resiliency. $sp	0.456944	neutral	-0.0777778		2010-11-25	0	0	0	0	0	0	145.81	1.7	14.3667	33	0	2	0
2014-10-20	$IBM, the 2nd largest Dow component, fell 7% as earnings missed expectations. $DJIA down 0.5%. http://on.mktw.net/1sGrJUqÃ‚Â pic.twitter.com/Fa9uSb1viU	$ibm, the 2nd largest dow component, fell 7% as earnings missed expectations. $djia down 0.5%.	$ibm, the 2nd largest dow component, fell 7% as earnings missed expectations. $djia down 0.5%.	0.144444	neutral	-0.0777778		2010-11-26	0	0	0	0	0	0	143.9	1.7	14.3667	33	0	2	0
2014-07-16	Shares of BlackBerry are getting smacked today, down 9% following news of Apple-IBM partnership: http://cnb.cx/bbust9Ã‚Â Ã¢â‚¬Â¢ $BBRY $IBM $AAPL	shares of blackberry are getting smacked today, down 9% following news of apple-ibm partnership: $bbry $ibm $aapl	shares of blackberry are getting smacked today, down 9% following news of apple-ibm partnership: $bbry $ibm $aapl	0.194444	neutral	-0.0777778		2010-11-27	0	0	0	0	0	0	143.9	1.7	14.3667	33	0	2	0
2014-07-15	Shares of $BBRY down 4% in after-hours trading on news that $AAPL and $IBM have entered into a massive hardware, software partnership.	shares of $bbry down 4% in after-hours trading on news that $aapl and $ibm have entered into a massive hardware, software partnership.	shares of $bbry down 4% in after-hours trading on news that $aapl and $ibm have entered into a massive hardware, software partnership.	0.644444	neutral	-0.0777778		2010-11-28	1	0	0	1	0	0	143.9	1.7	14.3667	34	1	3	1
2015-12-07	.@IBM how about you have your female employees sit down & talk about what they do & what got them into #STEM rather than #HackAHairDryer?	.@ibm how about you have your female employees sit down & talk about what they do & what got them into #stem rather than #hackahairdryer?	.@ibm how about you have your female employees sit down & talk about what they do & what got them into #stem rather than #hackahairdryer?	0.227778	neutral	-0.0777778		2010-11-29	0	0	0	0	0	0	142.89	1.7	14.3667	34	0	2	0
2015-09-24	How digital tools & real-time data turn banking upside down for @WestpacNZ http://ibm.co/1ieKbn0Ã‚Â #IBMWildDuckspic.twitter.com/xRSGD8bzSW	how digital tools & real-time data turn banking upside down for @westpacnz #ibmwildduckspic.twitter.com/xrsgd8bzsw	how digital tools & real-time data turn banking upside down for @westpacnz #ibmwildduckspic.twitter.com/xrsgd8bzsw	0.144444	neutral	-0.0777778		2010-11-30	0	0	0	0	0	0	141.46	1.7	14.3667	34	0	2	0
2016-11-24	Put the turkey down for a second and check out this spread by @IBM and @VanityFair on #WOCinSTEM and #womenintech! http://www.vanityfair.com/news/2016/11/saluting-a-new-guard-of-stem-starsÃ‚Â Ã¢â‚¬Â¦	put the turkey down for a second and check out this spread by @ibm and @vanityfair on #wocinstem and #womenintech!	put the turkey down for a second and check out this spread by @ibm and @vanityfair on #wocinstem and #womenintech!	0.144444	neutral	-0.0777778		2010-12-01	0	0	0	0	0	0	144.41	1.7	14.3667	34	0	2	0
2017-06-02	Hey @IBM we're waiting for you to step down from Trump's Advisory Board since he left the #ParisAgreement. Otherwise you are #complicit.	hey @ibm we're waiting for you to step down from trump's advisory board since he left the #parisagreement. otherwise you are #complicit.	hey @ibm we're waiting for you to step down from trump's advisory board since he left the #parisagreement. otherwise you are #complicit.	0.144444	neutral	-0.0777778		2010-12-02	0	0	0	0	0	0	145.18	1.7	14.3667	34	0	2	0
2017-06-02	Transforming #foodsafety @IBM @walmart #IBMBlockchainhttps://twitter.com/frankyiannas/status/870638627637743617Ã‚Â Ã¢â‚¬Â¦ Food traceability history in the making. Walmart & IBM use blockchain tech to trace produce back to farm from 7 days down to 2.2 seconds. pic.twitter.com/6ujbQMZUTR	transforming #foodsafety @ibm @walmart #ibmblockchain food traceability history in the making. walmart & ibm use blockchain tech to trace produce back to farm from 7 days down to 2.2 seconds. pic.twitter.com/6ujbqmzutr	transforming #foodsafety @ibm @walmart #ibmblockchain food traceability history in the making. walmart & ibm use blockchain tech to trace produce back to farm from 7 days down to 2.2 seconds. pic.twitter.com/6ujbqmzutr	0.144444	neutral	-0.0777778		2010-12-03	0	0	0	0	0	0	145.38	1.7	14.3667	34	0	2	0
2018-01-19	.@IBM and @Salesforce double down on #AI, announce Watson + Einstein collaboration http://tek.io/2EVMEO4Ã‚Â @IBMWatson @IBMCloud #einstein #cloud	.@ibm and @salesforce double down on #ai, announce watson + einstein collaboration @ibmwatson @ibmcloud #einstein #cloud	.@ibm and @salesforce double down on #ai, announce watson + einstein collaboration @ibmwatson @ibmcloud #einstein #cloud	0.144444	neutral	-0.0777778		2010-12-04	0	0	0	0	0	0	145.38	1.7	14.3667	34	0	2	0
2011-09-21	Market down these are acting well - why you focus on select stocks not the indexes $AAPL $GOOG $GMCR $AMZN $PCLN $HANS $IBM $CMG $GMCR etc	market down these are acting well - why you focus on select stocks not the indexes $aapl $goog $gmcr $amzn $pcln $hans $ibm $cmg $gmcr etc	market down these are acting well - why you focus on select stocks not the indexes $aapl $goog $gmcr $amzn $pcln $hans $ibm $cmg $gmcr etc	0.144444	neutral	-0.0777778		2010-12-05	0	0	0	0	0	0	145.38	1.7	14.3667	34	0	2	0
2013-04-17	Options expected to be active on Thurs: $GOOG $MSFT $IBM $SNDK $KEY $ISRG	options expected to be active on thurs: $goog $msft $ibm $sndk $key $isrg	options expected to be active on thurs: $goog $msft $ibm $sndk $key $isrg	0.666667	neutral	-0.0777778		2010-12-06	1	0	1	0	0	0	144.99	1.7	14.3667	34	0	2	1
2014-09-12	Nice shot of our IBM #Tokyo Laboratory: http://instagram.com/p/s0ZSqcPhs9/Ã‚Â (via @masa034yam)pic.twitter.com/yaQPrBYcJ5	nice shot of our ibm #tokyo laboratory: (via @masa034yam)pic.twitter.com/yaqprbycj5	nice shot of our ibm #tokyo laboratory: (via @masa034yam)pic.twitter.com/yaqprbycj5	1	neutral	-0.075		2010-12-07	0	0	0	0	0	0	144.02	1.7	14.3667	34	0	2	0
2015-05-07	A computer made my lunch. Cool or creepy? http://cnnmon.ie/1cq3Ih9Ã‚Â By @jillianeugenios $IBM #Watson @bonappetit pic.twitter.com/2mL4x714qE	a computer made my lunch. cool or creepy? by @jillianeugenios $ibm #watson @bonappetit pic.twitter.com/2ml4x714qe	a computer made my lunch. cool or creepy? by @jillianeugenios $ibm #watson @bonappetit pic.twitter.com/2ml4x714qe	0.825	neutral	-0.075		2010-12-08	1	0	1	0	0	0	144.98	1.7	14.3667	34	0	2	1
2017-10-16	"Eye On" explores the design philosophy and thinking behind our first bespoke typeface: IBM Plex. http://facebook.com/ibmÃ‚Â pic.twitter.com/z8BzU5jcqa	"eye on" explores the design philosophy and thinking behind our first bespoke typeface: ibm plex.	"eye on" explores the design philosophy and thinking behind our first bespoke typeface: ibm plex.	0.516667	neutral	-0.075		2010-12-09	0	0	0	0	0	0	144.3	1.7	14.3667	34	0	2	0
2017-02-05	Well played! https://twitter.com/HRBlock/status/828453175015321601Ã‚Â Ã¢â‚¬Â¦ Thanks for cheering on every deductible moment! See how #BlockWithWatson can up your tax game. https://cards.twitter.com/cards/6crj8/3aivrÃ‚Â Ã¢â‚¬Â¦	well played! thanks for cheering on every deductible moment! see how #blockwithwatson can up your tax game.	well played! thanks for cheering on every deductible moment! see how #blockwithwatson can up your tax game.	0.3	neutral	-0.075		2010-12-10	0	0	0	0	0	0	144.82	1.7	14.3667	34	0	2	0
2011-08-11	Bill Gates Wrote The First PC Game In A Night $MSFT $IBM by @MattRosoff http://read.bi/pjqqNR	bill gates wrote the first pc game in a night $msft $ibm by @mattrosoff	bill gates wrote the first pc game in a night $msft $ibm by @mattrosoff	0.366667	neutral	-0.075		2010-12-11	0	0	0	0	0	0	144.82	1.7	14.3667	34	0	2	0
2014-10-20	IBM has failed to generate a revenue increase for 10 straight quarters. What today's news meant for Big Blue: http://on.wsj.com/1t59LMGÃ‚Â $IBM	ibm has failed to generate a revenue increase for 10 straight quarters. what today's news meant for big blue: $ibm	ibm has failed to generate a revenue increase for 10 straight quarters. what today's news meant for big blue: $ibm	0.225	neutral	-0.075		2010-12-12	0	0	0	0	0	0	144.82	1.7	14.3667	34	0	2	0
2012-04-10	I.B.M. Aims to Sharply Simplify Corporate Data Center Technology - NYT's:http://www.nytimes.com/2012/04/11/technology/ibm-aims-to-sharply-simplify-corporate-data-center-technology.html?_r=1&src=tp&smid=fb-shareÃ‚Â Ã¢â‚¬Â¦	i.b.m. aims to sharply simplify corporate data center technology - nyt's:	i.b.m. aims to sharply simplify corporate data center technology - nyt's:	0.283333	neutral	-0.075		2010-12-13	1	0	1	0	0	0	144.28	1.7	14.3667	34	0	2	1
2018-09-24	We love the multi-dimensional architecture of our client center in Amsterdam . This center helps bring cloud, blockchain and artificial intelligence technologies to clients all around the . https://ibm.co/2zrkWZJÃ‚Â : gjpos on Instagrampic.twitter.com/vx7iEsvN5Y	we love the multi-dimensional architecture of our client center in amsterdam . this center helps bring cloud, blockchain and artificial intelligence technologies to clients all around the . : gjpos on instagrampic.twitter.com/vx7iesvn5y	we love the multi-dimensional architecture of our client center in amsterdam . this center helps bring cloud, blockchain and artificial intelligence technologies to clients all around the . : gjpos on instagrampic.twitter.com/vx7iesvn5y	0.45	neutral	-0.075		2010-12-14	1	0	1	0	0	0	145.82	1.7	14.3667	34	0	2	1
2018-12-12	The financial system of the world is rapidly improving and some serious cross-border payments problems are being solving. Some serious organizations like @swiftcommunity, @jpmorgan and @ibm are involved. SN is making its significant contribution too https://www.klickex.co/blockchain-to-solve-crossborder-payments-problems/Ã‚Â Ã¢â‚¬Â¦	the financial system of the world is rapidly improving and some serious cross-border payments problems are being solving. some serious organizations like @swiftcommunity, @jpmorgan and @ibm are involved. sn is making its significant contribution too	the financial system of the world is rapidly improving and some serious cross-border payments problems are being solving. some serious organizations like @swiftcommunity, @jpmorgan and @ibm are involved. sn is making its significant contribution too	0.552083	neutral	-0.0729167		2010-12-15	0	0	0	0	0	0	144.72	1.7	14.3667	34	0	2	0
2015-02-18	How IBM researchers may help electric cars go 500 miles on a single charge http://ibm.co/1CIJmVXÃ‚Â #BatteryDaypic.twitter.com/IP8DjSXMZ4	how ibm researchers may help electric cars go 500 miles on a single charge #batterydaypic.twitter.com/ip8djsxmz4	how ibm researchers may help electric cars go 500 miles on a single charge #batterydaypic.twitter.com/ip8djsxmz4	0.214286	neutral	-0.0714286		2010-12-16	1	0	1	0	0	0	144.55	1.7	14.3667	34	0	2	1
2017-10-26	Say hello to the fastest z14 processor Single Chip Module, ever. http://bitly.com/2yNT93TÃ‚Â #IBMzpic.twitter.com/kKTbCbpck6	say hello to the fastest z14 processor single chip module, ever. #ibmzpic.twitter.com/kktbcbpck6	say hello to the fastest z14 processor single chip module, ever. #ibmzpic.twitter.com/kktbcbpck6	0.214286	neutral	-0.0714286		2010-12-17	0	0	0	0	0	0	145	1.7	14.3667	34	0	2	0
2017-03-12	.@IBM somehow crammed data into a single atom http://cnet.co/2mKvvBlÃ‚Â pic.twitter.com/2UT6DakhFS	.@ibm somehow crammed data into a single atom	.@ibm somehow crammed data into a single atom	0.214286	neutral	-0.0714286		2010-12-18	0	0	0	0	0	0	145	1.7	14.3667	34	0	2	0
2017-03-08	.@IBM somehow crammed data into a single atom http://cnet.co/2lEHQHJÃ‚Â pic.twitter.com/JA9Lwb2QXR	.@ibm somehow crammed data into a single atom	.@ibm somehow crammed data into a single atom	0.214286	neutral	-0.0714286		2010-12-19	1	0	0	1	0	0	145	1.7	14.3667	35	1	3	1
2018-11-16	.@IBM researchers can control the magnetism of a single copper atom https://venturebeat.com/2018/11/05/ibm-researchers-can-control-the-magnetism-of-a-single-copper-atom/Ã‚Â Ã¢â‚¬Â¦ via @VentureBeat	.@ibm researchers can control the magnetism of a single copper atom via @venturebeat	.@ibm researchers can control the magnetism of a single copper atom via @venturebeat	0.214286	neutral	-0.0714286		2010-12-20	1	0	0	1	0	0	144.51	1.7	14.3667	36	1	3	1
2018-04-17	.@IBM scientists measure the energy levels of single molecules on insulators https://phys.org/news/2018-04-ibm-scientists-energy-molecules-insulators.htmlÃ‚Â Ã¢â‚¬Â¦ via @physorg_com	.@ibm scientists measure the energy levels of single molecules on insulators via @physorg_com	.@ibm scientists measure the energy levels of single molecules on insulators via @physorg_com	0.214286	neutral	-0.0714286		2010-12-21	0	0	0	0	0	0	145.74	1.7	14.3667	36	0	2	0
2018-01-25	Say hello to the fastest z14 processor Single Chip Module, ever. http://bitly.com/2rzTJC4Ã‚Â #IBMzpic.twitter.com/hbeGrZPOGU	say hello to the fastest z14 processor single chip module, ever. #ibmzpic.twitter.com/hbegrzpogu	say hello to the fastest z14 processor single chip module, ever. #ibmzpic.twitter.com/hbegrzpogu	0.214286	neutral	-0.0714286		2010-12-22	2	0	1	1	0	1	145.95	1.7	15.3667	36	0	2	1
2018-11-27	#MAGA lol | US #Steel down 50% | General Motors laying off 14,7000 workers | $IBM down 33% | #GeneralElectric down 75% | #Sears #Bankrupt | Worst month in the #StockMarket in ten years | Half of the S&P-500 names 25%-50% off their high as #Trump plays his supporters like a violin	#maga lol | us #steel down 50% | general motors laying off 14,7000 workers | $ibm down 33% | #generalelectric down 75% | #sears #bankrupt | worst month in the #stockmarket in ten years | half of the s&p-500 names 25%-50% off their high as #trump plays his supporters like a violin	#maga lol | us #steel down 50% | general motors laying off 14,7000 workers | $ibm down 33% | #generalelectric down 75% | #sears #bankrupt | worst month in the #stockmarket in ten years | half of the s&p-500 names 25%-50% off their high as #trump plays his supporters like a violin	0.419259	neutral	-0.0692593		2010-12-23	2	0	2	0	0	0	145.89	1.7	15.3667	36	0	2	2
2012-12-31	$IBM opened 2012 at 186.73, closed that day at 186.30. Closed 2012 at 191.55. Gained 2.58% from open to close 2012.	$ibm opened 2012 at 186.73, closed that day at 186.30. closed 2012 at 191.55. gained 2.58% from open to close 2012.	$ibm opened 2012 at 186.73, closed that day at 186.30. closed 2012 at 191.55. gained 2.58% from open to close 2012.	0.233333	neutral	-0.0666667		2010-12-24	0	0	0	0	0	0	145.89	1.7	15.3667	36	0	2	0
2018-06-14	Notice something missing? The Red Cross needs A, B and O blood reserves, and weÃ¢â‚¬â„¢re joining forces to help. Donate to fill the #MissingType at http://RedCrossBlood.orgÃ‚Â .pic.twitter.com/tcgdzfBZWI	notice something missing? the red cross needs a, b and o blood reserves, and were joining forces to help. donate to fill the #missingtype at	notice something missing? the red cross needs a, b and o blood reserves, and were joining forces to help. donate to fill the #missingtype at	0.0166667	neutral	-0.0666667		2010-12-25	0	0	0	0	0	0	145.89	1.7	15.3667	36	0	2	0
2018-02-10	On this date in 1996, the 1st chess game was played between a computer and a human champion as @IBM's #DeepBlue played Garry Kasparov. Deep Blue won, although Kasparov ultimately won the overall match. https://www.wired.com/2011/02/0210computer-deep-blue-beats-chess-champ-kasparov/Ã‚Â Ã¢â‚¬Â¦	on this date in 1996, the 1st chess game was played between a computer and a human champion as @ibm's #deepblue played garry kasparov. deep blue won, although kasparov ultimately won the overall match.	on this date in 1996, the 1st chess game was played between a computer and a human champion as @ibm's #deepblue played garry kasparov. deep blue won, although kasparov ultimately won the overall match.	0.333333	neutral	-0.0666667		2010-12-26	0	0	0	0	0	0	145.89	1.7	15.3667	36	0	2	0
2009-01-23	Google Rises Above the Gloom, But What's Up with the Employee Bailout?_x000D_ http://tinyurl.com/bc5q5t ($GOOG $MSFT $IBM $AAPL $SNE $NOK)	google rises above the gloom, but what's up with the employee bailout?_x000D_ ($goog $msft $ibm $aapl $sne $nok)	google rises above the gloom, but what's up with the employee bailout?_x000D_ ($goog $msft $ibm $aapl $sne $nok)	0.116667	neutral	-0.0666667		2010-12-27	0	0	0	0	0	0	145.34	1.7	15.3667	36	0	2	0
2016-01-02	Real time #dataanalytics Ã¢â‚¬â€œ which tech giants are making serious plays in streaming #bigdata #analytics http://ow.ly/WkYZmÃ‚Â @IBM @SAP	real time #dataanalytics which tech giants are making serious plays in streaming #bigdata #analytics @ibm @sap	real time #dataanalytics which tech giants are making serious plays in streaming #bigdata #analytics @ibm @sap	0.483333	neutral	-0.0666667		2010-12-28	1	0	1	0	0	0	145.71	1.7	15.3667	36	0	2	1
2016-03-04	No one I know realized just how bad things are @IBM. I hope they will be more open to partnerships now. http://www.ibtimes.co.uk/ibm-job-cuts-us-tech-giant-begins-mass-firing-one-third-workforce-1547306Ã‚Â Ã¢â‚¬Â¦	no one i know realized just how bad things are @ibm. i hope they will be more open to partnerships now.	no one i know realized just how bad things are @ibm. i hope they will be more open to partnerships now.	0.555556	neutral	-0.0666667		2010-12-29	0	0	0	0	0	0	146.52	1.7	15.3667	36	0	2	0
2018-02-13	So, @IBM, this lawsuit is a bad look. The story you're telling is "we know how to make things better for marginalized/undervalued/underrepresented folks, but only the ones who work for us. Everybody else can kick rocks." pic.twitter.com/eVdwhlNFvi	so, @ibm, this lawsuit is a bad look. the story you're telling is "we know how to make things better for marginalized/undervalued/underrepresented folks, but only the ones who work for us. everybody else can kick rocks." pic.twitter.com/evdwhlnfvi	so, @ibm, this lawsuit is a bad look. the story you're telling is "we know how to make things better for marginalized/undervalued/underrepresented folks, but only the ones who work for us. everybody else can kick rocks." pic.twitter.com/evdwhlnfvi	0.722222	neutral	-0.0666667		2010-12-30	0	0	0	0	0	0	146.67	1.7	15.3667	36	0	2	0
2015-07-24	How small is the new chip developed by @IBMResearch? This small: http://bit.ly/1LB70LUÃ‚Â pic.twitter.com/z1ZMtOH3Vc	how small is the new chip developed by @ibmresearch? this small:	how small is the new chip developed by @ibmresearch? this small:	0.388636	neutral	-0.0659091		2010-12-31	0	0	0	0	0	0	146.76	1.7	15.3667	36	0	2	0
2015-07-21	How small is the new chip developed by @IBMresearch? This small: http://bit.ly/1LB70LUÃ‚Â pic.twitter.com/TlusykfuBK	how small is the new chip developed by @ibmresearch? this small:	how small is the new chip developed by @ibmresearch? this small:	0.388636	neutral	-0.0659091		2011-01-01	4	0	4	0	0	0	146.76	1.7	15.3667	36	0	2	4
2016-12-14	$IBM's Rometty tells @USAToday of plans to create 25,000 "new collar jobs." That's less than half the jobs company's cut since 2013.pic.twitter.com/9Sc5oNliBw	$ibm's rometty tells @usatoday of plans to create 25,000 "new collar jobs." that's less than half the jobs company's cut since 2013.pic.twitter.com/9sc5onlibw	$ibm's rometty tells @usatoday of plans to create 25,000 "new collar jobs." that's less than half the jobs company's cut since 2013.pic.twitter.com/9sc5onlibw	0.229293	neutral	-0.0656566		2011-01-02	0	0	0	0	0	0	146.76	1.7	15.3667	36	0	2	0
2011-08-25	Sarah Connor is seriously freaking out now, you guys. $IBM's new chip mimics how the human brain works: http://mot.ly/ntU15x	sarah connor is seriously freaking out now, you guys. $ibm's new chip mimics how the human brain works:	sarah connor is seriously freaking out now, you guys. $ibm's new chip mimics how the human brain works:	0.407071	neutral	-0.0656566		2011-01-03	3	0	0	3	0	0	147.48	1.7	15.3667	37	1	3	3
2013-08-15	What an honor to be considered in the same class as @IBM @VMWare & other leading #tech vendors.THX @VentanaResearch #Innovation #PVE11	what an honor to be considered in the same class as @ibm @vmware & other leading #tech vendors.thx @ventanaresearch #innovation #pve11	what an honor to be considered in the same class as @ibm @vmware & other leading #tech vendors.thx @ventanaresearch #innovation #pve11	0.25	neutral	-0.0625		2011-01-04	4	1	2	1	0.5	0.5	147.64	2.2	15.8667	37	0	2	2
2013-08-09	Are all clouds the same? An answer to this and other questions from the Chief Scientist of IBM's @SoftLayer http://ibm.co/1bifq7l	are all clouds the same? an answer to this and other questions from the chief scientist of ibm's @softlayer	are all clouds the same? an answer to this and other questions from the chief scientist of ibm's @softlayer	0.25	neutral	-0.0625		2011-01-05	3	0	3	0	0	0	147.05	2.2	15.8667	37	0	2	3
2013-08-06	IBM enlists Google and other high-tech allies to chip away at a key Intel stronghold. http://on.wsj.com/186shryÃ‚Â $IBM, $GOOG	ibm enlists google and other high-tech allies to chip away at a key intel stronghold. $ibm, $goog	ibm enlists google and other high-tech allies to chip away at a key intel stronghold. $ibm, $goog	0.6875	neutral	-0.0625		2011-01-06	4	0	3	1	0	0.333333	148.66	2.2	16.2	37	0	2	3
2013-01-28	Cannot wait to head to @IBM this summer to work with #Watson. That technology has endless applications and potential.	cannot wait to head to @ibm this summer to work with #watson. that technology has endless applications and potential.	cannot wait to head to @ibm this summer to work with #watson. that technology has endless applications and potential.	0.875	neutral	-0.0625		2011-01-07	2	0	2	0	0	0	147.93	2.2	16.2	37	0	2	2
2015-09-15	.@IBM ranks Texas the #1 state for foreign & domestic investment, based on number of jobs http://bit.ly/1OcVicIÃ‚Â pic.twitter.com/PSsdVl2mOI	.@ibm ranks texas the #1 state for foreign & domestic investment, based on number of jobs	.@ibm ranks texas the #1 state for foreign & domestic investment, based on number of jobs	0.1125	neutral	-0.0625		2011-01-08	1	0	0	1	0	0	147.93	2.2	16.2	38	1	3	1
2016-03-07	Next stop #SXSW! Check out the startup village, other @IBM sessions: https://ibm.biz/Bd4BzvÃ‚Â and meet our startups.pic.twitter.com/lmHcTWTLuJ	next stop #sxsw! check out the startup village, other @ibm sessions: and meet our startups.pic.twitter.com/lmhctwtluj	next stop #sxsw! check out the startup village, other @ibm sessions: and meet our startups.pic.twitter.com/lmhctwtluj	0.1875	neutral	-0.0625		2011-01-09	1	0	1	0	0	0	147.93	2.2	16.2	38	0	2	1
2016-02-16	Tiger Global's 13F filing is out; the fund exited $KATE, $IBM & entered $AAPL, $MSFT, among other moves.pic.twitter.com/PKn21j9PkS	tiger global's 13f filing is out; the fund exited $kate, $ibm & entered $aapl, $msft, among other moves.pic.twitter.com/pkn21j9pks	tiger global's 13f filing is out; the fund exited $kate, $ibm & entered $aapl, $msft, among other moves.pic.twitter.com/pkn21j9pks	0.1875	neutral	-0.0625		2011-01-10	0	0	0	0	0	0	147.64	2.2	16.2	38	0	2	0
2017-04-25	Danish Foreign Minister Anders Samuelsen visits the Client Experience Zone at IBM's global #WatsonIoT HQ in Munich, Germany.pic.twitter.com/BNI5Aqb8R4	danish foreign minister anders samuelsen visits the client experience zone at ibm's global #watsoniot hq in munich, germany.pic.twitter.com/bni5aqb8r4	danish foreign minister anders samuelsen visits the client experience zone at ibm's global #watsoniot hq in munich, germany.pic.twitter.com/bni5aqb8r4	0.0625	neutral	-0.0625		2011-01-11	0	0	0	0	0	0	147.28	2.2	16.2	38	0	2	0
2018-11-01	Learn how IBMer @charity_wayua and her team applied data centric modeling and design thinking to help the Kenyan government transform ease of doing business and increase foreign investment: https://ibm.co/2PC9nYoÃ‚Â pic.twitter.com/LAuw91yNwC	learn how ibmer @charity_wayua and her team applied data centric modeling and design thinking to help the kenyan government transform ease of doing business and increase foreign investment:	learn how ibmer @charity_wayua and her team applied data centric modeling and design thinking to help the kenyan government transform ease of doing business and increase foreign investment:	0.1125	neutral	-0.0625		2011-01-12	0	0	0	0	0	0	149.1	2.2	16.2	38	0	2	0
2018-10-16	#OriginTrail's Co-Founder & CTO @branarakic opened the #blockchain track as the keynote speaker at #makeitconf18 conference today. Other presenters were from @Oracle, @IBM & @RedHat. This is a photo of our CTO with Janez Zaletel, technical leader at @GS1Slovenija, our partner.pic.twitter.com/OVMxIzngCV	#origintrail's co-founder & cto @branarakic opened the #blockchain track as the keynote speaker at #makeitconf18 conference today. other presenters were from @oracle, @ibm & @redhat. this is a photo of our cto with janez zaletel, technical leader at @gs1slovenija, our partner.pic.twitter.com/ovmxizngcv	#origintrail's co-founder & cto @branarakic opened the #blockchain track as the keynote speaker at #makeitconf18 conference today. other presenters were from @oracle, @ibm & @redhat. this is a photo of our cto with janez zaletel, technical leader at @gs1slovenija, our partner.pic.twitter.com/ovmxizngcv	0.2375	neutral	-0.0625		2011-01-13	0	0	0	0	0	0	148.82	2.2	16.2	38	0	2	0
2018-09-26	IBM shares rise after UBS upgrades tech giant due to its cloud computing opportunity https://www.cnbc.com/2018/09/26/ibm-shares-rise-after-ubs-upgrades-tech-giant-due-to-its-cloud-computing-opportunity.html?__source=sharebar%7Ctwitter&par=sharebarÃ‚Â Ã¢â‚¬Â¦ @IBM #Cloud #AI	ibm shares rise after ubs upgrades tech giant due to its cloud computing opportunity @ibm #cloud #ai	ibm shares rise after ubs upgrades tech giant due to its cloud computing opportunity @ibm #cloud #ai	0.6875	neutral	-0.0625		2011-01-14	1	0	1	0	0	0	150	2.2	16.2	38	0	2	1
2018-07-14	Watson and Cloud SVP @davidwkenny says IBM is different from the other "clouds" because of its focus on the core enterprise. Hear him discuss how @IBM ranks in the cloud sector via @CNBC: http://ibm.co/2sApWqsÃ‚Â pic.twitter.com/YjZvvNZ0wA	watson and cloud svp @davidwkenny says ibm is different from the other "clouds" because of its focus on the core enterprise. hear him discuss how @ibm ranks in the cloud sector via @cnbc:	watson and cloud svp @davidwkenny says ibm is different from the other "clouds" because of its focus on the core enterprise. hear him discuss how @ibm ranks in the cloud sector via @cnbc:	0.4875	neutral	-0.0625		2011-01-15	0	0	0	0	0	0	150	2.2	16.2	38	0	2	0
2018-06-11	According to Watson and Cloud SVP @davidwkenny, IBM is different from the other "clouds" because of its focus on the core enterprise. Hear him discuss how @IBM ranks in the cloud sector via @CNBC: https://ibm.co/2sApWqsÃ‚Â pic.twitter.com/YXyYkq4Ggr	according to watson and cloud svp @davidwkenny, ibm is different from the other "clouds" because of its focus on the core enterprise. hear him discuss how @ibm ranks in the cloud sector via @cnbc:	according to watson and cloud svp @davidwkenny, ibm is different from the other "clouds" because of its focus on the core enterprise. hear him discuss how @ibm ranks in the cloud sector via @cnbc:	0.4875	neutral	-0.0625		2011-01-16	1	0	1	0	0	0	150	2.2	16.2	38	0	2	1
2018-05-02	#ANNOUNCEMENT: #DOVU becomes founding member of the MOBILITY OPEN #BLOCKCHAIN INITIATIVE: https://buff.ly/2Kx6jrsÃ‚Â ._x000D_ Other members include automakers @GM @Ford @Groupe_Renault @BMW + tech firms @IBM @Hyperledger @ConsenSys _x000D_ $DOVU #btc $btc #eth #cryptocurrency #cryptocurrencynewspic.twitter.com/TiCBvWeUZ6	#announcement: #dovu becomes founding member of the mobility open #blockchain initiative: _x000D_ other members include automakers @gm @ford @groupe_renault @bmw + tech firms @ibm @hyperledger @consensys _x000D_ $dovu #btc $btc #eth #cryptocurrency #cryptocurrencynewspic.twitter.com/ticbvweuz6	#announcement: #dovu becomes founding member of the mobility open #blockchain initiative: _x000D_ other members include automakers @gm @ford @groupe_renault @bmw + tech firms @ibm @hyperledger @consensys _x000D_ $dovu #btc $btc #eth #cryptocurrency #cryptocurrencynewspic.twitter.com/ticbvweuz6	0.4375	neutral	-0.0625		2011-01-17	1	0	0	1	0	0	150	2.2	16.2	39	1	3	1
2018-04-17	Enough said.. _x000D_ #FoxLies_x000D_ @BASF_x000D_ @RedLobster_x000D_ @IBM_x000D_ @BlueApron_x000D_ @SlimFast_x000D_ @AceHardware_x000D_ @Bayer_x000D_ @Expediab_x000D_ @MiracleEar_x000D_ @AtlantisBahamas_x000D_ @Expedia_x000D_ @Honda_x000D_ @Hulu_x000D_ @JennyCraig_x000D_ @JNJCares_x000D_ @JosABank_x000D_ @LibertyMutual_x000D_ @NestleUSA_x000D_ @Nutrish_x000D_ @OfficeDepot_x000D_ @RubyTuesday_x00…	enough said.. _x000D_ #foxlies_x000D_ @basf_x000D_ @redlobster_x000D_ @ibm_x000D_ @blueapron_x000D_ @slimfast_x000D_ @acehardware_x000D_ @bayer_x000D_ @expediab_x000D_ @miracleear_x000D_ @atlantisbahamas_x000D_ @expedia_x000D_ @honda_x000D_ @hulu_x000D_ @jennycraig_x000D_ @jnjcares_x000D_ @josabank_x000D_ @libertymutual_x000D_ @nestleusa_x000D_ @nutrish_x000D_ @officedepot_x000D_ @rubytuesday_x00…	enough said.. _x000D_ #foxlies_x000D_ @basf_x000D_ @redlobster_x000D_ @ibm_x000D_ @blueapron_x000D_ @slimfast_x000D_ @acehardware_x000D_ @bayer_x000D_ @expediab_x000D_ @miracleear_x000D_ @atlantisbahamas_x000D_ @expedia_x000D_ @honda_x000D_ @hulu_x000D_ @jennycraig_x000D_ @jnjcares_x000D_ @josabank_x000D_ @libertymutual_x000D_ @nestleusa_x000D_ @nutrish_x000D_ @officedepot_x000D_ @rubytuesday_x00…	0.4375	neutral	-0.0625		2011-01-18	2	0	2	0	0	0	150.65	2.2	16.2	39	0	2	2
2018-02-22	.@techreview recently visited our research lab in Yorktown Heights to examine the past, present and future of #quantum computing: http://bitly.com/2HD0mrtÃ‚Â #IBMQpic.twitter.com/N3r2MCdZic	.@techreview recently visited our research lab in yorktown heights to examine the past, present and future of #quantum computing: #ibmqpic.twitter.com/n3r2mcdzic	.@techreview recently visited our research lab in yorktown heights to examine the past, present and future of #quantum computing: #ibmqpic.twitter.com/n3r2mcdzic	0.15625	neutral	-0.0625		2011-01-19	4	0	3	1	0	0.333333	155.69	2.2	16.5333	39	0	2	3
2018-02-15	It was a pleasure to host Ginni Rometty, Chairman, President & CEO @IBM at our office. An insightful engagement, on endless opportunities for collaboration in technology, digital, sustainability & mining. pic.twitter.com/S23KG9Z0pn	it was a pleasure to host ginni rometty, chairman, president & ceo @ibm at our office. an insightful engagement, on endless opportunities for collaboration in technology, digital, sustainability & mining. pic.twitter.com/s23kg9z0pn	it was a pleasure to host ginni rometty, chairman, president & ceo @ibm at our office. an insightful engagement, on endless opportunities for collaboration in technology, digital, sustainability & mining. pic.twitter.com/s23kg9z0pn	0.375	neutral	-0.0625		2011-01-20	0	0	0	0	0	0	155.8	2.2	16.5333	39	0	2	0
2018-01-16	.@IBM CMO @michelleapeluso representing at #NRF2018 with a panel of other industry leaders. #WomeninTechhttps://twitter.com/ambarmstrong/status/953248236675923968Ã‚Â Ã¢â‚¬Â¦ Starting the day with @michelleapeluso at #NRF18 #womenintech pic.twitter.com/KExPkE98BX	.@ibm cmo @michelleapeluso representing at #nrf2018 with a panel of other industry leaders. #womenintech starting the day with @michelleapeluso at #nrf18 #womenintech pic.twitter.com/kexpke98bx	.@ibm cmo @michelleapeluso representing at #nrf2018 with a panel of other industry leaders. #womenintech starting the day with @michelleapeluso at #nrf18 #womenintech pic.twitter.com/kexpke98bx	0.2375	neutral	-0.0625		2011-01-21	0	0	0	0	0	0	155.5	2.2	16.5333	39	0	2	0
2010-06-16	#IBMlab Thinking that $IBM's competition in mobility (other than incumbents) will be #HP, differentiator will be key	#ibmlab thinking that $ibm's competition in mobility (other than incumbents) will be #hp, differentiator will be key	#ibmlab thinking that $ibm's competition in mobility (other than incumbents) will be #hp, differentiator will be key	0.6875	neutral	-0.0625		2011-01-22	1	0	1	0	0	0	155.5	2.2	16.5333	39	0	2	1
2018-01-24	#IllegalAliens have no rights _x000D_ Illegal is Illegal _x000D_ #NoDACADeal bad for America _x000D_ Cost real Americans over $120 billion dollars of our tax money each year. Leave and come back the right way and we would welcome you	#illegalaliens have no rights _x000D_ illegal is illegal _x000D_ #nodacadeal bad for america _x000D_ cost real americans over $120 billion dollars of our tax money each year. leave and come back the right way and we would welcome you	#illegalaliens have no rights _x000D_ illegal is illegal _x000D_ #nodacadeal bad for america _x000D_ cost real americans over $120 billion dollars of our tax money each year. leave and come back the right way and we would welcome you	0.486054	neutral	-0.0591837		2011-01-23	1	0	1	0	0	0	155.5	2.2	16.5333	39	0	2	1
2017-03-29	Watson helps @WoodsideEnergy analyze 50+ years of research archives, so new recruits can learn from heroes past: http://bit.ly/2bNPasjÃ‚Â pic.twitter.com/gZZLqBvhsp	watson helps @woodsideenergy analyze 50+ years of research archives, so new recruits can learn from heroes past:	watson helps @woodsideenergy analyze 50+ years of research archives, so new recruits can learn from heroes past:	0.352273	neutral	-0.0568182		2011-01-24	1	0	0	1	0	0	159.63	2.2	16.5333	40	1	3	1
2018-03-30	IBM's New Computer Is How Small? @themotleyfool #stocks $IBM, $PI https://www.fool.com/investing/2018/03/29/ibms-new-computer-is-how-small.aspxÃ‚Â Ã¢â‚¬Â¦	ibm's new computer is how small? @themotleyfool #stocks $ibm, $pi	ibm's new computer is how small? @themotleyfool #stocks $ibm, $pi	0.427273	neutral	-0.0568182		2011-01-25	0	0	0	0	0	0	161.44	2.2	16.5333	40	0	2	0
2012-11-16	IBM Is Lending $4 Billion To Build New Small Business Clients For Itself: http://read.bi/TU5s37	ibm is lending $4 billion to build new small business clients for itself:	ibm is lending $4 billion to build new small business clients for itself:	0.427273	neutral	-0.0568182		2011-01-26	0	0	0	0	0	0	161.04	2.2	16.5333	40	0	2	0
2018-11-13	"People often talk about jobs being removed by AI, I really think of it as jobs are going to be 100% changed by AI. So, each of us is gonna work with AI .. But it does mean for this world, you canÃ¢â‚¬â„¢t have 100% of all jobs having to have a university degree" -@IBM CEO Ginni Rometty pic.twitter.com/2KkxtlAkq8	"people often talk about jobs being removed by ai, i really think of it as jobs are going to be 100% changed by ai. so, each of us is gonna work with ai .. but it does mean for this world, you can not have 100% of all jobs having to have a university degree" -@ibm ceo ginni rometty pic.twitter.com/2kkxtlakq8	"people often talk about jobs being removed by ai, i really think of it as jobs are going to be 100% changed by ai. so, each of us is gonna work with ai .. but it does mean for this world, you can not have 100% of all jobs having to have a university degree" -@ibm ceo ginni rometty pic.twitter.com/2kkxtlakq8	0.44375	neutral	-0.05625		2011-01-27	0	0	0	0	0	0	161.07	2.2	16.5333	40	0	2	0
2018-10-04	The world is moving so fast, we cannot succed if we are not able to work with you, guys! #ITinfrastructure #ExternalAdvisoryBoard @Microsoft @Cisco @RedHat @NetApp @MirantisIT @VMWare @OVH @IBM @Docker @linagora #OpenSG #tech @SocieteGenerale @SG_InsideITpic.twitter.com/5d8DrIrMDq	the world is moving so fast, we cannot succed if we are not able to work with you, guys! #itinfrastructure #externaladvisoryboard @microsoft @cisco @redhat @netapp @mirantisit @vmware @ovh @ibm @docker @linagora #opensg #tech @societegenerale @sg_insideitpic.twitter.com/5d8drirmdq	the world is moving so fast, we cannot succed if we are not able to work with you, guys! #itinfrastructure #externaladvisoryboard @microsoft @cisco @redhat @netapp @mirantisit @vmware @ovh @ibm @docker @linagora #opensg #tech @societegenerale @sg_insideitpic.twitter.com/5d8drirmdq	0.6125	neutral	-0.05625		2011-01-28	0	0	0	0	0	0	159.21	2.2	16.5333	40	0	2	0
2018-05-04	I am excited to have been Interviewed by @SmithsonianMag alongside Priyanka Agrawal, a research scientist at @IBM Research, for their Ã¢â‚¬Å“Artificial Intelligence Could Help Generate the Next Big Fashion TrendsÃ¢â‚¬ï¿½ feature. When you have a moment take read: https://10ng.co/2HRblwW	i am excited to have been interviewed by @smithsonianmag alongside priyanka agrawal, a research scientist at @ibm research, for their artificial intelligence could help generate the next big fashion trends feature. when you have a moment take read:	i am excited to have been interviewed by @smithsonianmag alongside priyanka agrawal, a research scientist at @ibm research, for their artificial intelligence could help generate the next big fashion trends feature. when you have a moment take read:	0.4625	neutral	-0.05625		2011-01-29	0	0	0	0	0	0	159.21	2.2	16.5333	40	0	2	0
2011-11-14	#Buffett always avoided #tech stocks bc biz models change too much for his taste; does this mean #IBM is not a 'tech' #stock? $IBM	#buffett always avoided #tech stocks bc biz models change too much for his taste; does this mean #ibm is not a 'tech' #stock? $ibm	#buffett always avoided #tech stocks bc biz models change too much for his taste; does this mean #ibm is not a 'tech' #stock? $ibm	0.44375	neutral	-0.05625		2011-01-30	0	0	0	0	0	0	159.21	2.2	16.5333	40	0	2	0
2018-09-06	On the stakes of learning nothing: @IBM, the company whose punchcard technology helped Nazis search census data by ethnicity, is now helping the US police search surveillance footage by ethnicity, like 'black' 'white' and 'asian' https://theintercept.com/2018/09/06/nypd-surveillance-camera-skin-tone-search/Ã‚Â Ã¢â‚¬Â¦	on the stakes of learning nothing: @ibm, the company whose punchcard technology helped nazis search census data by ethnicity, is now helping the us police search surveillance footage by ethnicity, like 'black' 'white' and 'asian'	on the stakes of learning nothing: @ibm, the company whose punchcard technology helped nazis search census data by ethnicity, is now helping the us police search surveillance footage by ethnicity, like 'black' 'white' and 'asian'	0.144444	neutral	-0.0555556		2011-01-31	1	0	1	0	0	0	162	2.2	16.5333	40	0	2	1
2018-06-28	After AI fails on iconic Black women...@Oprah, @SerenaWilliams, @MichelleObama and Sojourner Truth, I ask "AI, Ain't I A Woman? https://www.youtube.com/watch?v=QxuyfWoVV98Ã‚Â Ã¢â‚¬Â¦ @IBM @amazon @Microsoft @Google @Megviihttp://www.notflawless.ai	after ai fails on iconic black women...@oprah, @serenawilliams, @michelleobama and sojourner truth, i ask "ai, ain't i a woman? @ibm @amazon @microsoft @google @megvii	after ai fails on iconic black women...@oprah, @serenawilliams, @michelleobama and sojourner truth, i ask "ai, ain't i a woman? @ibm @amazon @microsoft @google @megvii	0.411111	neutral	-0.0555556		2011-02-01	0	0	0	0	0	0	163.56	2.2	16.5333	40	0	2	0
2018-06-12	"90 percent of the total losses across the United States occurred in ZIP codes that contain less than 20 percent of the national population" @IBM's @CallForCode is helping us use this data to prepare for and prevent damage from future disasters https://www.nytimes.com/interactive/2018/05/24/us/disasters-hurricanes-wildfires-storms.htmlÃ‚Â Ã¢â‚¬Â¦	"90 percent of the total losses across the united states occurred in zip codes that contain less than 20 percent of the national population" @ibm's @callforcode is helping us use this data to prepare for and prevent damage from future disasters	"90 percent of the total losses across the united states occurred in zip codes that contain less than 20 percent of the national population" @ibm's @callforcode is helping us use this data to prepare for and prevent damage from future disasters	0.313889	neutral	-0.0555556		2011-02-02	0	0	0	0	0	0	163.3	2.2	16.5333	40	0	2	0
2012-12-06	Did you know North Carolina is a major data center hub? @IBM, @Google, @Disney and other co's have data centers here. http://bit.ly/UpOhqbÃ‚Â .	did you know north carolina is a major data center hub? @ibm, @google, @disney and other co's have data centers here.	did you know north carolina is a major data center hub? @ibm, @google, @disney and other co's have data centers here.	0.325	neutral	-0.0541667		2011-02-03	0	0	0	0	0	0	163.53	2.2	16.5333	40	0	2	0
2014-09-08	NEWS: IBM's @SoftLayer is 1st cloud platform to offer bare metal servers w/ @Intel security down to microchip levelhttp://ibm.co/1Bn15DL	news: ibm's @softlayer is 1st cloud platform to offer bare metal servers w/ @intel security down to microchip level	news: ibm's @softlayer is 1st cloud platform to offer bare metal servers w/ @intel security down to microchip level	0.194444	neutral	-0.0527778		2011-02-04	0	0	0	0	0	0	164	2.2	16.5333	40	0	2	0
2015-10-19	$IBM currently -5% on 1.9 mln shares of afterhours volume...it will be a big weight on the Dow Industrial Avg tmrw https://twitter.com/firstadopter/status/656211490488340482Ã‚Â Ã¢â‚¬Â¦ $IBM triple whammy -> Sales miss, signings miss and earnings guide down	$ibm currently -5% on 1.9 mln shares of afterhours volume...it will be a big weight on the dow industrial avg tmrw $ibm triple whammy -> sales miss, signings miss and earnings guide down	$ibm currently -5% on 1.9 mln shares of afterhours volume...it will be a big weight on the dow industrial avg tmrw $ibm triple whammy -> sales miss, signings miss and earnings guide down	0.262963	neutral	-0.0518519		2011-02-05	0	0	0	0	0	0	164	2.2	16.5333	40	0	2	0
2017-10-18	$IBM is having a massive day. It's up 10% after earnings._x000D_ But it's still down 22% over the last 5 years -> https://stocktwits.com/symbol/IBMÃ‚Â pic.twitter.com/18TIeiEuay	$ibm is having a massive day. it's up 10% after earnings._x000D_ but it's still down 22% over the last 5 years ->	$ibm is having a massive day. it's up 10% after earnings._x000D_ but it's still down 22% over the last 5 years ->	0.451852	neutral	-0.0518519		2011-02-06	0	0	0	0	0	0	164	2.2	16.5333	40	0	2	0
2013-03-20	IBM Spent A Million Dollars Renovating And Staffing Its Former CEO's Office $IBM by @maxnisen http://read.bi/ZZNIG7	ibm spent a million dollars renovating and staffing its former ceo's office $ibm by @maxnisen	ibm spent a million dollars renovating and staffing its former ceo's office $ibm by @maxnisen	0.05	neutral	-0.05		2011-02-07	0	0	0	0	0	0	164.82	2.2	16.5333	40	0	2	0
2014-11-28	#HomePod has been accepted in the @IBM world #partner program. We look forward for long term relationships #startup #design #interiordesign	#homepod has been accepted in the @ibm world #partner program. we look forward for long term relationships #startup #design #interiordesign	#homepod has been accepted in the @ibm world #partner program. we look forward for long term relationships #startup #design #interiordesign	0.4	neutral	-0.05		2011-02-08	0	0	0	0	0	0	166.05	2.2	16.5333	40	0	2	0
2014-11-24	Sources tell me @Carl_C_Icahn has absolutely no involvement in $IBM. Stock had moved earlier on rumor that he did.	sources tell me @carl_c_icahn has absolutely no involvement in $ibm. stock had moved earlier on rumor that he did.	sources tell me @carl_c_icahn has absolutely no involvement in $ibm. stock had moved earlier on rumor that he did.	0.7	neutral	-0.05		2011-02-09	0	0	0	0	0	0	164.65	2.2	16.5333	40	0	2	0
[truncated: 9,870 more rows]

## Sheet: Sheet1
Date	Open	High	Low	Close
2008-08-06	128.45	129.5	127.75	129.16
2008-08-07	128.3	129.97	127.9	129.05
2008-08-08	128.5	129.88	127.63	128.81
2008-08-11	128.43	128.43	125.75	126.6
2008-08-12	126.01	126.5	124.4	125.22
2008-08-13	125	126.99	124.75	125.8
2008-08-14	125.01	128.25	124.8	126.94
2008-08-15	127.07	127.19	125.35	126.36
2008-08-18	126.49	127	123.68	124.59
[truncated: 2,759 more rows]
