# Supplementary material for: Measuring information flux between social media and stock prices with Transfer Entropy
Source: PLoS One. 2021 Sep 23;16(9):e0257686. doi: 10.1371/journal.pone.0257686 (PMC8459996; doi:10.1371/journal.pone.0257686)
Supplement: S1 Data — (ZIP) [file pone.0257686.s001.zip › DATA BASES/F.-VOLKSWAGEN/vw3.xlsx]

## Sheet: vw3
fecha	tweet	TextBlob	clean	subjectivity	sentiment	polarity			fecha	eventos	negative	neutral	positive	-	+	Stock	neg	pos	index					SUMMARY OUTPUT										SUMMARY OUTPUT
2014-03-03	@pschiller what $VW #volkswage is not part of this?! Stupid vw...@VW do something about it, I want apple's CarPlay too!	@pschiller what $vw #volkswage is not part of this?! stupid vw...@vw do something about it, i want apple's carplay too!	@pschiller what $vw #volkswage is not part of this?! stupid vw...@vw do something about it, i want apple's carplay too!	1	negative	-1			2012-03-01	0	0	0	0	0	0	143.45	0	0	0	0	2	0
2015-09-20	bloody monday for $VW #volkswagenpic.twitter.com/86e12JOjGn	bloody monday for $vw #volkswagenpic.twitter.com/86e12jojgn	bloody monday for $vw #volkswagenpic.twitter.com/86e12jojgn	0.9	negative	-0.8			2012-03-02	0	0	0	0	0	0	143.95	0	0	0	0	2	0		Regression Statistics										Regression Statistics
2015-10-14	market reactions on bad news are brutal these days. fear and panic. $VW $WMT $TWTR $NFLX ...	market reactions on bad news are brutal these days. fear and panic. $vw $wmt $twtr $nflx ...	market reactions on bad news are brutal these days. fear and panic. $vw $wmt $twtr $nflx ...	0.833333	negative	-0.7875			2012-03-03	0	0	0	0	0	0	143.95	0	0	0	0	2	0		Multiple R	0.826442									Multiple R	0.691313
2015-10-06	See what you've done VW? #CleanDiesel $VW https://twitter.com/reuterscommods/status/651408083642507264Ã‚Â Ã¢â‚¬Â¦ U.S. EIA official sees VW scandal boosting crude demand http://reut.rs/1OiC7x4	see what you've done vw? #cleandiesel $vw you.s. eia official sees vw scandal boosting crude demand	see what you've done vw? #cleandiesel $vw you.s. eia official sees vw scandal boosting crude demand	1	negative	-0.7			2012-03-04	0	0	0	0	0	0	143.95	0	0	0	0	2	0		R Square	0.683006									R Square	0.477914
2016-09-10	$SPY $MCD $VW $F $XOM $BP $GE $AA $KO $MCK $FB $JPM $JNJ Some companies that agree 100% with this statement. Us too.https://twitter.com/Ruptly/status/774583250740281344Ã‚Â Ã¢â‚¬Â¦ "If we got along with Russia that wouldn't be so bad would it?" says Trump http://ow.ly/X9oA30456QLÃ‚Â pic.twitter.com/DVCQrbDrxh	$spy $mcd $vw $f $xom $bp $ge $aa $ko $mck $fb $jpm $jnj some companies that agree 100% with this statement. us too. "if we got along with russia that wouldn't be so bad would it?" says trump pic.twitter.com/dvcqrbdrxh	$spy $mcd $vw $f $xom $bp $ge $aa $ko $mck $fb $jpm $jnj some companies that agree 100% with this statement. us too. "if we got along with russia that wouldn't be so bad would it?" says trump pic.twitter.com/dvcqrbdrxh	0.666667	negative	-0.7			2012-03-05	0	0	0	0	0	0	142.95	0	0	0	0	2	0		Adjusted R Square	0.682476									Adjusted R Square	0.477478
2016-06-24	Of $VW could man up and buy $TSLA and move to Fremont, CA baby. Sorry about r diesels and G'bye Zoo-ropa! #Brexit	of $vw could man up and buy $tsla and move to fremont, ca baby. sorry about are diesels and g'bye zoo-ropa! #brexit	of $vw could man up and buy $tsla and move to fremont, ca baby. sorry about are diesels and g'bye zoo-ropa! #brexit	1	negative	-0.625			2012-03-06	0	0	0	0	0	0	136.45	0	0	0	0	2	0		Standard Error	15.97									Standard Error	20.4866
2019-01-14	Unhappy With @Ford's Performance, CEO Jim Hackett Looks to @VW for Relief Ã¢â‚¬ËœWe would never sell the Ford brandÃ¢â‚¬â„¢ #NAIAS2019 $F $VW https://www.bloomberg.com/news/articles/2019-01-14/unhappy-with-ford-s-performance-ceo-looks-to-rival-for-reliefÃ‚Â Ã¢â‚¬Â¦	unhappy with @ford's performance, ceo jim hackett looks to @vw for relief we would never sell the ford brand #naias2019 $f $vw	unhappy with @ford's performance, ceo jim hackett looks to @vw for relief we would never sell the ford brand #naias2019 $f $vw	0.9	negative	-0.6			2012-03-07	0	0	0	0	0	0	136.8	0	0	0	0	2	0		Observations	1199									Observations	1199
2018-01-27	Watch Dirty Money on @netflix , $VW is , and always be a Nazi company .. #boycottgermany	watch dirty money on @netflix , $vw is , and always be a nazi company .. #boycottgermany	watch dirty money on @netflix , $vw is , and always be a nazi company .. #boycottgermany	0.8	negative	-0.6			2012-03-08	0	0	0	0	0	0	141.05	0	0	0	0	2	0
2015-11-13	..and then immediately ran over by a $VW with a dirty exhaust. https://twitter.com/howardlindzon/status/665199877324804097Ã‚Â Ã¢â‚¬Â¦	..and then immediately ran over by a $vw with a dirty exhaust.	..and then immediately ran over by a $vw with a dirty exhaust.	0.8	negative	-0.6			2012-03-09	0	0	0	0	0	0	142.8	0	0	0	0	2	0		ANOVA										ANOVA
2015-09-22	Just bought $VW must be crazy	just bought $vw must be crazy	just bought $vw must be crazy	0.9	negative	-0.6			2012-03-10	0	0	0	0	0	0	142.8	0	0	0	0	2	0			df	SS	MS	F	Significance F						df	SS	MS	F	Significance F
2018-06-27	If you believe that, I feel sorry for you son. $VW CEO knew what was up. They have the evidence.	if you believe that, i feel sorry for you son. $vw ceo knew what was up. they have the evidence.	if you believe that, i feel sorry for you son. $vw ceo knew what was up. they have the evidence.	1	negative	-0.5			2012-03-11	0	0	0	0	0	0	142.8	0	0	0	0	2	0		Regression	2	657227	328613	1288.47	4.25024e-299					Regression	1	459876	459876	1095.73	3.90264e-171
2018-04-18	Does $TSLA think the German/Japanese car companies will surrender. _x000D_ $BMW, $Daimler, $Audi, $VW,$Porsche, $Toyota, $Mitsubishi, $Honda, have put billions into R&D. Despite the (unnecessary!) cheats they will work to fade out of gasoline/diesel and adapt their employee-structure	does $tsla think the german/japanese car companies will surrender. _x000D_ $bmw, $daimler, $audi, $vw,$porsche, $toyota, $mitsubishi, $honda, have put billions into are&d. despite the (unnecessary!) cheats they will work to fade out of gasoline/diesel and adapt their employee-structure	does $tsla think the german/japanese car companies will surrender. _x000D_ $bmw, $daimler, $audi, $vw,$porsche, $toyota, $mitsubishi, $honda, have put billions into are&d. despite the (unnecessary!) cheats they will work to fade out of gasoline/diesel and adapt their employee-structure	0.9	negative	-0.5			2012-03-12	1	1	0	0	0	0	139.8	0	0	-1	-1	1	1		Residual	1196	305029	255.041							Residual	1197	502380	419.7
2017-01-11	$vw to plead guilty and pay $4.3bn in emissions scandal. #Dieselgate #BREAKING http://www.teletrader.com/vw-to-plead-guilty-and-pay-4-3bn-in-emissions-sca/news/details/37301620Ã‚Â Ã¢â‚¬Â¦	$vw to plead guilty and pay $4.3bn in emissions scandal. #dieselgate #breaking	$vw to plead guilty and pay $4.3bn in emissions scandal. #dieselgate #breaking	1	negative	-0.5			2012-03-13	0	0	0	0	0	0	137.6	0	0	-1	0	2	0		Total	1198	962256								Total	1198	962256
2016-09-09	#Volkswagen Engineer Pleads Guilty To Fraud Charge #DieselGate via @davidntracy @jalopnik #DoTheRightThing #ESG $VW https://lnkd.in/eW6Kb4k	#volkswagen engineer pleads guilty to fraud charge #dieselgate via @davidntracy @jalopnik #dotherightthing #esg $vw	#volkswagen engineer pleads guilty to fraud charge #dieselgate via @davidntracy @jalopnik #dotherightthing #esg $vw	1	negative	-0.5			2012-03-14	0	0	0	0	0	0	141.9	0	0	-1	0	2	0
2015-12-09	This just got really twisted - VW says carbon emission claims unfounded http://www.news.com.au/news/vw-says-carbon-emission-claims-unfounded/news-story/29b1c4b3ba8a0a9253bec4716063c0c4Ã‚Â Ã¢â‚¬Â¦ #volkswagonscandal #audi $VW #emissions	this just got really twisted - vw says carbon emission claims unfounded #volkswagonscandal #audi $vw #emissions	this just got really twisted - vw says carbon emission claims unfounded #volkswagonscandal #audi $vw #emissions	1	negative	-0.5			2012-03-15	0	0	0	0	0	0	141.95	0	0	-1	0	2	0			Coefficients	Standard Error	t Stat	P-value	Lower 95%	Upper 95%	Lower 95.0%	Upper 95.0%			Coefficients	Standard Error	t Stat	P-value	Lower 95%	Upper 95%	Lower 95.0%	Upper 95.0%
2015-11-06	.@FTLex #Volkswagen: sorry silence http://on.ft.com/1kd1KolÃ‚Â pic.twitter.com/fXxJGKP0HF #VW $VW #DIESELGATE #EMISSIONS	.@ftlex #volkswagen: sorry silence pic.twitter.com/fxxjgkp0hf #vw $vw #dieselgate #emissions	.@ftlex #volkswagen: sorry silence pic.twitter.com/fxxjgkp0hf #vw $vw #dieselgate #emissions	1	negative	-0.5			2012-03-16	0	0	0	0	0	0	141.25	0	0	-1	0	2	0		Intercept	140.058	1.04466	134.07	0	138.009	142.108	138.009	142.108		Intercept	129.816	1.49094	87.0703	0	126.891	132.741	126.891	132.741
2015-09-23	UK, France and Germany lobbied for flawed car emissions tests, documents reveal http://www.theguardian.com/environment/2015/sep/24/uk-france-and-germany-lobbied-for-flawed-car-emissions-tests-documents-reveal?CMP=twt_a-environment_b-gdnecoÃ‚Â Ã¢â‚¬Â¦ $VW	uk, france and germany lobbied for flawed car emissions tests, documents reveal $vw	uk, france and germany lobbied for flawed car emissions tests, documents reveal $vw	0.5	negative	-0.5			2012-03-17	0	0	0	0	0	0	141.25	0	0	-1	0	2	0		X Variable 1	18.0969	1.0332	17.5154	2.54139e-61	16.0698	20.124	16.0698	20.124		X Variable 1	7.31715	0.22105	33.1017	3.90264e-171	6.88347	7.75084	6.88347	7.75084
2013-09-28	i hate the roosters. i hate the roosters cause of the fans. and $VW. but mainly the $BW fans.	i hate the roosters. i hate the roosters cause of the fans. and $vw. but mainly the $bw fans.	i hate the roosters. i hate the roosters cause of the fans. and $vw. but mainly the $bw fans.	0.711111	negative	-0.477778			2012-03-18	0	0	0	0	0	0	141.25	0	0	-1	0	2	0		X Variable 2	11.734	0.405514	28.936	5.42868e-140	10.9384	12.5296	10.9384	12.5296
2018-06-25	And managers of $VW and $Audi go to jail for producing stupid products that burn dinosaur biomass that kills humans.	and managers of $vw and $audi go to jail for producing stupid products that burn dinosaur biomass that kills humans.	and managers of $vw and $audi go to jail for producing stupid products that burn dinosaur biomass that kills humans.	0.5	negative	-0.45			2012-03-19	1	0	0	1	0	0	139.2	0	0	0	1	3	1
2016-01-06	RT TheStreetTV: $VW owns up at #CES2016! "We disappointed our customers and the American people, for which I am truly sorry."	rt thestreettv: $vw owns up at #ces2016! "we disappointed our customers and the american people, for which i am truly sorry."	rt thestreettv: $vw owns up at #ces2016! "we disappointed our customers and the american people, for which i am truly sorry."	0.583333	negative	-0.416667			2012-03-20	0	0	0	0	0	0	133.05	0	0	0	0	2	0
2016-01-06	$VW owns up at #CES2016!_x000D_ "We disappointed our customers and the American people, for which I am truly sorry."pic.twitter.com/HqHsIT8jWs	$vw owns up at #ces2016!_x000D_ "we disappointed our customers and the american people, for which i am truly sorry."pic.twitter.com/hqhsit8jws	$vw owns up at #ces2016!_x000D_ "we disappointed our customers and the american people, for which i am truly sorry."pic.twitter.com/hqhsit8jws	0.583333	negative	-0.416667			2012-03-21	0	0	0	0	0	0	132.05	0	0	0	0	2	0
2018-09-15	$VW is literally a criminal enterprise who has killed thousands with their dirty diesel	$vw is literally a criminal enterprise who has killed thousands with their dirty diesel	$vw is literally a criminal enterprise who has killed thousands with their dirty diesel	0.45	negative	-0.4			2012-03-22	0	0	0	0	0	0	130.15	0	0	0	0	2	0
2017-11-16	@morning_joe conservative @senatebanking @usedgov alumnus register false fronts llc ltd #expertisematter @insidehighered .ass #lookUdid #ultrafast @DellInnovators @DeptofDefense honorable discharges #thebest devices @apple $vw #art @att @adt bruches strokes @HouseIntelComm	@morning_joe conservative @senatebanking @usedgov alumnus register false fronts llc ltd #expertisematter @insidehighered .ass #lookudid #ultrafast @dellinnovators @deptofdefense honorable discharges #thebest devices @apple $vw #art @att @adt bruches strokes @houseintelcomm	@morning_joe conservative @senatebanking @usedgov alumnus register false fronts llc ltd #expertisematter @insidehighered .ass #lookudid #ultrafast @dellinnovators @deptofdefense honorable discharges #thebest devices @apple $vw #art @att @adt bruches strokes @houseintelcomm	0.6	negative	-0.4			2012-03-23	0	0	0	0	0	0	132.35	0	0	0	0	2	0
2018-06-20	The end game for $tsla is they will probably have the 4th or 5th nicest EV by 2020 and thereÃ¢â‚¬â„¢s no way they can spend the capital to keep up with $GM $VW	the end game for $tsla is they will probably have the 4th or 5th nicest ev by 2020 and theres no way they can spend the capital to keep up with $gm $vw	the end game for $tsla is they will probably have the 4th or 5th nicest ev by 2020 and theres no way they can spend the capital to keep up with $gm $vw	0.4	negative	-0.4			2012-03-24	0	0	0	0	0	0	132.35	0	0	0	0	2	0
2017-06-13	$vw tsla stock hitting home run after home run. vw & $daimler doing fuck all...	$vw tsla stock hitting home run after home run. vw & $daimler doing fuck all...	$vw tsla stock hitting home run after home run. vw & $daimler doing fuck all...	0.6	negative	-0.4			2012-03-25	0	0	0	0	0	0	132.35	0	0	0	0	2	0
2016-08-30	Yes, driverless cars will learn to hate us human pedestrians too $VW $GOOGL $TSLA https://www.tematicaresearch.com/2016/08/30/yes-driverless-cars-will-learn-to-hate-us-human-pedestrians-too-vw-googl-tsla/#.V8XlFbkoFcM.twitterÃ‚Â Ã¢â‚¬Â¦	yes, driverless cars will learn to hate us human pedestrians too $vw $googl $tsla #.v8xlfbkofcm.twitter	yes, driverless cars will learn to hate us human pedestrians too $vw $googl $tsla #.v8xlfbkofcm.twitter	0.5	negative	-0.4			2012-03-26	0	0	0	0	0	0	132.75	0	0	0	0	2	0
2016-08-30	Yes, driverless cars will learn to hate us human pedestrians too $VW $GOOGL $TSLA https://www.tematicaresearch.com/2016/08/30/yes-driverless-cars-will-learn-to-hate-us-human-pedestrians-too-vw-googl-tsla/#.V8Xk8JGwNT4.twitterÃ‚Â Ã¢â‚¬Â¦	yes, driverless cars will learn to hate us human pedestrians too $vw $googl $tsla #.v8xk8jgwnt4.twitter	yes, driverless cars will learn to hate us human pedestrians too $vw $googl $tsla #.v8xk8jgwnt4.twitter	0.5	negative	-0.4			2012-03-27	0	0	0	0	0	0	134.15	0	0	0	0	2	0
2015-11-20	The $VW emissions scandal is worse than anticipated, effecting 7 years of cars http://bit.ly/1S9oi3YÃ‚Â pic.twitter.com/bvvSlIfYTA	the $vw emissions scandal is worse than anticipated, effecting 7 years of cars	the $vw emissions scandal is worse than anticipated, effecting 7 years of cars	0.6	negative	-0.4			2012-03-28	0	0	0	0	0	0	132.9	0	0	0	0	2	0
2015-09-23	Why is $VW scandal worse than $GM scandal? Nobody died with $VW. @jimcramer @BeckyQuick @Lebeaucarnews @carlquintanilla @davidfaber	why is $vw scandal worse than $gm scandal? nobody died with $vw. @jimcramer @beckyquick @lebeaucarnews @carlquintanilla @davidfaber	why is $vw scandal worse than $gm scandal? nobody died with $vw. @jimcramer @beckyquick @lebeaucarnews @carlquintanilla @davidfaber	0.6	negative	-0.4			2012-03-29	1	1	0	0	0	0	129.65	0	0	-1	-1	1	1
2015-09-22	Even worse, I would say $VW was the face of the diesel movement.. Seems majority of their commercials were based around 800 trips in TDI	even worse, i would say $vw was the face of the diesel movement.. seems majority of their commercials were based around 800 trips in tdi	even worse, i would say $vw was the face of the diesel movement.. seems majority of their commercials were based around 800 trips in tdi	0.6	negative	-0.4			2012-03-30	0	0	0	0	0	0	131.85	0	0	-1	0	2	0
2013-01-14	China's Xinhua Slams $YUM &amp; $VW for Poor Quality Standards - http://bit.ly/XxX0bH	china's xinhua slams $yum &amp; $vw for poor quality standards -	china's xinhua slams $yum &amp; $vw for poor quality standards -	0.6	negative	-0.4			2012-03-31	0	0	0	0	0	0	131.85	0	0	-1	0	2	0
2015-09-23	$VW The EPA expectations for diesel engines don't take into account how dirty some diesel is. Saudi's sour Oil is way worse than Bitumen.	$vw the epa expectations for diesel engines don't take into account how dirty some diesel is. saudi's sour oil is way worse than bitumen.	$vw the epa expectations for diesel engines don't take into account how dirty some diesel is. saudi's sour oil is way worse than bitumen.	0.5	negative	-0.383333			2012-04-01	0	0	0	0	0	0	131.85	0	0	-1	0	2	0
2015-10-27	Reckoned $VW was alone in pondering bringing small diesels to the US? You'd be wrong - but others scrapped plans: http://on.ft.com/1jOAZ9w	reckoned $vw was alone in pondering bringing small diesels to the us? you'd be wrong - but others scrapped plans:	reckoned $vw was alone in pondering bringing small diesels to the us? you'd be wrong - but others scrapped plans:	0.65	negative	-0.375			2012-04-02	0	0	0	0	0	0	133.8	0	0	-1	0	2	0
2015-09-26	$VW Still not a good value. Don't catch this falling knife. http://pinestreetjournal.com/vwÃ‚Â #STOCKS #INVESTING #VALUE	$vw still not a good value. don't catch this falling knife. #stocks #investing #value	$vw still not a good value. don't catch this falling knife. #stocks #investing #value	0.6	negative	-0.35			2012-04-03	0	0	0	0	0	0	133.05	0	0	-1	0	2	0
2015-09-22	$VW The EPA will also not grant VW a Ã¢â‚¬Å“certificate of conformityÃ¢â‚¬ï¿½ for the 2016 cars, so they cannot be sold either._x000D_ THAT IS NOT GOOD	$vw the epa will also not grant vw a certificate of conformity for the 2016 cars, so they cannot be sold either._x000D_ that is not good	$vw the epa will also not grant vw a certificate of conformity for the 2016 cars, so they cannot be sold either._x000D_ that is not good	0.6	negative	-0.35			2012-04-04	0	0	0	0	0	0	129.4	0	0	-1	0	2	0
2015-12-02	Sorry we got caught. $vw #climate #,#COP21Parishttps://twitter.com/FastCoExist/status/672069842690772996Ã‚Â Ã¢â‚¬Â¦ These fake ads on Paris billboards mock #COP21's corporate sponsors: http://buff.ly/1N3xkfmÃ‚Â pic.twitter.com/G0Z7ksL6xc	sorry we got caught. $vw #climate #,#cop21paris these fake ads on paris billboards mock #cop21's corporate sponsors: pic.twitter.com/g0z7ksl6xc	sorry we got caught. $vw #climate #,#cop21paris these fake ads on paris billboards mock #cop21's corporate sponsors: pic.twitter.com/g0z7ksl6xc	0.666667	negative	-0.333333			2012-04-05	0	0	0	0	0	0	128.95	0	0	-1	0	2	0
2014-04-23	$VW truck overhaul looking shaky as another Scania holder rejects- Bloomberg via @BloombergNews http://bloom.bg/1hnuP73	$vw truck overhaul looking shaky as another scania holder rejects- bloomberg via @bloombergnews	$vw truck overhaul looking shaky as another scania holder rejects- bloomberg via @bloombergnews	0.5	negative	-0.333333			2012-04-06	0	0	0	0	0	0	128.95	0	0	-1	0	2	0
2018-08-29	Tencent, Saudis, $VW and me. A lot of cash wanting in on the leader in #EV and #FSD $TSLAhttps://twitter.com/FedsDead/status/1034799057049473024Ã‚Â Ã¢â‚¬Â¦ $TSLA WTF??? Who keeps buying this pos... unbelievable...	tencent, saudis, $vw and me. a lot of cash wanting in on the leader in #ev and #fsd $tsla $tsla what the fuck??? who keeps buying this pos... unbelievable...	tencent, saudis, $vw and me. a lot of cash wanting in on the leader in #ev and #fsd $tsla $tsla what the fuck??? who keeps buying this pos... unbelievable...	0.8	negative	-0.325			2012-04-07	0	0	0	0	0	0	128.95	0	0	-1	0	2	0
2015-10-13	Not sure why it was so tough to tell $VW messed with the emissions controls @HalftimeReportpic.twitter.com/8ITWA0RvKK	not sure why it was so tough to tell $vw messed with the emissions controls @halftimereportpic.twitter.com/8itwa0rvkk	not sure why it was so tough to tell $vw messed with the emissions controls @halftimereportpic.twitter.com/8itwa0rvkk	0.861111	negative	-0.319444			2012-04-08	0	0	0	0	0	0	128.95	0	0	-1	0	2	0
2016-11-03	BaronVonClutch: (Con'd) Those numbers do not take into account loss in new car sales as well as loss in market cap from fall in $VW share pÃ¢â‚¬Â¦	baronvonclutch: (con'd) those numbers do not take into account loss in new car sales as well as loss in market cap from fall in $vw share p	baronvonclutch: (con'd) those numbers do not take into account loss in new car sales as well as loss in market cap from fall in $vw share p	0.727273	negative	-0.306818			2012-04-09	0	0	0	0	0	0	128.95	0	0	-1	0	2	0
2018-08-02	https://www.google.com/amp/s/mobile.reuters.com/article/amp/idUSTRE49R3I920081028Ã‚Â Ã¢â‚¬Â¦ 10 years ago, but I remember this situation with $VW well. $TSLA Short sellers are playing a risky game. IMO. Valuation metrics were, and still can be, useless in situations like this.	10 years ago, but i remember this situation with $vw well. $tsla short sellers are playing a risky game. imo. valuation metrics were, and still can be, useless in situations like this.	10 years ago, but i remember this situation with $vw well. $tsla short sellers are playing a risky game. imo. valuation metrics were, and still can be, useless in situations like this.	0.3	negative	-0.3			2012-04-10	0	0	0	0	0	0	125.1	0	0	-1	0	2	0
2016-04-24	$VW How much should Saudi Arabia pay because the Diesel produced from their crude is such a Sulfur heavy pollutant crap?	$vw how much should saudi arabia pay because the diesel produced from their crude is such a sulfur heavy pollutant crap?	$vw how much should saudi arabia pay because the diesel produced from their crude is such a sulfur heavy pollutant crap?	0.6	negative	-0.3			2012-04-11	0	0	0	0	0	0	128.8	0	0	-1	0	2	0
2015-10-11	Volkswagen scandal could kill off diesel cars. http://www.telegraph.co.uk/finance/newsbysector/industry/11883719/Volkswagen-scandal-could-kill-off-diesel-cars.htmlÃ‚Â Ã¢â‚¬Â¦. $VW. #Industrial sector probably negative for CMI.	volkswagen scandal could kill off diesel cars. $vw. #industrial sector probably negative for cmi.	volkswagen scandal could kill off diesel cars. $vw. #industrial sector probably negative for cmi.	0.4	negative	-0.3			2012-04-12	0	0	0	0	0	0	131.25	0	0	-1	0	2	0
2015-09-24	Diesel fuel IS a crappy dirty fuel (think french fries and dinosaurs) and you DO have to cheat to make it work. Thx $VW for clarifying.	diesel fuel is a crappy dirty fuel (think french fries and dinosaurs) and you do have to cheat to make it work. thx $vw for clarifying.	diesel fuel is a crappy dirty fuel (think french fries and dinosaurs) and you do have to cheat to make it work. thx $vw for clarifying.	0.4	negative	-0.3			2012-04-13	0	0	0	0	0	0	128.8	0	0	-1	0	2	0
2015-09-24	Is $VW our #Lehman moment? If I was Dick Fuld I woulda copyrighted that to at least make some $.	is $vw our #lehman moment? if i was dick fuld i woulda copyrighted that to at least make some $.	is $vw our #lehman moment? if i was dick fuld i woulda copyrighted that to at least make some $.	0.4	negative	-0.3			2012-04-14	0	0	0	0	0	0	128.8	0	0	-1	0	2	0
2016-07-19	shorting $VW wouldn't hurt - a long term hold to see how the emission trial affects it - they are guilty and could pay billions for it	shorting $vw wouldn't hurt - a long term hold to see how the emission trial affects it - they are guilty and could pay billions for it	shorting $vw wouldn't hurt - a long term hold to see how the emission trial affects it - they are guilty and could pay billions for it	0.7	negative	-0.275			2012-04-15	0	0	0	0	0	0	128.8	0	0	-1	0	2	0
2018-03-02	Let's talk about the 'base effect' in euro credit issuance. We'll be comparing this month's supply to Mar 2017, when $VW returned to the public market after Dieselgate, and Mar 2016, when $ABIBB set a record with its SABMiller-related Ã¢â€šÂ¬ shortly after the CSPP announcement	let's talk about the 'base effect' in euro credit issuance. we'll be comparing this month's supply to mar 2017, when $vw returned to the public market after dieselgate, and mar 2016, when $abibb set a record with its sabmiller-related shortly after the cspp announcement	let's talk about the 'base effect' in euro credit issuance. we'll be comparing this month's supply to mar 2017, when $vw returned to the public market after dieselgate, and mar 2016, when $abibb set a record with its sabmiller-related shortly after the cspp announcement	0.455556	negative	-0.266667			2012-04-16	0	0	0	0	0	0	131	0	0	-1	0	2	0
2016-06-01	$VW down 17.2% with $GM & #Ford Car Sales Crash How Weak is The US Consumer? http://traderscommunity.com/forum/index.php?topic=267.msg1986#msg1986Ã‚Â Ã¢â‚¬Â¦	$vw down 17.2% with $gm & #ford car sales crash how weak is the us consumer? #msg1986	$vw down 17.2% with $gm & #ford car sales crash how weak is the us consumer? #msg1986	0.456944	negative	-0.265278			2012-04-17	0	0	0	0	0	0	133.1	0	0	-1	0	2	0
2018-09-21	$DRYS_x000D_ $VW_x000D_ $LFIN_x000D_ $HMNY_x000D_ Come to mind. Not sure if the time scale competes.	$drys_x000D_ $vw_x000D_ $lfin_x000D_ $hmny_x000D_ come to mind. not sure if the time scale competes.	$drys_x000D_ $vw_x000D_ $lfin_x000D_ $hmny_x000D_ come to mind. not sure if the time scale competes.	0.888889	negative	-0.25			2012-04-18	0	0	0	0	0	0	131.5	0	0	-1	0	2	0
2017-11-14	inter team not hacking as per #eula #capitalism data through your frequency $vw @att @windowsserver @appleinsider small town .us A-ward #expertisematter tier 9 @dev_101 $spdr $baba $spy .nt @enterprisecares .ass #lookUdid @longandfosterdc @FishbowlLabs fiddler crab @AFVofficialpic.twitter.com/1aexuobukt	inter team not hacking as per #eula #capitalism data through your frequency $vw @att @windowsserver @appleinsider small town .us a-ward #expertisematter tier 9 @dev_101 $spdr $baba $spy .nt @enterprisecares .ass #lookudid @longandfosterdc @fishbowllabs fiddler crab @afvofficialpic.twitter.com/1aexuobukt	inter team not hacking as per #eula #capitalism data through your frequency $vw @att @windowsserver @appleinsider small town .us a-ward #expertisematter tier 9 @dev_101 $spdr $baba $spy .nt @enterprisecares .ass #lookudid @longandfosterdc @fishbowllabs fiddler crab @afvofficialpic.twitter.com/1aexuobukt	0.4	negative	-0.25			2012-04-19	0	0	0	0	0	0	127	0	0	-1	0	2	0
2017-08-04	$VW exec who oversaw U.S. environmental compliance pleads guilty to lesser charges http://www.autonews.com/article/20170804/OEM11/170809810/Ã‚Â Ã¢â‚¬Â¦ via @Automotive_News #automotive	$vw exec who oversaw you.s. environmental compliance pleads guilty to lesser charges via @automotive_news #automotive	$vw exec who oversaw you.s. environmental compliance pleads guilty to lesser charges via @automotive_news #automotive	0.75	negative	-0.25			2012-04-20	0	0	0	0	0	0	125.4	0	0	-1	0	2	0
2016-12-03	What Tesla is unable to do: $BMW $Daimler #Ford $VW building European #EV charging network - $F $GM $TSLA https://lnkd.in/gjGiVCP	what tesla is unable to do: $bmw $daimler #ford $vw building european #ev charging network - $f $gm $tsla	what tesla is unable to do: $bmw $daimler #ford $vw building european #ev charging network - $f $gm $tsla	0.25	negative	-0.25			2012-04-21	0	0	0	0	0	0	125.4	0	0	-1	0	2	0
2016-11-03	$VW fires company historian who dredged up Nazi past http://www.nytimes.com/2016/11/03/world/europe/volkswagen-vw-emissions-scandal-nazi.html?ref=business&_r=0Ã‚Â Ã¢â‚¬Â¦	$vw fires company historian who dredged up nazi past	$vw fires company historian who dredged up nazi past	0.25	negative	-0.25			2012-04-22	0	0	0	0	0	0	125.4	0	0	-1	0	2	0
2016-09-19	Is $CVX 's dirty fuel the real culprit in the $VW scandal? Dirty Chinese Diesel didn't meet the sulphur test.	is $cvx 's dirty fuel the real culprit in the $vw scandal? dirty chinese diesel didn't meet the sulphur test.	is $cvx 's dirty fuel the real culprit in the $vw scandal? dirty chinese diesel didn't meet the sulphur test.	0.475	negative	-0.25			2012-04-23	0	0	0	0	0	0	121.25	0	0	-1	0	2	0
2016-08-15	Is VW cruising past #dieselgate? http://buff.ly/2bsmeHbÃ‚Â (note: your capital is at risk) $VW pic.twitter.com/rpkTtxlNwG	is vw cruising past #dieselgate? (note: your capital is at risk) $vw pic.twitter.com/rpkttxlnwg	is vw cruising past #dieselgate? (note: your capital is at risk) $vw pic.twitter.com/rpkttxlnwg	0.25	negative	-0.25			2012-04-24	0	0	0	0	0	0	123.5	0	0	-1	0	2	0
2015-12-02	Consumers values & attitudes have changed recently, $VW nov sales -25%. Betrayal sentiment & activism will harm them https://twitter.com/businessinsider/status/671909274377920512Ã‚Â Ã¢â‚¬Â¦ The world's biggest anti-ad campaign is taking over Paris with provocative fake ads http://buff.ly/1ltMweHÃ‚Â pic.twitter.com/FH82anqTaj	consumers values & attitudes have changed recently, $vw nov sales -25%. betrayal sentiment & activism will harm them the world's biggest anti-ad campaign is taking over paris with provocative fake ads pic.twitter.com/fh82anqtaj	consumers values & attitudes have changed recently, $vw nov sales -25%. betrayal sentiment & activism will harm them the world's biggest anti-ad campaign is taking over paris with provocative fake ads pic.twitter.com/fh82anqtaj	0.625	negative	-0.25			2012-04-25	0	0	0	0	0	0	126.2	0	0	-1	0	2	0
2015-07-24	@nofreefood It's only the beginning of the game.Stay tuned. Of course $WMT $KR $BMW $VW $HD $FDX @Sysco could be wrong @wind4me	@nofreefood it's only the beginning of the game.stay tuned. of course $wmt $kr $bmw $vw $hd $fdx @sysco could be wrong @wind4me	@nofreefood it's only the beginning of the game.stay tuned. of course $wmt $kr $bmw $vw $hd $fdx @sysco could be wrong @wind4me	0.95	negative	-0.25			2012-04-26	4	0	0	4	0	0	137.2	0	0	0	1	3	4
2015-07-13	@wind4me U do realize this Hydrogen thing is just a fad - it will never last. $WMT $HD $PG $BMW $NKE $VW $FDX U.S. gov't are ALL wrong.	@wind4me you do realize this hydrogen thing is just a fad - it will never last. $wmt $hd $pg $bmw $nke $vw $fdx you.s. gov't are all wrong.	@wind4me you do realize this hydrogen thing is just a fad - it will never last. $wmt $hd $pg $bmw $nke $vw $fdx you.s. gov't are all wrong.	0.483333	negative	-0.25			2012-04-27	0	0	0	0	0	0	141.85	0	0	0	0	2	0
2012-03-12	Small Cap ETF Gems: Russell Factor ETFs Shine - Seeking Alpha http://stks.co/2nvbÃ‚Â $IWM $VW $VB $IWR $SHBT #etf @Russell_News #smallcap $JKJ	small cap etf gems: russell factor etfs shine - seeking alpha $iwm $vw $vb $iwr $shbt #etf @russell_news #smallcap $jkj	small cap etf gems: russell factor etfs shine - seeking alpha $iwm $vw $vb $iwr $shbt #etf @russell_news #smallcap $jkj	0.4	negative	-0.25			2012-04-28	0	0	0	0	0	0	141.85	0	0	0	0	2	0
2018-07-02	#CATL - a lot of batteries to make and very little #lithium secured. CATL is headed for bottlenecks. $BMW $VW and others assume CATL has lithium sourcing covered at their peril. ChinaÃ¢â‚¬â„¢s No.1 maker of battery cells for EVs to build plant in Germany http://bit.ly/2lJuOGM	#catl - a lot of batteries to make and very little #lithium secured. catl is headed for bottlenecks. $bmw $vw and others assume catl has lithium sourcing covered at their peril. chinas no.1 maker of battery cells for evs to build plant in germany	#catl - a lot of batteries to make and very little #lithium secured. catl is headed for bottlenecks. $bmw $vw and others assume catl has lithium sourcing covered at their peril. chinas no.1 maker of battery cells for evs to build plant in germany	0.65	negative	-0.24375			2012-04-29	0	0	0	0	0	0	141.85	0	0	0	0	2	0
2015-09-24	$VW needs a guy like Al "Chainsaw" Duncan come in,clean up the mess. EPA is the problem,NOT $VW. CO2 harmless,without it trees die.SCAM!	$vw needs a guy like al "chainsaw" duncan come in,clean up the mess. epa is the problem,not $vw. co2 harmless,without it trees die.scam!	$vw needs a guy like al "chainsaw" duncan come in,clean up the mess. epa is the problem,not $vw. co2 harmless,without it trees die.scam!	0.175	negative	-0.21875			2012-04-30	0	0	0	0	0	0	143.1	0	0	0	0	2	0
2012-10-15	Weak economists with no B#lls miss that Lagarde is moving to REDUCE Austerity_x000D_ $SPY $VW $F Long	weak economists with no b#lls miss that lagarde is moving to reduce austerity_x000D_ $spy $vw $f long	weak economists with no b#lls miss that lagarde is moving to reduce austerity_x000D_ $spy $vw $f long	0.5125	negative	-0.2125			2012-05-01	0	0	0	0	0	0	143.1	0	0	0	0	2	0
2016-11-02	BaronVonClutch: [REPORT] $VW Group Supervisory Board to hold extraordinary board meeting as company is poised for Ã¢â‚¬Â¦ http://reut.rs/2fiz9LF	baronvonclutch: [report] $vw group supervisory board to hold extraordinary board meeting as company is poised for	baronvonclutch: [report] $vw group supervisory board to hold extraordinary board meeting as company is poised for	1	negative	-0.208333			2012-05-02	0	0	0	0	0	0	142.4	0	0	0	0	2	0
2018-03-31	Stay Tuned #GEMRoyalty Co. #Copper PP - #Green #Energy #Metals #Royalty Company #TNRGold Corp. $TNR.v #Solar #ESS #KirillKlip http://kirillklip.blogspot.com/2018/03/introducing-gem-royalty-co-green-energy.html#.WrimXtTzMJM.twitterÃ‚Â Ã¢â‚¬Â¦ #Tesla #EVs #ILC #Ganfeng #Copper #Gold #BYD #CATL $ALB $FMC $SQM $LIT $JJC $MUX $GDX $GDXJ $ABX $NG $FCX $BHP $RIO $VW @businesspic.twitter.com/3B5dugcBMF	stay tuned #gemroyalty co. #copper pp - #green #energy #metals #royalty company #tnrgold corp. $tnr.v #solar #ess #kirillklip #.wrimxttzmjm.twitter #tesla #evs #ilc #ganfeng #copper #gold #byd #catl $alb $fmc $sqm $lit $jjc $mux $gdx $gdxj $abx $ng $fcx $bhp $rio $vw @businesspic.twitter.com/3b5dugcbmf	stay tuned #gemroyalty co. #copper pp - #green #energy #metals #royalty company #tnrgold corp. $tnr.v #solar #ess #kirillklip #.wrimxttzmjm.twitter #tesla #evs #ilc #ganfeng #copper #gold #byd #catl $alb $fmc $sqm $lit $jjc $mux $gdx $gdxj $abx $ng $fcx $bhp $rio $vw @businesspic.twitter.com/3b5dugcbmf	0.3	negative	-0.2			2012-05-03	0	0	0	0	0	0	145	0	0	0	0	2	0
2018-03-01	Yawn...by the time Porche had 5km/hr over Teslas now speed then Tesla will be a few years ahead of those figures.._x000D_ Catch up time Mr $Porche & $VW $ $Mercedes._x000D_ But dont Mercedes make the Tesla Powertrains?	yawn...by the time porche had 5km/hr over teslas now speed then tesla will be a few years ahead of those figures.._x000D_ catch up time mr $porche & $vw $ $mercedes._x000D_ but dont mercedes make the tesla powertrains?	yawn...by the time porche had 5km/hr over teslas now speed then tesla will be a few years ahead of those figures.._x000D_ catch up time mr $porche & $vw $ $mercedes._x000D_ but dont mercedes make the tesla powertrains?	0.1	negative	-0.2			2012-05-04	0	0	0	0	0	0	139.95	0	0	0	0	2	0
2017-11-17	#China's spending round on #electrification is separate, carmaker says._x000D_ $VW $VOW $DAX #ElectricCars #selfdriving #driverless_x000D_ https://news.teletrader.com/volkswagen-sets-34bn-for-electric-driverless-tech/news/details/41181018Ã‚Â Ã¢â‚¬Â¦	#china's spending round on #electrification is separate, carmaker says._x000D_ $vw $vow $dax #electriccars #selfdriving #driverless_x000D_	#china's spending round on #electrification is separate, carmaker says._x000D_ $vw $vow $dax #electriccars #selfdriving #driverless_x000D_	0.4	negative	-0.2			2012-05-05	0	0	0	0	0	0	139.95	0	0	0	0	2	0
2017-11-17	TeleTraderNews: #China's spending round on #electrification is separate, carmaker says._x000D_ $VW $VOW $DAX #ElectricCars #selfdriving #driverless_x000D_ https://news.teletrader.com/volkswagen-sets-34bn-for-electric-driverless-tech/news/details/41181018Ã‚Â Ã¢â‚¬Â¦	teletradernews: #china's spending round on #electrification is separate, carmaker says._x000D_ $vw $vow $dax #electriccars #selfdriving #driverless_x000D_	teletradernews: #china's spending round on #electrification is separate, carmaker says._x000D_ $vw $vow $dax #electriccars #selfdriving #driverless_x000D_	0.4	negative	-0.2			2012-05-06	0	0	0	0	0	0	139.95	0	0	0	0	2	0
2017-11-02	Why does $VW make it so difficult for victims of their intentional fraud, to collect? As far as I am concerned, thatÃ¢â‚¬â„¢s another scam.	why does $vw make it so difficult for victims of their intentional fraud, to collect? as far as i am concerned, that is another scam.	why does $vw make it so difficult for victims of their intentional fraud, to collect? as far as i am concerned, that is another scam.	1	negative	-0.2			2012-05-07	0	0	0	0	0	0	139.25	0	0	0	0	2	0
2017-01-11	good thing DOJ had a slow news day to announce the $VW guilty plea https://twitter.com/TheJusticeDept/status/819250965245263876Ã‚Â Ã¢â‚¬Â¦ VW Agrees to Plead Guilty, Pay $4.3B Criminal & Civil Penalties; 6 VW Execs & Employees Indicted for Conspiracy https://www.justice.gov/opa/pr/volkswagen-ag-agrees-plead-guilty-and-pay-43-billion-criminal-and-civil-penalties-sixÃ‚Â Ã¢â‚¬Â¦	good thing doj had a slow news day to announce the $vw guilty plea vw agrees to plead guilty, pay $4.3b criminal & civil penalties; 6 vw execs & employees indicted for conspiracy	good thing doj had a slow news day to announce the $vw guilty plea vw agrees to plead guilty, pay $4.3b criminal & civil penalties; 6 vw execs & employees indicted for conspiracy	0.71	negative	-0.2			2012-05-08	0	0	0	0	0	0	136.05	0	0	0	0	2	0
2016-10-03	$VW, $FB, $TSLA, and a few others are on the radar this morning: http://wire.kapitall.com/investment-idea/the-morning-hype-vw-netflix-tesla-and-columbia/Ã‚Â Ã¢â‚¬Â¦	$vw, $fb, $tsla, and a few others are on the radar this morning:	$vw, $fb, $tsla, and a few others are on the radar this morning:	0.1	negative	-0.2			2012-05-09	0	0	0	0	0	0	135.95	0	0	0	0	2	0
2016-09-06	Auto emissions trouble x2 $VW to invest in $NAVhttps://lnkd.in/dPep_W7	auto emissions trouble x2 $vw to invest in $nav	auto emissions trouble x2 $vw to invest in $nav	0.2	negative	-0.2			2012-05-10	0	0	0	0	0	0	134.4	0	0	0	0	2	0
2016-02-19	Could $VW face another round of penalties? http://cnb.cx/1WuUh0rÃ‚Â pic.twitter.com/ueARxlKHxq http://fb.me/7PocpFQQL	could $vw face another round of penalties? pic.twitter.com/uearxlkhxq	could $vw face another round of penalties? pic.twitter.com/uearxlkhxq	0.4	negative	-0.2			2012-05-11	0	0	0	0	0	0	137.4	0	0	0	0	2	0
2016-02-19	Could $VW face another round of penalties? http://cnb.cx/1WuUh0rÃ‚Â pic.twitter.com/PCeu0EzVhh	could $vw face another round of penalties?	could $vw face another round of penalties?	0.4	negative	-0.2			2012-05-12	0	0	0	0	0	0	137.4	0	0	0	0	2	0
2016-02-19	RT CNBC: Could $VW face another round of penalties? http://cnb.cx/1WuUh0rÃ‚Â Ã‚Â pic.twitter.com/CwjJbfSr1n	rt cnbc: could $vw face another round of penalties?	rt cnbc: could $vw face another round of penalties?	0.4	negative	-0.2			2012-05-13	0	0	0	0	0	0	137.4	0	0	0	0	2	0
2016-02-19	rt: CNBC: Could $VW face another round of penalties? http://cnb.cx/1WuUh0rÃ‚Â pic.twitter.com/A4nR6JkoKG	rt: cnbc: could $vw face another round of penalties?	rt: cnbc: could $vw face another round of penalties?	0.4	negative	-0.2			2012-05-14	0	0	0	0	0	0	134.85	0	0	0	0	2	0
2016-02-19	Could $VW face another round of penalties? #Forex	could $vw face another round of penalties? #forex	could $vw face another round of penalties? #forex	0.4	negative	-0.2			2012-05-15	0	0	0	0	0	0	133.75	0	0	0	0	2	0
2016-02-19	Could $VW face another round of penalties? http://cnb.cx/1WuUh0rÃ‚Â pic.twitter.com/kjj4WqLl5H	could $vw face another round of penalties?	could $vw face another round of penalties?	0.4	negative	-0.2			2012-05-16	0	0	0	0	0	0	132.2	0	0	0	0	2	0
2016-01-05	Market rumor: $VW could reach out-of-court settlement in a few weeks Ã¢â‚¬â€œ $15-18 billion. Stock price under pressure. #dieselgate	market rumor: $vw could reach out-of-court settlement in a few weeks $15-18 billion. stock price under pressure. #dieselgate	market rumor: $vw could reach out-of-court settlement in a few weeks $15-18 billion. stock price under pressure. #dieselgate	0.1	negative	-0.2			2012-05-17	1	0	0	1	0	0	130.8	0	0	1	1	3	1
2015-12-17	@WarrenPies @PainCapital @parsimony16 problems w/ $VW Diesel engines will only make matters worse out the curve also	@warrenpies @paincapital @parsimony16 problems w/ $vw diesel engines will only make matters worse out the curve also	@warrenpies @paincapital @parsimony16 problems w/ $vw diesel engines will only make matters worse out the curve also	0.8	negative	-0.2			2012-05-18	0	0	0	0	0	0	128.2	0	0	1	0	2	0
2015-09-24	I don't know about Europe, but $VW is dead in America.	i don't know about europe, but $vw is dead in america.	i don't know about europe, but $vw is dead in america.	0.4	negative	-0.2			2012-05-19	0	0	0	0	0	0	128.2	0	0	1	0	2	0
2015-09-22	This is why $VW is in shit http://bbc.in/1L3k1A6	this is why $vw is in shit	this is why $vw is in shit	0.8	negative	-0.2			2012-05-20	0	0	0	0	0	0	128.2	0	0	1	0	2	0
2015-02-11	@elonmusk missing the #HydrogenFuel train this morning with $VW ?? $TSLA	@elonmusk missing the #hydrogenfuel train this morning with $vw ?? $tsla	@elonmusk missing the #hydrogenfuel train this morning with $vw ?? $tsla	0.05	negative	-0.2			2012-05-21	0	0	0	0	0	0	129.45	0	0	1	0	2	0
2015-02-11	@KeystoneIDEAS #HydrogenFuelCells #Ideas $VW signed with $BLDP, watch what $PLUG does next few weeks!!! $FDX, $HD, $NIK to sign	@keystoneideas #hydrogenfuelcells #ideas $vw signed with $bldp, watch what $plug does next few weeks!!! $fdx, $hd, $nik to sign	@keystoneideas #hydrogenfuelcells #ideas $vw signed with $bldp, watch what $plug does next few weeks!!! $fdx, $hd, $nik to sign	0.05	negative	-0.195312			2012-05-22	0	0	0	0	0	0	132.65	0	0	1	0	2	0
2018-09-03	As per "dirty money" Netflix doc. $VW apparently put monkeys in cages for testing emissions to prove they aren't harmful. Obv that was lie and plan before that was to test it on humans. And $TSLA in it's go private deal considered $30B from VW? $TSLAQ	as per "dirty money" netflix doc. $vw apparently put monkeys in cages for testing emissions to prove they aren't harmful. obv that was lie and plan before that was to test it on humans. and $tsla in it's go private deal considered $30b from vw? $tslaq	as per "dirty money" netflix doc. $vw apparently put monkeys in cages for testing emissions to prove they aren't harmful. obv that was lie and plan before that was to test it on humans. and $tsla in it's go private deal considered $30b from vw? $tslaq	0.508333	negative	-0.183333			2012-05-23	0	0	0	0	0	0	128.25	0	0	1	0	2	0
2016-06-16	When #dieselgate struck $vw few understood added importance of their existing #greeninfrastructure initiatives ,whatchem dbl down now $plug	when #dieselgate struck $vw few understood added importance of their existing #greeninfrastructure initiatives ,whatchem dbl down now $plug	when #dieselgate struck $vw few understood added importance of their existing #greeninfrastructure initiatives ,whatchem dbl down now $plug	0.194444	negative	-0.177778			2012-05-24	0	0	0	0	0	0	128.25	0	0	1	0	2	0
2015-09-09	$VW's $POR has new base Carrera turbos by $BWAhttps://twitter.com/evomagazine/status/641522270947647488Ã‚Â Ã¢â‚¬Â¦ Porsche's new turbocharged engine features a polycarbonate oil sump, saves 2kg. Turbos by Borg Warner pic.twitter.com/Iv1fGS7sft	$vw's $por has new base carrera turbos by $bwa porsche's new turbocharged engine features a polycarbonate oil sump, saves 2kg. turbos by borg warner pic.twitter.com/iv1fgs7sft	$vw's $por has new base carrera turbos by $bwa porsche's new turbocharged engine features a polycarbonate oil sump, saves 2kg. turbos by borg warner pic.twitter.com/iv1fgs7sft	0.636364	negative	-0.175758			2012-05-25	1	0	1	0	0	0	128.45	0	0	1	0	2	1
2015-09-22	#europeans should apparently B grateful 2 #USA 4catching thugs@ @vw @volkswagen $vw. apparently #EU turned blind eye!http://www.heise.de/newsticker/meldung/Kommentar-zu-VW-Luschige-Abgas-Kontrollen-2822648.htmlÃ‚Â Ã¢â‚¬Â¦	#europeans should apparently b grateful 2 #usa 4catching thugs@ @vw @volkswagen $vw. apparently #eu turned blind eye!	#europeans should apparently b grateful 2 #usa 4catching thugs@ @vw @volkswagen $vw. apparently #eu turned blind eye!	0.455556	negative	-0.175			2012-05-26	0	0	0	0	0	0	128.45	0	0	1	0	2	0
2015-09-24	@ReformedBroker Correlation of $VW $Porsche $BMW $DAI approaching 1. Not Good	@reformedbroker correlation of $vw $porsche $bmw $dai approaching 1. not good	@reformedbroker correlation of $vw $porsche $bmw $dai approaching 1. not good	0.3	negative	-0.175			2012-05-27	0	0	0	0	0	0	128.45	0	0	1	0	2	0
2017-01-11	$VW not out of the woods yet. Stock still highly overpriced._x000D_ #Volkswagen To Plead Guilty, Pay $4.3B Settlement - https://n.pr/2igtKG8	$vw not out of the woods yet. stock still highly overpriced._x000D_ #volkswagen to plead guilty, pay $4.3b settlement -	$vw not out of the woods yet. stock still highly overpriced._x000D_ #volkswagen to plead guilty, pay $4.3b settlement -	0.77	negative	-0.17			2012-05-28	0	0	0	0	0	0	128.95	0	0	1	0	2	0
2018-12-07	VW To Now Build 15Mln Vehicles Up From Previous 10Mln View $VW	vw to now build 15mln vehicles up from previous 10mln view $vw	vw to now build 15mln vehicles up from previous 10mln view $vw	0.166667	negative	-0.166667			2012-05-29	0	0	0	0	0	0	134.45	0	0	1	0	2	0
2015-10-08	$VW A 1.6 liter diesel still pollutes WAY less than a 5.7 liter pickup.. so how exctly does the EPA justify this?	$vw a 1.6 liter diesel still pollutes way less than a 5.7 liter pickup.. so how exctly does the epa justify this?	$vw a 1.6 liter diesel still pollutes way less than a 5.7 liter pickup.. so how exctly does the epa justify this?	0.0666667	negative	-0.166667			2012-05-30	0	0	0	0	0	0	130.55	0	0	1	0	2	0
2013-08-16	@EquityNYC $VW? If so, that almost destroyed my previous firm...what a costly lesson to learn	@equitynyc $vw? if so, that almost destroyed my previous firm...what a costly lesson to learn	@equitynyc $vw? if so, that almost destroyed my previous firm...what a costly lesson to learn	0.166667	negative	-0.166667			2012-05-31	0	0	0	0	0	0	129.1	0	0	1	0	2	0
2017-07-04	$dai $vw 10-15pct undervalued from here. thats being prudent. vw us sales +15pct june despite autos being flat negative. $dai +1pct.	$dai $vw 10-15pct undervalued from here. that is being prudent. vw us sales +15pct june despite autos being flat negative. $dai +1pct.	$dai $vw 10-15pct undervalued from here. that is being prudent. vw us sales +15pct june despite autos being flat negative. $dai +1pct.	0.2625	negative	-0.1625			2012-06-01	0	0	0	0	0	0	123.75	0	0	1	0	2	0
2016-04-21	$VW forced to buy back half a million cars just as $TSLA PRESOLD half million cars @elonmusk #justdesserts	$vw forced to buy back half a million cars just as $tsla presold half million cars @elonmusk #justdesserts	$vw forced to buy back half a million cars just as $tsla presold half million cars @elonmusk #justdesserts	0.133333	negative	-0.158333			2012-06-02	0	0	0	0	0	0	123.75	0	0	1	0	2	0
2015-09-22	#Volkswagen scandal, #biotech political risk and weak #Europe drag on #stocks http://www.cmcmarkets.ca/en/blog/2015/09/22/volkswagen-scandal-biotech-political-risk-and-weak-europe-drag-stocks-andÃ‚Â Ã¢â‚¬Â¦ $VW #Dax #Dow #WTI #markets #trading	#volkswagen scandal, #biotech political risk and weak #europe drag on #stocks $vw #dax #dow #wti #markets #trading	#volkswagen scandal, #biotech political risk and weak #europe drag on #stocks $vw #dax #dow #wti #markets #trading	0.265278	negative	-0.158333			2012-06-03	0	0	0	0	0	0	123.75	0	0	1	0	2	0
2017-12-01	@MadMoneyOnCNBC relevance @time for .ass #expertisematter @themasters *he #art 123 #hi what mean @ApplePodcasts $vw admin #dail9 for import export control #31dec69 1+1 big boys and girls @ABCSharkTankpic.twitter.com/U4dDr3Foid	@madmoneyoncnbc relevance @time for .ass #expertisematter @themasters *he #art 123 #hi what mean @applepodcasts $vw admin #dail9 for import export control #31dec69 1+1 big boys and girls @abcsharktankpic.twitter.com/u4ddr3foid	@madmoneyoncnbc relevance @time for .ass #expertisematter @themasters *he #art 123 #hi what mean @applepodcasts $vw admin #dail9 for import export control #31dec69 1+1 big boys and girls @abcsharktankpic.twitter.com/u4ddr3foid	0.39375	negative	-0.15625			2012-06-04	0	0	0	0	0	0	119.75	0	0	1	0	2	0
2019-01-11	Volkswagen: -/diciembre/Group Deliveries Down 5.6 Pct In Europe, Down 6.2 Pct In Germany, Down 3.4 Pct In U.S., Down 12.5 Pct In China $VW	volkswagen: -/diciembre/group deliveries down 5.6 pct in europe, down 6.2 pct in germany, down 3.4 pct in you.s., down 12.5 pct in china $vw	volkswagen: -/diciembre/group deliveries down 5.6 pct in europe, down 6.2 pct in germany, down 3.4 pct in you.s., down 12.5 pct in china $vw	0.288889	negative	-0.155556			2012-06-05	0	0	0	0	0	0	120.5	0	0	1	0	2	0
2019-01-11	Volkswagen: December Group Deliveries Down 8.4 Percent At 916,200 Vehicles $VW	volkswagen: december group deliveries down 8.4 percent at 916,200 vehicles $vw	volkswagen: december group deliveries down 8.4 percent at 916,200 vehicles $vw	0.288889	negative	-0.155556			2012-06-06	0	0	0	0	0	0	122.15	0	0	1	0	2	0
2018-12-06	VW Delivered 564,500 Vehicles In November Worldwide, Decrease Of 5 Pct; Europe Sales Up 1.2 Pct, China Down 8 Pct $VW	vw delivered 564,500 vehicles in november worldwide, decrease of 5 pct; europe sales up 1.2 pct, china down 8 pct $vw	vw delivered 564,500 vehicles in november worldwide, decrease of 5 pct; europe sales up 1.2 pct, china down 8 pct $vw	0.288889	negative	-0.155556			2012-06-07	0	0	0	0	0	0	123.5	0	0	1	0	2	0
2018-10-09	Volkswagen Brand Sales Down 42.6 Pct In Europe, Down 4.8 Pct In U.S., Down 10.5 Pct In China In September $VW	volkswagen brand sales down 42.6 pct in europe, down 4.8 pct in you.s., down 10.5 pct in china in september $vw	volkswagen brand sales down 42.6 pct in europe, down 4.8 pct in you.s., down 10.5 pct in china in september $vw	0.288889	negative	-0.155556			2012-06-08	0	0	0	0	0	0	121.85	0	0	1	0	2	0
2018-10-09	Volkswagen Brand Sales Down 18.3 Pct To 485,000 Vehicles In September $VW	volkswagen brand sales down 18.3 pct to 485,000 vehicles in september $vw	volkswagen brand sales down 18.3 pct to 485,000 vehicles in september $vw	0.288889	negative	-0.155556			2012-06-09	0	0	0	0	0	0	121.85	0	0	1	0	2	0
2017-04-14	$FCAU $GM $VW $Fhttps://twitter.com/TheEconomist/status/852764688609796097Ã‚Â Ã¢â‚¬Â¦ By coming together, carmakers drive down the cost of engines and components http://econ.st/2p6xFN7	$fcau $gm $vw $f by coming together, carmakers drive down the cost of engines and components	$fcau $gm $vw $f by coming together, carmakers drive down the cost of engines and components	0.288889	negative	-0.155556			2012-06-10	0	0	0	0	0	0	121.85	0	0	1	0	2	0
2015-11-20	i knew it -- *VOLKSWAGEN LOWERS INVESTMENT BUDGET FOR 2016 TO EU12 BLN -- down from 17.1 bln. $VW	i knew it -- *volkswagen lowers investment budget for 2016 to eu12 bln -- down from 17.1 bln. $vw	i knew it -- *volkswagen lowers investment budget for 2016 to eu12 bln -- down from 17.1 bln. $vw	0.288889	negative	-0.155556			2012-06-11	0	0	0	0	0	0	123.45	0	0	1	0	2	0
2015-09-24	How uni students took down #Volkswagen and #germany wobbles http://www.news.com.au/technology/innovation/the-who-what-and-why-of-volkswagens-diesel-scandal/story-fnjwucvh-1227542137162Ã‚Â Ã¢â‚¬Â¦ #westvirgnia $VW #research	how uni students took down #volkswagen and #germany wobbles #westvirgnia $vw #research	how uni students took down #volkswagen and #germany wobbles #westvirgnia $vw #research	0.288889	negative	-0.155556			2012-06-12	0	0	0	0	0	0	124.3	0	0	1	0	2	0
2015-09-23	.@NBCNews #Volkswagen CEO stepping down amid #emissions scandal http://nbcnews.to/1KP2PfMÃ‚Â pic.twitter.com/jaumDAWhyr $VW #VW @NicTrades	.@nbcnews #volkswagen ceo stepping down amid #emissions scandal pic.twitter.com/jaumdawhyr $vw #vw @nictrades	.@nbcnews #volkswagen ceo stepping down amid #emissions scandal pic.twitter.com/jaumdawhyr $vw #vw @nictrades	0.288889	negative	-0.155556			2012-06-13	0	0	0	0	0	0	122.05	0	0	1	0	2	0
2015-09-21	$VW stock down 20%+ after diesel emissions scandal. Credit opened 15-25 bps wider, now 40-50bps wider.	$vw stock down 20%+ after diesel emissions scandal. credit opened 15-25 bps wider, now 40-50bps wider.	$vw stock down 20%+ after diesel emissions scandal. credit opened 15-25 bps wider, now 40-50bps wider.	0.288889	negative	-0.155556			2012-06-14	0	0	0	0	0	0	121.25	0	0	1	0	2	0
2015-09-21	Damn. $VW got slaughtered after the emission scam. Down 23%.	damn. $vw got slaughtered after the emission scam. down 23%.	damn. $vw got slaughtered after the emission scam. down 23%.	0.288889	negative	-0.155556			2012-06-15	0	0	0	0	0	0	123.65	0	0	1	0	2	0
2012-03-29	New orders for German machinery and plant engineering ind. decreased by 16% in Feb. - $MAN looks expensive (+43 YTD) but rem. $VW in back	new orders for german machinery and plant engineering ind. decreased by 16% in feb. - $man looks expensive (+43 ytd) but rem. $vw in back	new orders for german machinery and plant engineering ind. decreased by 16% in feb. - $man looks expensive (+43 ytd) but rem. $vw in back	0.370909	negative	-0.152727			2012-06-16	0	0	0	0	0	0	123.65	0	0	1	0	2	0
2015-09-21	This is craziness -- and deserves criminal sanction >> $VW Denied Deception to EPA for Nearly a Year http://www.nytimes.com/2015/09/22/business/international/volkswagen-shares-recall.html?smprod=nytcore-ipad&smid=nytcore-ipad-shareÃ‚Â Ã¢â‚¬Â¦	this is craziness -- and deserves criminal sanction >> $vw denied deception to epa for nearly a year	this is craziness -- and deserves criminal sanction >> $vw denied deception to epa for nearly a year	0.475	negative	-0.15			2012-06-17	0	0	0	0	0	0	123.65	0	0	1	0	2	0
2017-11-09	@thef35 service plans $vw Schmidt dark Templars #mi6 @TempleOwls of course i,,lose @who are you #hi6 say #dail9	@thef35 service plans $vw schmidt dark templars #mi6 @templeowls of course i,,lose @who are you #hi6 say #dail9	@thef35 service plans $vw schmidt dark templars #mi6 @templeowls of course i,,lose @who are you #hi6 say #dail9	0.4	negative	-0.15			2012-06-18	0	0	0	0	0	0	124.65	0	0	1	0	2	0
2017-04-08	$SPY ....and suddenly you will realize that common transport was a dream, you will be driving your $GM $F $VW to the mall, and packing stuff	$spy ....and suddenly you will realize that common transport was a dream, you will be driving your $gm $f $vw to the mall, and packing stuff	$spy ....and suddenly you will realize that common transport was a dream, you will be driving your $gm $f $vw to the mall, and packing stuff	0.5	negative	-0.15			2012-06-19	1	0	0	1	0	0	126.4	0	0	2	1	3	1
2015-10-07	Expect that R&D budget to be wiped out for years to pay for legal fees. $VW #CleanDieselhttps://twitter.com/AJInsight/status/651779988883140608Ã‚Â Ã¢â‚¬Â¦ Volkswagen = world's #1 R&D spender at $15.1B (2x Apple)_x000D_ But $ irrelevant if no integrityÃ¢â‚¬Â¦	expect that are&d budget to be wiped out for years to pay for legal fees. $vw #cleandiesel volkswagen = world's #1 are&d spender at $15.1b (2x apple)_x000D_ but $ irrelevant if no integrity	expect that are&d budget to be wiped out for years to pay for legal fees. $vw #cleandiesel volkswagen = world's #1 are&d spender at $15.1b (2x apple)_x000D_ but $ irrelevant if no integrity	0.6	negative	-0.15			2012-06-20	0	0	0	0	0	0	127.6	0	0	2	0	2	0
2015-09-22	"Volkswagen scandal is a dark stain on the legacy of the company's founder, Adolf Hitler."_x000D_ s/o @DaveSFoley _x000D_ $VW #VWGate #dieselgate	"volkswagen scandal is a dark stain on the legacy of the company's founder, adolf hitler."_x000D_ s/o @davesfoley _x000D_ $vw #vwgate #dieselgate	"volkswagen scandal is a dark stain on the legacy of the company's founder, adolf hitler."_x000D_ s/o @davesfoley _x000D_ $vw #vwgate #dieselgate	0.4	negative	-0.15			2012-06-21	0	0	0	0	0	0	123.7	0	0	2	0	2	0
2015-08-06	Not far behind the $VW #Kuka solution, we finally see the prototype #robot snake charger from $TSLA. http://arkinv.st/1SVezmz	not far behind the $vw #kuka solution, we finally see the prototype #robot snake charger from $tsla.	not far behind the $vw #kuka solution, we finally see the prototype #robot snake charger from $tsla.	0.9	negative	-0.15			2012-06-22	0	0	0	0	0	0	121.15	0	0	2	0	2	0
2015-02-14	@jimcramer $AAPL is the LEAST of its "opponents." Try $VW Group, $GM, $BMW, $DAI.DE, etc. $TSLA will be the pioneer with arrows in its back.	@jimcramer $aapl is the least of its "opponents." try $vw group, $gm, $bmw, $dai.de, etc. $tsla will be the pioneer with arrows in its back.	@jimcramer $aapl is the least of its "opponents." try $vw group, $gm, $bmw, $dai.de, etc. $tsla will be the pioneer with arrows in its back.	0.2	negative	-0.15			2012-06-23	0	0	0	0	0	0	121.15	0	0	2	0	2	0
2018-09-12	$vw $dai daimler i cant believe how market only focuses on anything that is weak with these two names. current shareprice has 0 factored in for any inovation going foward - such as electric or mere balance sheet, cost saving, restructuring potential, just 0. RECORD beating sales!	$vw $dai daimler i can not believe how market only focuses on anything that is weak with these two names. current shareprice has 0 factored in for any inovation going foward - such as electric or mere balance sheet, cost saving, restructuring potential, just 0. record beating sales!	$vw $dai daimler i can not believe how market only focuses on anything that is weak with these two names. current shareprice has 0 factored in for any inovation going foward - such as electric or mere balance sheet, cost saving, restructuring potential, just 0. record beating sales!	0.670833	negative	-0.145833			2012-06-24	1	0	0	1	0	0	121.15	0	0	3	1	3	1
2015-09-22	.@Public_Citizen to DOJ: Make $VW plead guilty. No deferred prosecution, JAIL for those responsible. http://www.citizen.org/pressroom/pressroomredirect.cfm?ID=5640Ã‚Â Ã¢â‚¬Â¦	.@public_citizen to doj: make $vw plead guilty. no deferred prosecution, jail for those responsible.	.@public_citizen to doj: make $vw plead guilty. no deferred prosecution, jail for those responsible.	0.516667	negative	-0.133333			2012-06-25	0	0	0	0	0	0	119	0	0	3	0	2	0
2018-11-22	$GM or $F - domestics. $VW foreign. In order: $VW, $F, $GM,	$gm or $f - domestics. $vw foreign. in order: $vw, $f, $gm,	$gm or $f - domestics. $vw foreign. in order: $vw, $f, $gm,	0.125	negative	-0.125			2012-06-26	3	0	3	0	0	0	118.45	0	0	3	0	2	3
2018-08-26	$TSLA agree this is how I read it too. $VW and other automakers and big oil wanted a pice of the future and @elonmusk said FU.https://twitter.com/CGasparino/status/1033709808887767042Ã‚Â Ã¢â‚¬Â¦ so based on this @Tesla story the company had secured financing from various sources; musk was just uncomfortable w their demands and the optics of taking money from players like car cos. if the... https:…	$tsla agree this is how i read it too. $vw and other automakers and big oil wanted a pice of the future and @elonmusk said fu. so based on this @tesla story the company had secured financing from various sources; musk was just uncomfortable w their demands and the optics of taking money from players like car cos. if the...	$tsla agree this is how i read it too. $vw and other automakers and big oil wanted a pice of the future and @elonmusk said fu. so based on this @tesla story the company had secured financing from various sources; musk was just uncomfortable w their demands and the optics of taking money from players like car cos. if the...	0.42	negative	-0.125			2012-06-27	2	0	1	1	0	1	118.3	0	1	3	0	2	1
2018-08-25	Looks like $VW and other approached $TSLA for a $420 buyout but @elonmusk said no._x000D_ https://www.nytimes.com/2018/08/25/business/elon-musk-tesla-private.htmlÃ‚Â Ã¢â‚¬Â¦pic.twitter.com/Uz5imN8Abb	looks like $vw and other approached $tsla for a $420 buyout but @elonmusk said no._x000D_	looks like $vw and other approached $tsla for a $420 buyout but @elonmusk said no._x000D_	0.375	negative	-0.125			2012-06-28	0	0	0	0	0	0	118	0	1	3	0	2	0
2018-08-25	This implies that $VW and other automakers offered to buy $TSLA at $420 but @elonmusk said no.	this implies that $vw and other automakers offered to buy $tsla at $420 but @elonmusk said no.	this implies that $vw and other automakers offered to buy $tsla at $420 but @elonmusk said no.	0.375	negative	-0.125			2012-06-29	0	0	0	0	0	0	124.6	0	1	3	0	2	0
2017-12-01	Assuming pay due service @usps mailer dÃƒÂ¦mon #socialism letter cant afford keep @water on A $T + $Tmus #thebest network $mgmt $vw fidget spinner #science conservative industry industry leading #AIRmen #itsbusiness #MENatwork @MastercardNews @MasterLockSport follow @money not #mook	assuming pay due service @usps mailer dmon #socialism letter can not afford keep @water on a $t + $tmus #thebest network $mgmt $vw fidget spinner #science conservative industry industry leading #airmen #itsbusiness #menatwork @mastercardnews @masterlocksport follow @money not #mook	assuming pay due service @usps mailer dmon #socialism letter can not afford keep @water on a $t + $tmus #thebest network $mgmt $vw fidget spinner #science conservative industry industry leading #airmen #itsbusiness #menatwork @mastercardnews @masterlocksport follow @money not #mook	0.375	negative	-0.125			2012-06-30	0	0	0	0	0	0	124.6	0	1	3	0	2	0
2017-11-20	Now playing: "The First #Lithium Inquisition" courtesy of @VWGroup The sparsely attended event is unlikely to yield the desired results. $VW $TSLA $GM $BMWpic.twitter.com/b8bpdtlTXd	now playing: "the first #lithium inquisition" courtesy of @vwgroup the sparsely attended event is unlikely to yield the desired results. $vw $tsla $gm $bmwpic.twitter.com/b8bpdtltxd	now playing: "the first #lithium inquisition" courtesy of @vwgroup the sparsely attended event is unlikely to yield the desired results. $vw $tsla $gm $bmwpic.twitter.com/b8bpdtltxd	0.416667	negative	-0.125			2012-07-01	0	0	0	0	0	0	124.6	0	1	3	0	2	0
2016-09-07	$NAV Navistar callable bonds due 2021 jump 15 points Tuesday on $VW investment http://www.wsj.com/articles/volkswagen-taking-16-6-stake-in-navistar-1473163659Ã‚Â Ã¢â‚¬Â¦pic.twitter.com/eA8Mi6TH5b	$nav navistar callable bonds due 2021 jump 15 points tuesday on $vw investment	$nav navistar callable bonds due 2021 jump 15 points tuesday on $vw investment	0.375	negative	-0.125			2012-07-02	0	0	0	0	0	0	124.5	0	1	3	0	2	0
2015-09-22	@MzzTbaby @WSJ this is just an estimate 4 #USA. #EU& other countries will realize they were cheated2. #VWGATE #EMISSIONS $vw @volkswagen @vw	@mzztbaby @wsj this is just an estimate 4 #usa. #eu& other countries will realize they were cheated2. #vwgate #emissions $vw @volkswagen @vw	@mzztbaby @wsj this is just an estimate 4 #usa. #eu& other countries will realize they were cheated2. #vwgate #emissions $vw @volkswagen @vw	0.375	negative	-0.125			2012-07-03	0	0	0	0	0	0	127.95	0	1	3	0	2	0
2014-11-14	Porsche Capping 911 Styles Shows Limits to Endless Choice http://bloom.bg/1EI7kDLÃ‚Â $VW	porsche capping 911 styles shows limits to endless choice $vw	porsche capping 911 styles shows limits to endless choice $vw	0.75	negative	-0.125			2012-07-04	0	0	0	0	0	0	128	0	1	3	0	2	0
2018-08-09	Something like that but in the Ã‚Â£ market today as $VW goes for a long-3Y benchmark in pounds https://twitter.com/tasosvos/status/1027091768528044032Ã‚Â Ã¢â‚¬Â¦ Leg down in $VW Ã¢â€šÂ¬ issues on the secondary market as a wild triple-trancher appears	something like that but in the market today as $vw goes for a long-3y benchmark in pounds leg down in $vw issues on the secondary market as a wild triple-trancher appears	something like that but in the market today as $vw goes for a long-3y benchmark in pounds leg down in $vw issues on the secondary market as a wild triple-trancher appears	0.32963	negative	-0.118519			2012-07-05	0	0	0	0	0	0	134.5	0	1	3	0	2	0
2018-08-08	Leg down in $VW Ã¢â€šÂ¬ issues on the secondary market as a wild triple-trancher appears	leg down in $vw issues on the secondary market as a wild triple-trancher appears	leg down in $vw issues on the secondary market as a wild triple-trancher appears	0.32963	negative	-0.118519			2012-07-06	0	0	0	0	0	0	130.9	0	1	3	0	2	0
2018-07-18	To everyone that wants to short $ETP: Reminder that you must actually survive the short squeeze to end up making money off of the subsequent crash. _x000D_ See the $VW chart in 2008 for an example of what insane short squeezes can look like. pic.twitter.com/DS1jwmpgaB	to everyone that wants to short $etp: reminder that you must actually survive the short squeeze to end up making money off of the subsequent crash. _x000D_ see the $vw chart in 2008 for an example of what insane short squeezes can look like. pic.twitter.com/ds1jwmpgab	to everyone that wants to short $etp: reminder that you must actually survive the short squeeze to end up making money off of the subsequent crash. _x000D_ see the $vw chart in 2008 for an example of what insane short squeezes can look like. pic.twitter.com/ds1jwmpgab	0.307143	negative	-0.114286			2012-07-07	1	0	1	0	0	0	130.9	0	1	3	0	2	1
2015-09-23	I vote for Sepp Blatter as new $VW CEO!!! No more fiascos again as he will bribe everyone!!!	i vote for sepp blatter as new $vw ceo!!! no more fiascos again as he will bribe everyone!!!	i vote for sepp blatter as new $vw ceo!!! no more fiascos again as he will bribe everyone!!!	0.477273	negative	-0.110973			2012-07-08	0	0	0	0	0	0	130.9	0	1	3	0	2	0
2013-11-07	Rate Cut Coincidence that yesterday Toyota raises guidance on weak #YEN Volkswagan worried about high #euro? $EURJPY $TYM $VW	rate cut coincidence that yesterday toyota raises guidance on weak #yen volkswagan worried about high #euro? $eurjpy $tym $vw	rate cut coincidence that yesterday toyota raises guidance on weak #yen volkswagan worried about high #euro? $eurjpy $tym $vw	0.5825	negative	-0.1075			2012-07-09	0	0	0	0	0	0	130.8	0	1	3	0	2	0
2016-04-22	@CNN @FoxNews ...What kind of WORTHLESS pollution law was agreed yesterday? What can the UN say now? $VW $SPX #eurohttps://twitter.com/SkyNewsBiz/status/723504325792813057Ã‚Â Ã¢â‚¬Â¦ VW Diesel Scandal Cost Raised To Ã‚Â£12.7bn http://trib.al/8F1iKTaÃ‚Â pic.twitter.com/ec5N6MLOwK	@cnn @foxnews ...what kind of worthless pollution law was agreed yesterday? what can the un say now? $vw $spx #euro vw diesel scandal cost raised to 12.7bn pic.twitter.com/ec5n6mlowk	@cnn @foxnews ...what kind of worthless pollution law was agreed yesterday? what can the un say now? $vw $spx #euro vw diesel scandal cost raised to 12.7bn pic.twitter.com/ec5n6mlowk	0.9	negative	-0.1			2012-07-10	0	0	0	0	0	0	133.15	0	1	3	0	2	0
2017-05-31	$vw pfff 0 again. i guess this will do fuck all same as last year and suddenly spike 20pct. nov 2016 - jan 2017	$vw pfff 0 again. i guess this will do fuck all same as last year and suddenly spike 20pct. nov 2016 - jan 2017	$vw pfff 0 again. i guess this will do fuck all same as last year and suddenly spike 20pct. nov 2016 - jan 2017	0.322917	negative	-0.1			2012-07-11	0	0	0	0	0	0	132.45	0	1	3	0	2	0
2017-04-21	Verizon remains hungry for fiber in the wake of its rough earnings call. We've got details over at @CableFAX. http://www.cablefax.com/distribution/verizon-earnings-2Ã‚Â Ã¢â‚¬Â¦ $VW	verizon remains hungry for fiber in the wake of its rough earnings call. we've got details over at @cablefax. $vw	verizon remains hungry for fiber in the wake of its rough earnings call. we've got details over at @cablefax. $vw	0.4	negative	-0.1			2012-07-12	0	0	0	0	0	0	133.7	0	1	3	0	2	0
2016-03-29	@sfef84 $VW issues have nothing to do with $CDTI biz...VW issues are rigged software not real emission solutions	@sfef84 $vw issues have nothing to do with $cdti biz...vw issues are rigged software not real emission solutions	@sfef84 $vw issues have nothing to do with $cdti biz...vw issues are rigged software not real emission solutions	0.3	negative	-0.1			2012-07-13	0	0	0	0	0	0	137.1	0	1	3	0	2	0
2015-11-24	Might be easier than expected to fix #VolkswagenScandal. Software update to 70% of $VW cars http://read.bi/21elOaPÃ‚Â pic.twitter.com/bjutTjDdRW	might be easier than expected to fix #volkswagenscandal. software update to 70% of $vw cars	might be easier than expected to fix #volkswagenscandal. software update to 70% of $vw cars	0.4	negative	-0.1			2012-07-14	0	0	0	0	0	0	137.1	0	1	3	0	2	0
2015-10-09	closed $VW 124,70	closed $vw 124,70	closed $vw 124,70	0.1	negative	-0.1			2012-07-15	0	0	0	0	0	0	137.1	0	1	3	0	2	0
2015-10-07	closed $vw closed $daimler	closed $vw closed $daimler	closed $vw closed $daimler	0.1	negative	-0.1			2012-07-16	0	0	0	0	0	0	136.8	0	1	3	0	2	0
2015-09-22	$VW Is it the car or the fuel that ACTUALLY creates the emissions? Sulphur heavy Mid-east Texas Oil is part of the Diesel problem..	$vw is it the car or the fuel that actually creates the emissions? sulphur heavy mid-east texas oil is part of the diesel problem..	$vw is it the car or the fuel that actually creates the emissions? sulphur heavy mid-east texas oil is part of the diesel problem..	0.3	negative	-0.1			2012-07-17	0	0	0	0	0	0	137.4	0	1	3	0	2	0
2015-09-22	$VW, $Credit Suisse - Not to be tolerated. Enough with scandals, #Markets can NOT accept these egregious acts. They should pay heavily.	$vw, $credit suisse - not to be tolerated. enough with scandals, #markets can not accept these egregious acts. they should pay heavily.	$vw, $credit suisse - not to be tolerated. enough with scandals, #markets can not accept these egregious acts. they should pay heavily.	0.5	negative	-0.1			2012-07-18	0	0	0	0	0	0	137.75	0	1	3	0	2	0
2015-09-21	Rough day for $VW (-25%)._x000D_ Meanwhile, Norwegians drive in electric verhicles._x000D_ $TSLApic.twitter.com/1giF3zoWKP	rough day for $vw (-25%)._x000D_ meanwhile, norwegians drive in electric verhicles._x000D_ $tslapic.twitter.com/1gif3zowkp	rough day for $vw (-25%)._x000D_ meanwhile, norwegians drive in electric verhicles._x000D_ $tslapic.twitter.com/1gif3zowkp	0.4	negative	-0.1			2012-07-19	0	0	0	0	0	0	139.5	0	1	3	0	2	0
2017-02-08	$VW The vehicle is said to have no moving parts, operates on negative Energy, and works especially well on snowy hills. Drone version extra. pic.twitter.com/XsYCnYI9l0	$vw the vehicle is said to have no moving parts, operates on negative energy, and works especially well on snowy hills. drone version extra. pic.twitter.com/xsycnyi9l0	$vw the vehicle is said to have no moving parts, operates on negative energy, and works especially well on snowy hills. drone version extra. pic.twitter.com/xsycnyi9l0	0.5	neutral	-0.1			2012-07-20	0	0	0	0	0	0	137.55	0	1	3	0	2	0
2016-12-22	In a spate of negative news for $VW in December, #stock price increases by almost 15%. Bad publicity is good for @Volkswagen after all.	in a spate of negative news for $vw in december, #stock price increases by almost 15%. bad publicity is good for @volkswagen after all.	in a spate of negative news for $vw in december, #stock price increases by almost 15%. bad publicity is good for @volkswagen after all.	0.555556	neutral	-0.1			2012-07-21	0	0	0	0	0	0	137.55	0	1	3	0	2	0
2016-03-17	More Bad News for $VW Stock? http://ow.ly/ZBjJxÃ‚Â @Volkswagen #ProfitCopic.twitter.com/Lw7qURpZtu	more bad news for $vw stock? @volkswagen #profitcopic.twitter.com/lw7qurpztu	more bad news for $vw stock? @volkswagen #profitcopic.twitter.com/lw7qurpztu	0.583333	neutral	-0.1			2012-07-22	0	0	0	0	0	0	137.55	0	1	3	0	2	0
2015-10-23	Wolfsburg Germany is pairing back spending due to expected lower tax revenue, as half the cities 125k people are employed at Volkswagon $VW	wolfsburg germany is pairing back spending due to expected lower tax revenue, as half the cities 125k people are employed at volkswagon $vw	wolfsburg germany is pairing back spending due to expected lower tax revenue, as half the cities 125k people are employed at volkswagon $vw	0.235417	neutral	-0.0979167			2012-07-23	0	0	0	0	0	0	133.4	0	1	3	0	2	0
2018-12-06	Volkswagen's Core Brand: Aim For Operative Margin Of 6 Pct In 2022, 3 Yrs Earlier Than Previously Planned $VW	volkswagen's core brand: aim for operative margin of 6 pct in 2022, 3 yrs earlier than previously planned $vw	volkswagen's core brand: aim for operative margin of 6 pct in 2022, 3 yrs earlier than previously planned $vw	0.333333	neutral	-0.0833333			2012-07-24	0	0	0	0	0	0	132	0	1	3	0	2	0
2018-11-08	Tesla demonstrated that there is demand for electric vehicles now VW rebounds from their diesel fraud to potentially take the lead with mass market EVs. $TSLA $VW https://twitter.com/Reuters/status/1060699684950413312Ã‚Â Ã¢â‚¬Â¦ VW plans to sell electric Tesla rival for less than $23,000: source https://reut.rs/2QuR5poÃ‚Â pic.twitter.com/TYN6bLmBjb	tesla demonstrated that there is demand for electric vehicles now vw rebounds from their diesel fraud to potentially take the lead with mass market evs. $tsla $vw vw plans to sell electric tesla rival for less than $23,000: source pic.twitter.com/tyn6blmbjb	tesla demonstrated that there is demand for electric vehicles now vw rebounds from their diesel fraud to potentially take the lead with mass market evs. $tsla $vw vw plans to sell electric tesla rival for less than $23,000: source pic.twitter.com/tyn6blmbjb	0.533333	neutral	-0.0833333			2012-07-25	0	0	0	0	0	0	133.65	0	1	3	0	2	0
2018-09-18	actually ...when $DDS was $55, analysts said it would FALL by 40-50%. instead, it SPIKED from $55 to $100. Same reasons as $VW. if $55 to $100 for a troubled stock is a disappointment, then your needs are far greater than mine. btw $DDS now at $78.http://www.moxreports.com	actually ...when $dds was $55, analysts said it would fall by 40-50%. instead, it spiked from $55 to $100. same reasons as $vw. if $55 to $100 for a troubled stock is a disappointment, then your needs are far greater than mine. btw $dds now at $78.	actually ...when $dds was $55, analysts said it would fall by 40-50%. instead, it spiked from $55 to $100. same reasons as $vw. if $55 to $100 for a troubled stock is a disappointment, then your needs are far greater than mine. btw $dds now at $78.	0.520833	neutral	-0.0833333			2012-07-26	0	0	0	0	0	0	133.55	0	1	3	0	2	0
2017-01-12	Fiat Chrysler may be a buy. $FCAU shares down 10% on fear it may be the next $VW. But diesel problem could be overblown and nothing like VW.	fiat chrysler may be a buy. $fcau shares down 10% on fear it may be the next $vw. but diesel problem could be overblown and nothing like vw.	fiat chrysler may be a buy. $fcau shares down 10% on fear it may be the next $vw. but diesel problem could be overblown and nothing like vw.	0.144444	neutral	-0.0777778			2012-07-27	0	0	0	0	0	0	134.1	0	1	3	0	2	0
2015-11-04	The Ã¢â‚¬Å“emission scandalÃ¢â‚¬ï¿½ continues: Volkswagen down 8% now. Chart: $VW versus DAX in last 3 months pic.twitter.com/Trny3nvcln	the emission scandal continues: volkswagen down 8% now. chart: $vw versus dax in last 3 months pic.twitter.com/trny3nvcln	the emission scandal continues: volkswagen down 8% now. chart: $vw versus dax in last 3 months pic.twitter.com/trny3nvcln	0.177778	neutral	-0.0777778			2012-07-28	0	0	0	0	0	0	134.1	0	1	3	0	2	0
2015-09-24	$GLEN + $VW + $BMW + $PBR = Gross down everywhere (DL)	$glen + $vw + $bmw + $pbr = gross down everywhere (dl)	$glen + $vw + $bmw + $pbr = gross down everywhere (dl)	0.144444	neutral	-0.0777778			2012-07-29	0	0	0	0	0	0	134.1	0	1	3	0	2	0
2014-12-01	EU $VW Interest rate credit tiers were slowing down the European economy. When lower rates are passed on to consumer, Auto Sales will boom	eu $vw interest rate credit tiers were slowing down the european economy. when lower rates are passed on to consumer, auto sales will boom	eu $vw interest rate credit tiers were slowing down the european economy. when lower rates are passed on to consumer, auto sales will boom	0.144444	neutral	-0.0777778			2012-07-30	0	0	0	0	0	0	137.6	0	1	3	0	2	0
2018-07-04	$vw $vow taking a 200e conservative price target. (most have projected 220 and above) volkswagen trading 40 + prct below that level now.. i hate to say it but it looks like this will dick around for couple of months before suddenly popping 20- 30 e as they ussualy do. patience!	$vw $vow taking a 200e conservative price target. (most have projected 220 and above) volkswagen trading 40 + prct below that level now.. i hate to say it but it looks like this will dick around for couple of months before suddenly popping 20- 30 e as they ussualy do. patience!	$vw $vow taking a 200e conservative price target. (most have projected 220 and above) volkswagen trading 40 + prct below that level now.. i hate to say it but it looks like this will dick around for couple of months before suddenly popping 20- 30 e as they ussualy do. patience!	0.5	neutral	-0.075			2012-07-31	0	0	0	0	0	0	139	0	1	3	0	2	0
2015-11-26	Hope @MartinShkreli knows the implications of his actions. Last time a short squeeze happened, Adolf Merckle killed himself. $KBIO = $VW ??	hope @martinshkreli knows the implications of his actions. last time a short squeeze happened, adolf merckle killed himself. $kbio = $vw ??	hope @martinshkreli knows the implications of his actions. last time a short squeeze happened, adolf merckle killed himself. $kbio = $vw ??	0.122222	neutral	-0.0666667			2012-08-01	1	0	1	0	0	0	138.2	0	1	3	0	2	1
2015-11-05	@PaRRGlobal reports more bad news for $VW as the German supreme court confirms $Porsche abused its dominant position http://goo.gl/W6m1cK	@parrglobal reports more bad news for $vw as the german supreme court confirms $porsche abused its dominant position	@parrglobal reports more bad news for $vw as the german supreme court confirms $porsche abused its dominant position	0.388889	neutral	-0.0666667			2012-08-02	0	0	0	0	0	0	135.9	0	1	3	0	2	0
2019-01-10	$vw $vow is seriously undervalued here by a good 20e bare minimum... this is a 200e stock base line scenario.. they have come a very long way from diesel. JV with ford.. is just going to further bolster argument that they are present virtualy everywhere..	$vw $vow is seriously undervalued here by a good 20e bare minimum... this is a 200e stock base line scenario.. they have come a very long way from diesel. jv with ford.. is just going to further bolster argument that they are present virtualy everywhere..	$vw $vow is seriously undervalued here by a good 20e bare minimum... this is a 200e stock base line scenario.. they have come a very long way from diesel. jv with ford.. is just going to further bolster argument that they are present virtualy everywhere..	0.48381	neutral	-0.0640476			2012-08-03	0	0	0	0	0	0	141.7	0	1	3	0	2	0
2017-07-24	$vw before earnings.. i am not doing anything.. carrying only half position. we might see 125 or 145 from here. same with $dai. 55 or 65	$vw before earnings.. i am not doing anything.. carrying only half position. we might see 125 or 145 from here. same with $dai. 55 or 65	$vw before earnings.. i am not doing anything.. carrying only half position. we might see 125 or 145 from here. same with $dai. 55 or 65	0.430556	neutral	-0.0555556			2012-08-04	0	0	0	0	0	0	141.7	0	1	3	0	2	0
2015-09-24	Ã¢â‚¬Å“@JakeCatskill: $VW is the new $LEH.Ã¢â‚¬ï¿½<~ $VLKAY is prob more $BP than $LEH IMHO. BAD thoughÃ¢â‚¬Â¦ going to pull down $EWG GDP.	@jakecatskill: $vw is the new $leh.<~ $vlkay is prob more $bp than $leh imho. bad though going to pull down $ewg gdp.	@jakecatskill: $vw is the new $leh.<~ $vlkay is prob more $bp than $leh imho. bad though going to pull down $ewg gdp.	0.477525	neutral	-0.054798			2012-08-05	0	0	0	0	0	0	141.7	0	1	3	0	2	0
2015-09-24	The irony of this $vw debacle is that they were immensely helped by a weak $EUR, which was largely aided by pain in Greece/southern Europe	the irony of this $vw debacle is that they were immensely helped by a weak $eur, which was largely aided by pain in greece/southern europe	the irony of this $vw debacle is that they were immensely helped by a weak $eur, which was largely aided by pain in greece/southern europe	0.684524	neutral	-0.0535714			2012-08-06	0	0	0	0	0	0	144.05	0	1	3	0	2	0
2016-08-23	$VW had production halted due to supplier stopping supply! Apparently, agreement reached this morning. http://bloom.bg/2bapE3r	$vw had production halted due to supplier stopping supply! apparently, agreement reached this morning.	$vw had production halted due to supplier stopping supply! apparently, agreement reached this morning.	0.3625	neutral	-0.053125			2012-08-07	0	0	0	0	0	0	147.9	0	1	3	0	2	0
2015-07-06	The coming rainstorm of PRs: $HD $VW $PG $FDX $NDE will feel like they will NEVER stop but they will, temporarilyhttps://twitter.com/StockSherlock/status/617882352363171840Ã‚Â Ã¢â‚¬Â¦ A few bears forget we climbed from .12cents to 11.72 shorted down to 2.25 & with executed growth perfectly capable of going OVER 11.72 $PLUG	the coming rainstorm of prs: $hd $vw $pg $fdx $nde will feel like they will never stop but they will, temporarily a few bears forget we climbed from .12cents to 11.72 shorted down to 2.25 & with executed growth perfectly capable of going over 11.72 $plug	the coming rainstorm of prs: $hd $vw $pg $fdx $nde will feel like they will never stop but they will, temporarily a few bears forget we climbed from .12cents to 11.72 shorted down to 2.25 & with executed growth perfectly capable of going over 11.72 $plug	0.262963	neutral	-0.0518519			2012-08-08	0	0	0	0	0	0	146.35	0	1	3	0	2	0
2015-09-22	$VW CEO Martin #Winterkorn set to resign on Friday; according to German news reports. Shares paring earlier loss of -21%, now down c. 18%.	$vw ceo martin #winterkorn set to resign on friday; according to german news reports. shares paring earlier loss of -21%, now down c. 18%.	$vw ceo martin #winterkorn set to resign on friday; according to german news reports. shares paring earlier loss of -21%, now down c. 18%.	0.262963	neutral	-0.0518519			2012-08-09	0	0	0	0	0	0	148.35	0	1	3	0	2	0
2018-09-07	How long until $GM $VW $TM announce cutbacks in production?	how long until $gm $vw $tm announce cutbacks in production?	how long until $gm $vw $tm announce cutbacks in production?	0.4	neutral	-0.05			2012-08-10	0	0	0	0	0	0	147.85	0	1	3	0	2	0
2017-01-10	The Morning Risk Report: VW ExecutiveÃ¢â‚¬â„¢s Arrest Stirs Compliance Liability Concerns #Compliance #Fintech $VW http://blogs.wsj.com/riskandcompliance/2017/01/10/the-morning-risk-report-vw-executives-arrest-stirs-compliance-liability-concernsÃ‚Â Ã¢â‚¬Â¦	the morning risk report: vw executives arrest stirs compliance liability concerns #compliance #fintech $vw	the morning risk report: vw executives arrest stirs compliance liability concerns #compliance #fintech $vw	0	neutral	-0.05			2012-08-11	0	0	0	0	0	0	147.85	0	1	3	0	2	0
2017-01-10	The Morning Risk Report: VW ExecutiveÃ¢â‚¬â„¢s Arrest Stirs Compliance Liability Concerns #Compliance #Fintech $VW http://blogs.wsj.com/riskandcompliance/2017/01/10/the-morning-risk-report-vw-executives-arrest-stirs-compliance-liability-concernsÃ‚Â Ã¢â‚¬Â¦ #ResidÃ¢â‚¬Â¦	the morning risk report: vw executives arrest stirs compliance liability concerns #compliance #fintech $vw #resid	the morning risk report: vw executives arrest stirs compliance liability concerns #compliance #fintech $vw #resid	0	neutral	-0.05			2012-08-12	0	0	0	0	0	0	147.85	0	1	3	0	2	0
2017-01-10	$VW ExecutiveÃ¢â‚¬â„¢s Arrest Stirs #Compliance Liability Concerns_x000D_ http://blogs.wsj.com/riskandcompliance/2017/01/10/the-morning-risk-report-vw-executives-arrest-stirs-compliance-liability-concerns/Ã‚Â Ã¢â‚¬Â¦_x000D_ Our #Fintech VERIFIES your KYC data. Are you @ risk?pic.twitter.com/fARwsgBSdK	$vw executives arrest stirs #compliance liability concerns_x000D_ _x000D_ our #fintech verifies your kyc data. are you @ risk?pic.twitter.com/farwsgbsdk	$vw executives arrest stirs #compliance liability concerns_x000D_ _x000D_ our #fintech verifies your kyc data. are you @ risk?pic.twitter.com/farwsgbsdk	0	neutral	-0.05			2012-08-13	0	0	0	0	0	0	145.9	0	1	3	0	2	0
2016-02-22	$BMW 75,00 and $VW 105,00 Long	$bmw 75,00 and $vw 105,00 long	$bmw 75,00 and $vw 105,00 long	0.4	neutral	-0.05			2012-08-14	0	0	0	0	0	0	146.65	0	1	3	0	2	0
2015-09-23	$VW = Tip of the Icy Mountain, but the big boy in the Classroom._x000D_ ~#Automobile #Emissions~_x000D_ http://www.telegraph.co.uk/finance/newsbysector/industry/11883829/VW-is-now-in-mortal-danger-but-its-not-the-only-one.htmlÃ‚Â Ã¢â‚¬Â¦pic.twitter.com/yt3hCrnzIL	$vw = tip of the icy mountain, but the big boy in the classroom._x000D_ ~#automobile #emissions~_x000D_	$vw = tip of the icy mountain, but the big boy in the classroom._x000D_ ~#automobile #emissions~_x000D_	0.1	neutral	-0.05			2012-08-15	0	0	0	0	0	0	144.95	0	1	3	0	2	0
2017-01-12	$VW Not once did they charge Chevron during the whole diesel issue with produce dirty diesel with higher levels of Sulfur, questioning EPA.	$vw not once did they charge chevron during the whole diesel issue with produce dirty diesel with higher levels of sulfur, questioning epa.	$vw not once did they charge chevron during the whole diesel issue with produce dirty diesel with higher levels of sulfur, questioning epa.	0.566667	neutral	-0.05			2012-08-16	0	0	0	0	0	0	145	0	1	3	0	2	0
2015-11-12	Need moar VW cars, ASAP! $VW #OILhttps://twitter.com/Brenda_Kelly/status/664835429334704128Ã‚Â Ã¢â‚¬Â¦ *CRUDE OIL INVENTORIES ROSE 4.22 MLN BARRELS, EIA SAYS	need moar vw cars, asap! $vw #oil *crude oil inventories rose 4.22 mln barrels, eia says	need moar vw cars, asap! $vw #oil *crude oil inventories rose 4.22 mln barrels, eia says	0.975	neutral	-0.05			2012-08-17	0	0	0	0	0	0	146.35	0	1	3	0	2	0
2015-11-01	Can we just get back to trashing $VW and move on from $VRX? Says the guy with nothing invested in the former and a little in the latter. Me.	can we just get back to trashing $vw and move on from $vrx? says the guy with nothing invested in the former and a little in the latter. me.	can we just get back to trashing $vw and move on from $vrx? says the guy with nothing invested in the former and a little in the latter. me.	0.125	neutral	-0.046875			2012-08-18	0	0	0	0	0	0	146.35	0	1	3	0	2	0
2015-09-25	#Palladium which I have singled out since the short recommendation & bottoming process, is gaining a big lift due to $VW diesel disaster.	#palladium which i have singled out since the short recommendation & bottoming process, is gaining a big lift due to $vw diesel disaster.	#palladium which i have singled out since the short recommendation & bottoming process, is gaining a big lift due to $vw diesel disaster.	0.258333	neutral	-0.0416667			2012-08-19	0	0	0	0	0	0	146.35	0	1	3	0	2	0
2015-09-22	$VW denies reports that CEO #Winterkorn to be fired on Friday; says "ridiculous". Report first carried by Germany's Tagesspiegel Newspaper	$vw denies reports that ceo #winterkorn to be fired on friday; says "ridiculous". report first carried by germany's tagesspiegel newspaper	$vw denies reports that ceo #winterkorn to be fired on friday; says "ridiculous". report first carried by germany's tagesspiegel newspaper	0.666667	neutral	-0.0416667			2012-08-20	0	0	0	0	0	0	145.95	0	1	3	0	2	0
2017-05-17	$vw langer atem gefragt. Long and deep breath needed here. Long.	$vw langer atem gefragt. long and deep breath needed here. long.	$vw langer atem gefragt. long and deep breath needed here. long.	0.4	neutral	-0.0333333			2012-08-21	0	0	0	0	0	0	147.05	0	1	3	0	2	0
2016-04-22	A car typically consists of 30,000 parts these days. One of them costs $VW Ã¢â€šÂ¬16 Billion so far. https://twitter.com/business/status/723498101454036992Ã‚Â Ã¢â‚¬Â¦ BREAKING: Volkswagen raises provisions for emissions scandal to Ã¢â€šÂ¬16 billion ($18 billion) http://bloom.bg/1VLzM2NÃ‚Â pic.twitter.com/p8V3QnFvXi	a car typically consists of 30,000 parts these days. one of them costs $vw 16 billion so far. breaking: volkswagen raises provisions for emissions scandal to 16 billion ($18 billion) pic.twitter.com/p8v3qnfvxi	a car typically consists of 30,000 parts these days. one of them costs $vw 16 billion so far. breaking: volkswagen raises provisions for emissions scandal to 16 billion ($18 billion) pic.twitter.com/p8v3qnfvxi	0.75	neutral	-0.0333333			2012-08-22	0	0	0	0	0	0	147	0	1	3	0	2	0
2017-02-08	$VW 's new magnetic pulse self-driving vehicle the ladybug, also nkicknamed the Keister Saucer, is a single person sit down magnetic hit. pic.twitter.com/UWFHZuftv7	$vw 's new magnetic pulse self-driving vehicle the ladybug, also nkicknamed the keister saucer, is a single person sit down magnetic hit. pic.twitter.com/uwfhzuftv7	$vw 's new magnetic pulse self-driving vehicle the ladybug, also nkicknamed the keister saucer, is a single person sit down magnetic hit. pic.twitter.com/uwfhzuftv7	0.31924	neutral	-0.0302068			2012-08-23	0	0	0	0	0	0	145.8	0	1	3	0	2	0
2018-03-20	$VW CDS widen the most since last July on Tuesday, reach their widest level since late October!!!_x000D_ But then you expand the chart to 5Y for a bit of perspective...	$vw cds widen the most since last july on tuesday, reach their widest level since late october!!!_x000D_ but then you expand the chart to 5y for a bit of perspective...	$vw cds widen the most since last july on tuesday, reach their widest level since late october!!!_x000D_ but then you expand the chart to 5y for a bit of perspective...	0.388889	neutral	-0.0286458			2012-08-24	0	0	0	0	0	0	142.6	0	1	3	0	2	0
2014-11-27	$GM $VW A little number to remind the world of reality..China will be adding 24 Million new drivers this tear. And yes, they run on Gas	$gm $vw a little number to remind the world of reality..china will be adding 24 million new drivers this tear. and yes, they run on gas	$gm $vw a little number to remind the world of reality..china will be adding 24 million new drivers this tear. and yes, they run on gas	0.477273	neutral	-0.0255682			2012-08-25	0	0	0	0	0	0	142.6	0	1	3	0	2	0
2017-10-26	$vw tomorrow we will know either 150e+ or range bound 135- 145e for the next 2 months. 2 years after the diesel fiasco. VW remains no1. long	$vw tomorrow we will know either 150e+ or range bound 135- 145e for the next 2 months. 2 years after the diesel fiasco. vw remains no1. long	$vw tomorrow we will know either 150e+ or range bound 135- 145e for the next 2 months. 2 years after the diesel fiasco. vw remains no1. long	0.2	neutral	-0.025			2012-08-26	0	0	0	0	0	0	142.6	0	1	3	0	2	0
2018-08-26	That's my interpretation as well. Be careful Charlie this is catnip for $TSLA shorts. _x000D_ It's clear $VW, other automakers and big oil wanted a piece of the future and @elonmusk said FU.pic.twitter.com/1diOW7Sov8	that's my interpretation as well. be careful charlie this is catnip for $tsla shorts. _x000D_ it's clear $vw, other automakers and big oil wanted a piece of the future and @elonmusk said fu.pic.twitter.com/1diow7sov8	that's my interpretation as well. be careful charlie this is catnip for $tsla shorts. _x000D_ it's clear $vw, other automakers and big oil wanted a piece of the future and @elonmusk said fu.pic.twitter.com/1diow7sov8	0.396667	neutral	-0.025			2012-08-27	0	0	0	0	0	0	144.2	0	1	3	0	2	0
2015-09-22	Corcelli's 30 Second Mkt Update NEGATIVE NEWS $baba $vw $oil POSITIVE NEWS $yinn $p $gild $crm $vxx @outsizedreturnpic.twitter.com/WynkdqQh1X	corcelli's 30 second mkt update negative news $baba $vw $oil positive news $yinn $p $gild $crm $vxx @outsizedreturnpic.twitter.com/wynkdqqh1x	corcelli's 30 second mkt update negative news $baba $vw $oil positive news $yinn $p $gild $crm $vxx @outsizedreturnpic.twitter.com/wynkdqqh1x	0.315152	neutral	-0.0242424			2012-08-28	0	0	0	0	0	0	144.05	0	1	3	0	2	0
2018-10-26	SCOOP: Ã¢ï¿½Â¦@FordÃ¢ï¿½Â© Says Talks With @VW Are Freewheeling to Reverse Fortunes Ã¢â‚¬ËœWeÃ¢â‚¬â„¢re having a very broad set of discussions about how we can help each otherÃ¢â‚¬â„¢ $F $VW https://www.bloomberg.com/news/articles/2018-10-26/ford-says-talks-with-vw-are-freewheeling-to-reverse-fortunesÃ‚Â Ã¢â‚¬Â¦	scoop: @ford says talks with @vw are freewheeling to reverse fortunes were having a very broad set of discussions about how we can help each other $f $vw	scoop: @ford says talks with @vw are freewheeling to reverse fortunes were having a very broad set of discussions about how we can help each other $f $vw	0.390625	neutral	-0.021875			2012-08-29	0	0	0	0	0	0	144.85	0	1	3	0	2	0
2015-09-21	So what if $vw is down >20%? Why aren't people talking about how much value owners are losing. As a lifelong v-dub fan, I'm sorely pissed.	so what if $vw is down >20%? why aren't people talking about how much value owners are losing. as a lifelong v-dub fan, i'm sorely pissed.	so what if $vw is down >20%? why aren't people talking about how much value owners are losing. as a lifelong v-dub fan, i'm sorely pissed.	0.362963	neutral	-0.0185185			2012-08-30	2	0	0	2	0	0	139.1	0	1	4	1	3	2
2018-05-31	"The kid in me is going ape shit by what we are seeing in the charger and particularly in the motor drive unit." Your move $GM $VW https://twitter.com/evtv/status/1000822355525029891Ã‚Â Ã¢â‚¬Â¦ http://evtv.me/2018/05/tesla-model-3-gone-battshit/Ã‚Â Ã¢â‚¬Â¦	"the kid in me is going ape shit by what we are seeing in the charger and particularly in the motor drive unit." your move $gm $vw	"the kid in me is going ape shit by what we are seeing in the charger and particularly in the motor drive unit." your move $gm $vw	0.566667	neutral	-0.0166667			2012-08-31	0	0	0	0	0	0	140.4	0	1	4	0	2	0
2018-11-14	$NFLX...tips to those holding and hoping...when your big name company gets news coverage for something that's potentially bad...look to short...make money from the ones that are scared, not hope and see your long gains tank. Examples.. $VW emissions scandal $CMG outbreakpic.twitter.com/tgZGPBMLrm	$nflx...tips to those holding and hoping...when your big name company gets news coverage for something that's potentially bad...look to short...make money from the ones that are scared, not hope and see your long gains tank. examples.. $vw emissions scandal $cmg outbreakpic.twitter.com/tgzgpbmlrm	$nflx...tips to those holding and hoping...when your big name company gets news coverage for something that's potentially bad...look to short...make money from the ones that are scared, not hope and see your long gains tank. examples.. $vw emissions scandal $cmg outbreakpic.twitter.com/tgzgpbmlrm	0.5	neutral	-0.0166667			2012-09-01	1	0	0	1	0	0	140.4	0	1	5	1	3	1
2015-09-23	Would take some guts to go long $VW. "Scandal-driven stock collapses usually mean-revert higher": http://fw.to/ORVoCWi	would take some guts to go long $vw. "scandal-driven stock collapses usually mean-revert higher":	would take some guts to go long $vw. "scandal-driven stock collapses usually mean-revert higher":	0.383333	neutral	-0.0166667			2012-09-02	0	0	0	0	0	0	140.4	0	1	5	0	2	0
2015-09-24	Lots of bad corp news despite generally strong macro data. $CAT having trouble. $VW scandal huge. Shows indv co ops drive their stocks.	lots of bad corp news despite generally strong macro data. $cat having trouble. $vw scandal huge. shows indv co ops drive their stocks.	lots of bad corp news despite generally strong macro data. $cat having trouble. $vw scandal huge. shows indv co ops drive their stocks.	0.625	neutral	-0.0166667			2012-09-03	0	0	0	0	0	0	137.5	0	1	5	0	2	0
2018-06-19	In Europe $VW stands out on downside on double whammy of 1. wariness #Trump could go ahead with #tariffs on European carmakers as threatened in May 2. Arrest of #Audi CEO Stadler. Interim boss named. Non-vtg shrs dn 4% nr 3mth low ^KO	in europe $vw stands out on downside on double whammy of 1. wariness #trump could go ahead with #tariffs on european carmakers as threatened in may 2. arrest of #audi ceo stadler. interim boss named. non-vtg shrs dn 4% nr 3mth low ^ko	in europe $vw stands out on downside on double whammy of 1. wariness #trump could go ahead with #tariffs on european carmakers as threatened in may 2. arrest of #audi ceo stadler. interim boss named. non-vtg shrs dn 4% nr 3mth low ^ko	0.075	neutral	-0.0125			2012-09-04	0	0	0	0	0	0	133.5	0	1	5	0	2	0
2016-11-16	$VW still a moveable feast of bad news. Latest: U.S. class action filed on #Audi. Stock has barely moved this week, -55% since March 2015	$vw still a moveable feast of bad news. latest: you.s. class action filed on #audi. stock has barely moved this week, -55% since march 2015	$vw still a moveable feast of bad news. latest: you.s. class action filed on #audi. stock has barely moved this week, -55% since march 2015	0.441667	neutral	-0.0125			2012-09-05	0	0	0	0	0	0	135.25	0	1	5	0	2	0
2018-03-14	Auto giant sees few years of 'severe challenges' for main brand_x000D_ $VW $VOW #automotive $DAX #ElectricCars #Volkswagen #CO2 #WTLP_x000D_ https://breakingthenews.net/vw-warns-of-surging-costs-leans-on-suvs/news/details/42556896Ã‚Â Ã¢â‚¬Â¦	auto giant sees few years of 'severe challenges' for main brand_x000D_ $vw $vow #automotive $dax #electriccars #volkswagen #co2 #wtlp_x000D_	auto giant sees few years of 'severe challenges' for main brand_x000D_ $vw $vow #automotive $dax #electriccars #volkswagen #co2 #wtlp_x000D_	0.477778	neutral	-0.0111111			2012-09-06	0	0	0	0	0	0	140.5	0	1	5	0	2	0
2015-04-28	Porsche-Piech Clan Rift Sets Up Scramble to Fill VW Vacuum http://bloom.bg/1b7LEXKÃ‚Â via @business $VW	porsche-piech clan rift sets up scramble to fill vw vacuum via @business $vw	porsche-piech clan rift sets up scramble to fill vw vacuum via @business $vw	0	neutral	-0.00833333			2012-09-07	0	0	0	0	0	0	141.3	0	1	5	0	2	0
2015-12-02	$VW new car registration in #Germany down by 2%, 2nd drop in a row. #Volkswagen #dieselgate	$vw new car registration in #germany down by 2%, 2nd drop in a row. #volkswagen #dieselgate	$vw new car registration in #germany down by 2%, 2nd drop in a row. #volkswagen #dieselgate	0.247811	neutral	-0.00639731			2012-09-08	0	0	0	0	0	0	141.3	0	1	5	0	2	0
2017-01-11	Volkswagen pleads guilty in emissions scandal. Will pay $2.8 billion criminal fine (no jail time) along with a $1.5 billion civil fine. $VW	volkswagen pleads guilty in emissions scandal. will pay $2.8 billion criminal fine (no jail time) along with a $1.5 billion civil fine. $vw	volkswagen pleads guilty in emissions scandal. will pay $2.8 billion criminal fine (no jail time) along with a $1.5 billion civil fine. $vw	0.51	neutral	-0.00333333			2012-09-09	0	0	0	0	0	0	141.3	0	1	5	0	2	0
2018-11-12	I wouldn't be surprised to hear that orders for $VW's Ã¢â€šÂ¬ tranches are coming thick and fast pic.twitter.com/QNdUaSlgUR	i wouldn't be surprised to hear that orders for $vw's tranches are coming thick and fast pic.twitter.com/qnduaslgur	i wouldn't be surprised to hear that orders for $vw's tranches are coming thick and fast pic.twitter.com/qnduaslgur	0.658333	neutral	-9.25186e-18			2012-09-10	0	0	0	0	0	0	142	0	1	5	0	2	0
2019-01-11	Volkswagen: Jan-Dec Group Deliveries Up 0.9 Pct At 10.8 Mln Vehicles $VW	volkswagen: jan-dec group deliveries up 0.9 pct at 10.8 mln vehicles $vw	volkswagen: jan-dec group deliveries up 0.9 pct at 10.8 mln vehicles $vw	0	neutral	0			2012-09-11	0	0	0	0	0	0	143.45	0	1	5	0	2	0
2019-01-08	Key European Broker Upgrades/Downgrades This Morning: $VW _x000D_ Vodafone : RBC goes from outperformance to underperformance with a target of 260 to 125 GBp._x000D_ Volkswagen : Jefferies lowered its target by 200 to 180 euros by remaining a buyer._x000D_ https://www.zonebourse.com/actualite-bourse/Avis-d-analystes-du-jour-Peugeot-Bouygues-Nexans-Schneider-SMCP-Daimler-Ahold---27835757/Ã‚Â Ã¢â‚¬…	key european broker upgrades/downgrades this morning: $vw _x000D_ vodafone : rbc goes from outperformance to underperformance with a target of 260 to 125 gbp._x000D_ volkswagen : jefferies lowered its target by 200 to 180 euros by remaining a buyer._x000D_	key european broker upgrades/downgrades this morning: $vw _x000D_ vodafone : rbc goes from outperformance to underperformance with a target of 260 to 125 gbp._x000D_ volkswagen : jefferies lowered its target by 200 to 180 euros by remaining a buyer._x000D_	0.5	neutral	0			2012-09-12	2	0	1	1	0	1	146.85	0	2	5	0	2	1
2019-01-03	$vw $dai volkswagen & daimler - have a feeling these are bottoming out here!	$vw $dai volkswagen & daimler - have a feeling these are bottoming out here!	$vw $dai volkswagen & daimler - have a feeling these are bottoming out here!	0	neutral	0			2012-09-13	0	0	0	0	0	0	145.35	0	2	5	0	2	0
2018-12-11	Chinese Vice Premier Liu said Beijing would reduce auto tariff in Monday call with Ambassador Lighthizer, Treasury Secretary Mnuchin https://www.wsj.com/articles/china-agrees-to-reduce-tariffs-on-u-s-autos-11544548658Ã‚Â Ã¢â‚¬Â¦ via @WSJ $F $FCAU $GM $BMW $Daimler $VW	chinese vice premier liu said beijing would reduce auto tariff in monday call with ambassador lighthizer, treasury secretary mnuchin via @wsj $f $fcau $gm $bmw $daimler $vw	chinese vice premier liu said beijing would reduce auto tariff in monday call with ambassador lighthizer, treasury secretary mnuchin via @wsj $f $fcau $gm $bmw $daimler $vw	0	neutral	0			2012-09-14	0	0	0	0	0	0	152.5	0	2	5	0	2	0
2018-12-04	KUDLOW: AUTO TARIFF AGREEMENT 'COMING,' 'HASNT BEEN SEALED' YET $TSLA $GM $F $VW https://www.stockme.info/newsitem/5c06840f1e7bf93424940d02Ã‚Â Ã¢â‚¬Â¦	kudlow: auto tariff agreement 'coming,' 'hasnt been sealed' yet $tsla $gm $f $vw	kudlow: auto tariff agreement 'coming,' 'hasnt been sealed' yet $tsla $gm $f $vw	0	neutral	0			2012-09-15	0	0	0	0	0	0	152.5	0	2	5	0	2	0
2018-12-04	ROSS: GOAL IS TO INCREASE GERMAN AUTO PRODUCTION IN U.S. $GM $VW $TSLA $F	ross: goal is to increase german auto production in you.s. $gm $vw $tsla $f	ross: goal is to increase german auto production in you.s. $gm $vw $tsla $f	0	neutral	0			2012-09-16	0	0	0	0	0	0	152.5	0	2	5	0	2	0
2018-12-03	wellÃ¢â‚¬Â¦that sounds a bit different *MNUCHIN SAYS CARS DISCUSSED IN MEETING WITH CHINA $F $FCAU $GM $BMW.DE $VW $DAI.DEhttps://twitter.com/realDonaldTrump/status/1069441198157455360Ã‚Â Ã¢â‚¬Â¦ China has agreed to reduce and remove tariffs on cars coming into China from the U.S. Currently the tariff is 40%.	wellthat sounds a bit different *mnuchin says cars discussed in meeting with china $f $fcau $gm $bmw.de $vw $dai.de china has agreed to reduce and remove tariffs on cars coming into china from the you.s. currently the tariff is 40%.	wellthat sounds a bit different *mnuchin says cars discussed in meeting with china $f $fcau $gm $bmw.de $vw $dai.de china has agreed to reduce and remove tariffs on cars coming into china from the you.s. currently the tariff is 40%.	0.5	neutral	0			2012-09-17	0	0	0	0	0	0	151.65	0	2	5	0	2	0
2018-11-29	German car bosses finalizing White House meeting next week https://reut.rs/2FXJIWSÃ‚Â $BMW $VW $Daimler	german car bosses finalizing white house meeting next week $bmw $vw $daimler	german car bosses finalizing white house meeting next week $bmw $vw $daimler	0	neutral	0			2012-09-18	0	0	0	0	0	0	148.1	0	2	5	0	2	0
2018-11-29	VW plans to boost e-car production in North America _x000D_ $VW #ElectricVehicle #ElectricVehicles #electriccars _x000D_ https://breakingthenews.net/vw-plans-to-boost-e-car-production-in-n-america/news/details/45899324Ã‚Â Ã¢â‚¬Â¦	vw plans to boost e-car production in north america _x000D_ $vw #electricvehicle #electricvehicles #electriccars _x000D_	vw plans to boost e-car production in north america _x000D_ $vw #electricvehicle #electricvehicles #electriccars _x000D_	0	neutral	0			2012-09-19	0	0	0	0	0	0	150.5	0	2	5	0	2	0
2018-11-20	WHITE HOUSE SAID TO INVITE GERMAN AUTO CEOS FOR TALKS, PLANS TALKS AFTER NOV. 22 $VW $GM $TSLA $F #AUTO	white house said to invite german auto ceos for talks, plans talks after nov. 22 $vw $gm $tsla $f #auto	white house said to invite german auto ceos for talks, plans talks after nov. 22 $vw $gm $tsla $f #auto	0	neutral	0			2012-09-20	0	0	0	0	0	0	149.9	0	2	5	0	2	0
2018-11-13	Volkswagen will make 50 million electric cars Ã¢â‚¬â€ $TSLA $VW https://qz.com/1460673/volkswagen-will-make-50-million-electric-cars/Ã‚Â Ã¢â‚¬Â¦	volkswagen will make 50 million electric cars $tsla $vw	volkswagen will make 50 million electric cars $tsla $vw	0	neutral	0			2012-09-21	0	0	0	0	0	0	155.05	0	2	5	0	2	0
2018-11-12	Volkswagen: Have Taken Back Or Repaired Almost 90Pct Of Cars Affected By Diesel Issues Ã¢â‚¬â€œ AutomobilWoche $VW_x000D_ -Will Offer Cheaper Electric Vehicles Than Tesla, Will Have Big Scale Effects	volkswagen: have taken back or repaired almost 90pct of cars affected by diesel issues automobilwoche $vw_x000D_ -will offer cheaper electric vehicles than tesla, will have big scale effects	volkswagen: have taken back or repaired almost 90pct of cars affected by diesel issues automobilwoche $vw_x000D_ -will offer cheaper electric vehicles than tesla, will have big scale effects	0.05	neutral	0			2012-09-22	0	0	0	0	0	0	155.05	0	2	5	0	2	0
2018-10-30	VW CFO: October Sales Still To Be Impacted By Emission Tests $VW	vw cfo: october sales still to be impacted by emission tests $vw	vw cfo: october sales still to be impacted by emission tests $vw	0	neutral	0			2012-09-23	0	0	0	0	0	0	155.05	0	2	5	0	2	0
2018-10-30	VW CFO: Deliveries Should Pick Up In November, December $VW	vw cfo: deliveries should pick up in november, december $vw	vw cfo: deliveries should pick up in november, december $vw	0	neutral	0			2012-09-24	0	0	0	0	0	0	154.9	0	2	5	0	2	0
2018-10-16	$VW is copying $TSLA sale model without dealers. What do you say to that you Shorties?https://www.fleeteurope.com/en/manufacturers/belgium/news/soon-you-can-buy-vw-online-belgiumÃ‚Â Ã¢â‚¬Â¦	$vw is copying $tsla sale model without dealers. what do you say to that you shorties?	$vw is copying $tsla sale model without dealers. what do you say to that you shorties?	0	neutral	0			2012-09-25	0	0	0	0	0	0	152.25	0	2	5	0	2	0
2018-10-16	VW Brand Sales Chief: Sees Delivery Process Normalized By 4Q $VW_x000D_ -WLTP Process Is Not Affecting Car Demand	vw brand sales chief: sees delivery process normalized by 4q $vw_x000D_ -wltp process is not affecting car demand	vw brand sales chief: sees delivery process normalized by 4q $vw_x000D_ -wltp process is not affecting car demand	0	neutral	0			2012-09-26	1	0	0	1	0	0	146.4	0	2	6	1	3	1
2018-10-15	$vw $vow volkswagen considering possible floating part of porsche which is estimated a value of 60-70 bill euros alone. That would be the current entire market cap of the VW group that has 12 brands in total alone! Puts things into perpective of how undervalued VW group realy is!	$vw $vow volkswagen considering possible floating part of porsche which is estimated a value of 60-70 bill euros alone. that would be the current entire market cap of the vw group that has 12 brands in total alone! puts things into perpective of how undervalued vw group realy is!	$vw $vow volkswagen considering possible floating part of porsche which is estimated a value of 60-70 bill euros alone. that would be the current entire market cap of the vw group that has 12 brands in total alone! puts things into perpective of how undervalued vw group realy is!	0.69375	neutral	0			2012-09-27	0	0	0	0	0	0	143.3	0	2	6	0	2	0
2018-09-23	Porsche CEO vows not to produce diesel engines _x000D_ $VW #Porche #dieselgate _x000D_ https://breakingthenews.net/porsche-ceo-vows-not-to-produce-diesel-engines/news/details/44958805Ã‚Â Ã¢â‚¬Â¦	porsche ceo vows not to produce diesel engines _x000D_ $vw #porche #dieselgate _x000D_	porsche ceo vows not to produce diesel engines _x000D_ $vw #porche #dieselgate _x000D_	0	neutral	0			2012-09-28	0	0	0	0	0	0	141.95	0	2	6	0	2	0
2018-09-17	I'd like to announce that I, personally, am planning to make 15 million #EV by 2025._x000D_ $VW $TSLA	i'd like to announce that i, personally, am planning to make 15 million #ev by 2025._x000D_ $vw $tsla	i'd like to announce that i, personally, am planning to make 15 million #ev by 2025._x000D_ $vw $tsla	0.3	neutral	0			2012-09-29	0	0	0	0	0	0	141.95	0	2	6	0	2	0
2018-09-09	I agree but it's either buy $TSLA or watch your vehicle sales plummet... $GM $F $VW $TM_x000D_ $TSLA is going to monopolize every vehicle category:pic.twitter.com/uV1UWTvzOt	i agree but it's either buy $tsla or watch your vehicle sales plummet... $gm $f $vw $tm_x000D_ $tsla is going to monopolize every vehicle category:pic.twitter.com/uv1uwtvzot	i agree but it's either buy $tsla or watch your vehicle sales plummet... $gm $f $vw $tm_x000D_ $tsla is going to monopolize every vehicle category:pic.twitter.com/uv1uwtvzot	0	neutral	0			2012-09-30	0	0	0	0	0	0	141.95	0	2	6	0	2	0
2018-09-09	Agree. It makes $VW spending $30B for $TSLA a #NoBrainer	agree. it makes $vw spending $30b for $tsla a #nobrainer	agree. it makes $vw spending $30b for $tsla a #nobrainer	0	neutral	0			2012-10-01	0	0	0	0	0	0	142.9	0	2	6	0	2	0
2018-09-06	Yes! Let's do it! $TSLA going to put all Legacy ICE automakers out of business. RIP $F $GM $VW.	yes! let's do it! $tsla going to put all legacy ice automakers out of business. rip $f $gm $vw.	yes! let's do it! $tsla going to put all legacy ice automakers out of business. rip $f $gm $vw.	0	neutral	0			2012-10-02	0	0	0	0	0	0	144.05	0	2	6	0	2	0
2018-09-03	$F -> $GM -> $VW -> $TM because of $TSLA #Model3_x000D_ Then for SUV #ModelY_x000D_ Then for Truck #TeslaTruckpic.twitter.com/lovKo28H7p	$f -> $gm -> $vw -> $tm because of $tsla #model3_x000D_ then for suv #modely_x000D_ then for truck #teslatruckpic.twitter.com/lovko28h7p	$f -> $gm -> $vw -> $tm because of $tsla #model3_x000D_ then for suv #modely_x000D_ then for truck #teslatruckpic.twitter.com/lovko28h7p	0	neutral	0			2012-10-03	0	0	0	0	0	0	144.05	0	2	6	0	2	0
2018-09-02	I can't wait to see the look on the $VW CEO face when $TSLA puts a gigafactory in thier backyard.pic.twitter.com/fS7V09IvnG	i can't wait to see the look on the $vw ceo face when $tsla puts a gigafactory in thier backyard.pic.twitter.com/fs7v09ivng	i can't wait to see the look on the $vw ceo face when $tsla puts a gigafactory in thier backyard.pic.twitter.com/fs7v09ivng	0	neutral	0			2012-10-04	1	0	0	1	0	0	145.35	0	2	7	1	3	1
2018-08-27	Silver lake and $VW we're in for $30 billion. Did you even read the WSJ article?	silver lake and $vw we're in for $30 billion. did you even read the wsj article?	silver lake and $vw we're in for $30 billion. did you even read the wsj article?	0	neutral	0			2012-10-05	0	0	0	0	0	0	148.65	0	2	7	0	2	0
2018-08-25	$VW buy out offer?	$vw buy out offer?	$vw buy out offer?	0	neutral	0			2012-10-06	0	0	0	0	0	0	148.65	0	2	7	0	2	0
2018-08-25	And yet $VW wanted to buy $TSLA at $420._x000D_ https://www.nytimes.com/2018/08/25/business/elon-musk-tesla-private.html?action=click&module=Top%20Stories&pgtype=HomepageÃ‚Â Ã¢â‚¬Â¦pic.twitter.com/intlKveRhk	and yet $vw wanted to buy $tsla at $420._x000D_	and yet $vw wanted to buy $tsla at $420._x000D_	0	neutral	0			2012-10-07	0	0	0	0	0	0	148.65	0	2	7	0	2	0
2018-07-20	$vow $vw i have a feeling that the last dip to buy here. trade deal coming on autos next week!	$vow $vw i have a feeling that the last dip to buy here. trade deal coming on autos next week!	$vow $vw i have a feeling that the last dip to buy here. trade deal coming on autos next week!	0.0333333	neutral	0			2012-10-08	0	0	0	0	0	0	145.35	0	2	7	0	2	0
2018-07-02	Change is scheduled to be implemented at beginning of 2019_x000D_ $VW $VOW #automotive #ElectricCar #Skoda #Volkswagen #components https://lnkd.in/ecAWFRQÃ‚Â https://www.breakingthenews.net/vw-to-set-components-division-push-electrification/news/details/43941370Ã‚Â Ã¢â‚¬Â¦	change is scheduled to be implemented at beginning of 2019_x000D_ $vw $vow #automotive #electriccar #skoda #volkswagen #components	change is scheduled to be implemented at beginning of 2019_x000D_ $vw $vow #automotive #electriccar #skoda #volkswagen #components	0	neutral	0			2012-10-09	0	0	0	0	0	0	147.55	0	2	7	0	2	0
2018-07-02	Change is scheduled to be implemented at beginning of 2019_x000D_ $VW $VOW #automotive #ElectricCar #Skoda #Volkswagen #components_x000D_ https://www.breakingthenews.net/vw-to-set-components-division-push-electrification/news/details/43941370Ã‚Â Ã¢â‚¬Â¦	change is scheduled to be implemented at beginning of 2019_x000D_ $vw $vow #automotive #electriccar #skoda #volkswagen #components_x000D_	change is scheduled to be implemented at beginning of 2019_x000D_ $vw $vow #automotive #electriccar #skoda #volkswagen #components_x000D_	0	neutral	0			2012-10-10	0	0	0	0	0	0	145.8	0	2	7	0	2	0
2018-06-22	#TradeWar $hog $levi #bourbon 25% #tariffs in Europe from today only the start ... #Cars $vw next it will be #technology	#tradewar $hog $levi #bourbon 25% #tariffs in europe from today only the start ... #cars $vw next it will be #technology	#tradewar $hog $levi #bourbon 25% #tariffs in europe from today only the start ... #cars $vw next it will be #technology	0.5	neutral	0			2012-10-11	0	0	0	0	0	0	149.1	0	2	7	0	2	0
2018-06-19	Last week @Volkswagen were fined Ã¢â€šÂ¬1B over the 2015 #emissions scandal and yesterday, Audi's CEO was arrested under suspicion of withholding evidence._x000D_ How will an ongoing probe affect their #stock? _x000D_ Follow & trade $VW on Fondex: https://goo.gl/smBXVVÃ‚Â _x000D_ Capital is at risk.pic.twitter.com/jAv49fLDZZ	last week @volkswagen were fined 1b over the 2015 #emissions scandal and yesterday, audi's ceo was arrested under suspicion of withholding evidence._x000D_ how will an ongoing probe affect their #stock? _x000D_ follow & trade $vw on fondex: _x000D_ capital is at risk.pic.twitter.com/jav49fldzz	last week @volkswagen were fined 1b over the 2015 #emissions scandal and yesterday, audi's ceo was arrested under suspicion of withholding evidence._x000D_ how will an ongoing probe affect their #stock? _x000D_ follow & trade $vw on fondex: _x000D_ capital is at risk.pic.twitter.com/jav49fldzz	0.0666667	neutral	0			2012-10-12	0	0	0	0	0	0	146.6	0	2	7	0	2	0
2018-06-13	Dear passive Ã¢â€šÂ¬ IG investor, pay attention to what's going to happen with AT&T and its debt. $T accounts for 1.71% of the $EEXF, the fourth largest weight after $ABIBB and Germany's Dynamic Duo ('80s boxing reference just for you @misterjamieb), $DAIGR and $VW	dear passive ig investor, pay attention to what's going to happen with at&t and its debt. $t accounts for 1.71% of the $eexf, the fourth largest weight after $abibb and germany's dynamic duo ('80s boxing reference just for you @misterjamieb), $daigr and $vw	dear passive ig investor, pay attention to what's going to happen with at&t and its debt. $t accounts for 1.71% of the $eexf, the fourth largest weight after $abibb and germany's dynamic duo ('80s boxing reference just for you @misterjamieb), $daigr and $vw	0.0833333	neutral	0			2012-10-13	0	0	0	0	0	0	146.6	0	2	7	0	2	0
2018-05-24	Where auto stocks ended today after Trump threatened tariffs on imports:_x000D_ Ford $F +1.6%_x000D_ $GM +1.4_x000D_ Tesla $TSLA -0.4_x000D_ Fiat Chrysler $FCAU -0.9_x000D_ $BMW -1.7_x000D_ Toyota $TM -1.8_x000D_ Honda $HMC -1.9_x000D_ Daimler $DMLRY -2.3_x000D_ $VW -2.9	where auto stocks ended today after trump threatened tariffs on imports:_x000D_ ford $f +1.6%_x000D_ $gm +1.4_x000D_ tesla $tsla -0.4_x000D_ fiat chrysler $fcau -0.9_x000D_ $bmw -1.7_x000D_ toyota $tm -1.8_x000D_ honda $hmc -1.9_x000D_ daimler $dmlry -2.3_x000D_ $vw -2.9	where auto stocks ended today after trump threatened tariffs on imports:_x000D_ ford $f +1.6%_x000D_ $gm +1.4_x000D_ tesla $tsla -0.4_x000D_ fiat chrysler $fcau -0.9_x000D_ $bmw -1.7_x000D_ toyota $tm -1.8_x000D_ honda $hmc -1.9_x000D_ daimler $dmlry -2.3_x000D_ $vw -2.9	0	neutral	0			2012-10-14	0	0	0	0	0	0	146.6	0	2	7	0	2	0
2018-05-05	Tesla will need all the moats it has to survive Audi's competition. $TSLA $BRK $VW	tesla will need all the moats it has to survive audi's competition. $tsla $brk $vw	tesla will need all the moats it has to survive audi's competition. $tsla $brk $vw	0	neutral	0			2012-10-15	1	1	0	0	0	0	145.45	0	2	6	-1	1	1
2018-04-26	$FB Facebook shares rocketing after scandal? Remember investors look at profit not noise. Remember what happen to $VW?	$fb facebook shares rocketing after scandal? remember investors look at profit not noise. remember what happen to $vw?	$fb facebook shares rocketing after scandal? remember investors look at profit not noise. remember what happen to $vw?	0	neutral	0			2012-10-16	0	0	0	0	0	0	146.9	0	2	6	0	2	0
2018-04-25	#Volkswagen reports Q1 revenue of Ã¢â€šÂ¬58.2B, up 3.6% YoY_x000D_ $VW_x000D_ https://breakingthenews.net/volkswagen-reports-q1-revenue-of-58-2b-up-3-6-yoy/news/details/43095398Ã‚Â Ã¢â‚¬Â¦	#volkswagen reports q1 revenue of 58.2b, up 3.6% yoy_x000D_ $vw_x000D_	#volkswagen reports q1 revenue of 58.2b, up 3.6% yoy_x000D_ $vw_x000D_	0	neutral	0			2012-10-17	0	0	0	0	0	0	148.1	0	2	6	0	2	0
2018-04-04	Must be Bullish!!_x000D_ Can't wait for the market to open to buy some shares... of $VW (and add some extrapolated Shorts in another company).	must be bullish!!_x000D_ can't wait for the market to open to buy some shares... of $vw (and add some extrapolated shorts in another company).	must be bullish!!_x000D_ can't wait for the market to open to buy some shares... of $vw (and add some extrapolated shorts in another company).	0.5	neutral	0			2012-10-18	0	0	0	0	0	0	148.45	0	2	6	0	2	0
2018-03-23	Next up.....repayment from California to $VW Volkswagen for failing to control sulfur levels in Diesel fuel.	next up.....repayment from california to $vw volkswagen for failing to control sulfur levels in diesel fuel.	next up.....repayment from california to $vw volkswagen for failing to control sulfur levels in diesel fuel.	0	neutral	0			2012-10-19	0	0	0	0	0	0	149.9	0	2	6	0	2	0
2018-03-13	$vw the thing with vw... is that it can do f... all for months until all of a sudden it jumps 10 -15 euros! be patient... dividend pay out looming around the corner!	$vw the thing with vw... is that it can do f... all for months until all of a sudden it jumps 10 -15 euros! be patient... dividend pay out looming around the corner!	$vw the thing with vw... is that it can do f... all for months until all of a sudden it jumps 10 -15 euros! be patient... dividend pay out looming around the corner!	0.5	neutral	0			2012-10-20	0	0	0	0	0	0	149.9	0	2	6	0	2	0
2018-03-07	$VW "picks" $CATL. _x000D_ The ESECS showing the Big Players._x000D_ CATL $265 mill profit 2017. Increase 1,000% to $2.65 Billion 2025 100GW!?_x000D_ #Lithium #cobalt #nickel #Manganese #copper_x000D_ @ASX @kirillklip @ProfRayWills @benchmarkmin @elonmusk @kochie_online @jczuleta_x000D_ https://www.caixinglobal.com/2018-03-08/volkswagen-picks-chinese-battery-maker-in-ev-push-101218260.html?cxg=wa…	$vw "picks" $catl. _x000D_ the esecs showing the big players._x000D_ catl $265 mill profit 2017. increase 1,000% to $2.65 billion 2025 100gw!?_x000D_ #lithium #cobalt #nickel #manganese #copper_x000D_ @asx @kirillklip @profraywills @benchmarkmin @elonmusk @kochie_online @jczuleta_x000D_	$vw "picks" $catl. _x000D_ the esecs showing the big players._x000D_ catl $265 mill profit 2017. increase 1,000% to $2.65 billion 2025 100gw!?_x000D_ #lithium #cobalt #nickel #manganese #copper_x000D_ @asx @kirillklip @profraywills @benchmarkmin @elonmusk @kochie_online @jczuleta_x000D_	0.1	neutral	0			2012-10-21	0	0	0	0	0	0	149.9	0	2	6	0	2	0
2018-03-05	+1.8% profit $VW in downtrend #Investors #investment #investorseurope #stocks #stocksmarket _x000D_ https://www.facebook.com/groups/125457684817606/Ã‚Â Ã¢â‚¬Â¦pic.twitter.com/iAKlk6AZBD	+1.8% profit $vw in downtrend #investors #investment #investorseurope #stocks #stocksmarket _x000D_	+1.8% profit $vw in downtrend #investors #investment #investorseurope #stocks #stocksmarket _x000D_	0	neutral	0			2012-10-22	0	0	0	0	0	0	148.7	0	2	6	0	2	0
2018-03-03	Passengers wouldn't require pilot license, sales head Von Platen says_x000D_ $VW $VOW $DAX #Porsche_x000D_ #pilotless #AI #ArtificialIntelligence #technology #FlyingTaxi #FlyingTaxis #drones #PassengerDrones_x000D_ https://news.teletrader.com/porsche-exec-touts-flying-highly-automated-taxi/news/details/42418094Ã‚Â Ã¢â‚¬Â¦	passengers wouldn't require pilot license, sales head von platen says_x000D_ $vw $vow $dax #porsche_x000D_ #pilotless #ai #artificialintelligence #technology #flyingtaxi #flyingtaxis #drones #passengerdrones_x000D_	passengers wouldn't require pilot license, sales head von platen says_x000D_ $vw $vow $dax #porsche_x000D_ #pilotless #ai #artificialintelligence #technology #flyingtaxi #flyingtaxis #drones #passengerdrones_x000D_	0	neutral	0			2012-10-23	0	0	0	0	0	0	146.5	0	2	6	0	2	0
2018-02-07	$vw if u wanted - were hoping for a dip.. HERE is the DIP. Volkswagen at 168 is not the same as 188! PT 200e +	$vw if you wanted - were hoping for a dip.. here is the dip. volkswagen at 168 is not the same as 188! pt 200e +	$vw if you wanted - were hoping for a dip.. here is the dip. volkswagen at 168 is not the same as 188! pt 200e +	0.125	neutral	0			2012-10-24	0	0	0	0	0	0	151	0	2	6	0	2	0
2018-02-01	Daimler and its carmaker rivals may be stuck in second gear for some time @LiamWardProud $DAIG $VW $BMWhttps://www.breakingviews.com/considered-view/daimler-liam/Ã‚Â Ã¢â‚¬Â¦	daimler and its carmaker rivals may be stuck in second gear for some time @liamwardproud $daig $vw $bmw	daimler and its carmaker rivals may be stuck in second gear for some time @liamwardproud $daig $vw $bmw	0	neutral	0			2012-10-25	0	0	0	0	0	0	153.7	0	2	6	0	2	0
2018-01-26	$TSLA accidents: Cops Say Tesla Drivers CanÃ¢â‚¬â„¢t Blame Crashes On Autopilot $F $GM $VW $SPY $QQQhttp://flip.it/gQLwlo	$tsla accidents: cops say tesla drivers can not blame crashes on autopilot $f $gm $vw $spy $qqq	$tsla accidents: cops say tesla drivers can not blame crashes on autopilot $f $gm $vw $spy $qqq	0	neutral	0			2012-10-26	0	0	0	0	0	0	154.4	0	2	6	0	2	0
2018-01-23	Not if buy phone with card card owner get discount device #therich investment strategies i,,bootsÃ‚Â§ i,,own i,,pay for i,,do i,,want 1 of... @NYFedResearch @BogoTA $vw @VW @WaysMeansCmte @citi #powerpolitics	not if buy phone with card card owner get discount device #therich investment strategies i,,boots i,,own i,,pay for i,,do i,,want 1 of... @nyfedresearch @bogota $vw @vw @waysmeanscmte @citi #powerpolitics	not if buy phone with card card owner get discount device #therich investment strategies i,,boots i,,own i,,pay for i,,do i,,want 1 of... @nyfedresearch @bogota $vw @vw @waysmeanscmte @citi #powerpolitics	0	neutral	0			2012-10-27	0	0	0	0	0	0	154.4	0	2	6	0	2	0
2018-01-10	$vw $dai you will get another chance buying lower again..	$vw $dai you will get another chance buying lower again..	$vw $dai you will get another chance buying lower again..	0	neutral	0			2012-10-28	0	0	0	0	0	0	154.4	0	2	6	0	2	0
2018-01-03	After #Porsche entered the accelerator business with AxelSpringer ( #Plugandplay), now there is O2 ( #Wayra) starting to work with #Volkswagen writes deutsche-startups.de https://buff.ly/2oURoAFÃ‚Â #accelerator #Automotive #startups #vw $VW pic.twitter.com/542pjbPDhE	after #porsche entered the accelerator business with axelspringer ( #plugandplay), now there is o2 ( #wayra) starting to work with #volkswagen writes deutsche-startups.de #accelerator #automotive #startups #vw $vw pic.twitter.com/542pjbpdhe	after #porsche entered the accelerator business with axelspringer ( #plugandplay), now there is o2 ( #wayra) starting to work with #volkswagen writes deutsche-startups.de #accelerator #automotive #startups #vw $vw pic.twitter.com/542pjbpdhe	0.1	neutral	0			2012-10-29	0	0	0	0	0	0	154.35	0	2	6	0	2	0
2018-01-01	After #Porsche entered the accelerator business with AxelSpringer ( #Plugandplay), now there is O2 ( #Wayra) starting to work with #Volkswagen writes deutsche-startups.de https://buff.ly/2oRPNeAÃ‚Â #accelerator #Automotive #startups #vw $VW pic.twitter.com/F6l97NPWlO	after #porsche entered the accelerator business with axelspringer ( #plugandplay), now there is o2 ( #wayra) starting to work with #volkswagen writes deutsche-startups.de #accelerator #automotive #startups #vw $vw pic.twitter.com/f6l97npwlo	after #porsche entered the accelerator business with axelspringer ( #plugandplay), now there is o2 ( #wayra) starting to work with #volkswagen writes deutsche-startups.de #accelerator #automotive #startups #vw $vw pic.twitter.com/f6l97npwlo	0.1	neutral	0			2012-10-30	0	0	0	0	0	0	160.05	0	2	6	0	2	0
2017-12-29	After #Porsche entered the accelerator business with AxelSpringer ( #Plugandplay), now there is O2 ( #Wayra) starting to work with #Volkswagen writes deutsche-startups.de https://buff.ly/2oVwG3AÃ‚Â #accelerator #Automotive #startups #vw $VW	after #porsche entered the accelerator business with axelspringer ( #plugandplay), now there is o2 ( #wayra) starting to work with #volkswagen writes deutsche-startups.de #accelerator #automotive #startups #vw $vw	after #porsche entered the accelerator business with axelspringer ( #plugandplay), now there is o2 ( #wayra) starting to work with #volkswagen writes deutsche-startups.de #accelerator #automotive #startups #vw $vw	0.1	neutral	0			2012-10-31	0	0	0	0	0	0	159.6	0	2	6	0	2	0
2017-12-28	After #Porsche entered the accelerator business with AxelSpringer ( #Plugandplay), now there is O2 ( #Wayra) starting to work with #Volkswagen writes deutsche-startups.de https://buff.ly/2oVwG3AÃ‚Â #accelerator #Automotive #startups #vw $VW	after #porsche entered the accelerator business with axelspringer ( #plugandplay), now there is o2 ( #wayra) starting to work with #volkswagen writes deutsche-startups.de #accelerator #automotive #startups #vw $vw	after #porsche entered the accelerator business with axelspringer ( #plugandplay), now there is o2 ( #wayra) starting to work with #volkswagen writes deutsche-startups.de #accelerator #automotive #startups #vw $vw	0.1	neutral	0			2012-11-01	0	0	0	0	0	0	164	0	2	6	0	2	0
2017-12-27	After #Porsche entered the accelerator business with AxelSpringer ( #Plugandplay), now there is O2 ( #Wayra) starting to work with #Volkswagen writes deutsche-startups.de https://buff.ly/2oVwG3AÃ‚Â #accelerator #Automotive #startups #vw $VW	after #porsche entered the accelerator business with axelspringer ( #plugandplay), now there is o2 ( #wayra) starting to work with #volkswagen writes deutsche-startups.de #accelerator #automotive #startups #vw $vw	after #porsche entered the accelerator business with axelspringer ( #plugandplay), now there is o2 ( #wayra) starting to work with #volkswagen writes deutsche-startups.de #accelerator #automotive #startups #vw $vw	0.1	neutral	0			2012-11-02	0	0	0	0	0	0	163.6	0	2	6	0	2	0
2017-12-21	After #Porsche entered the accelerator business with AxelSpringer ( #Plugandplay), now there is O2 ( #Wayra) starting to work with #Volkswagen writes deutsche-startups.de https://buff.ly/2oVwG3AÃ‚Â #accelerator #Automotive #startups #vw $VW	after #porsche entered the accelerator business with axelspringer ( #plugandplay), now there is o2 ( #wayra) starting to work with #volkswagen writes deutsche-startups.de #accelerator #automotive #startups #vw $vw	after #porsche entered the accelerator business with axelspringer ( #plugandplay), now there is o2 ( #wayra) starting to work with #volkswagen writes deutsche-startups.de #accelerator #automotive #startups #vw $vw	0.1	neutral	0			2012-11-03	0	0	0	0	0	0	163.6	0	2	6	0	2	0
2017-12-20	After #Porsche entered the accelerator business with AxelSpringer ( #Plugandplay), now there is O2 ( #Wayra) starting to work with #Volkswagen writes deutsche-startups.de https://buff.ly/2oVyDgqÃ‚Â #accelerator #Automotive #startups #vw $VW pic.twitter.com/Jtlq4T57Sh	after #porsche entered the accelerator business with axelspringer ( #plugandplay), now there is o2 ( #wayra) starting to work with #volkswagen writes deutsche-startups.de #accelerator #automotive #startups #vw $vw pic.twitter.com/jtlq4t57sh	after #porsche entered the accelerator business with axelspringer ( #plugandplay), now there is o2 ( #wayra) starting to work with #volkswagen writes deutsche-startups.de #accelerator #automotive #startups #vw $vw pic.twitter.com/jtlq4t57sh	0.1	neutral	0			2012-11-04	0	0	0	0	0	0	163.6	0	2	6	0	2	0
2017-12-20	After #Porsche entered the accelerator business with AxelSpringer ( #Plugandplay), now there is O2 ( #Wayra) starting to work with #Volkswagen writes deutsche-startups.de https://buff.ly/2oVwG3AÃ‚Â #accelerator #Automotive #startups #vw $VW	after #porsche entered the accelerator business with axelspringer ( #plugandplay), now there is o2 ( #wayra) starting to work with #volkswagen writes deutsche-startups.de #accelerator #automotive #startups #vw $vw	after #porsche entered the accelerator business with axelspringer ( #plugandplay), now there is o2 ( #wayra) starting to work with #volkswagen writes deutsche-startups.de #accelerator #automotive #startups #vw $vw	0.1	neutral	0			2012-11-05	0	0	0	0	0	0	162.4	0	2	6	0	2	0
2017-12-18	$vw $dai and up they go!	$vw $dai and up they go!	$vw $dai and up they go!	0	neutral	0			2012-11-06	0	0	0	0	0	0	155.7	0	2	6	0	2	0
2017-12-17	Mr Toyoda still in a Kodak Mentality?_x000D_ Underlings the Kodak Poison?_x000D_ Now sees a once in 100 year shift. _x000D_ @ASX $Toyota $BYD $Tesla $VW $Mercedes_x000D_ @Toyota @Tesla @BYDCompany @VWGroup @MercedesBenz_x000D_ @GM @Ford @Kia_Motors @ABC_x000D_ https://www.wsj.com/articles/toyota-sees-half-of-sales-coming-from-hybrids-evs-1513164966Ã‚Â Ã¢â‚¬Â¦ via @WSJ	mr toyoda still in a kodak mentality?_x000D_ underlings the kodak poison?_x000D_ now sees a once in 100 year shift. _x000D_ @asx $toyota $byd $tesla $vw $mercedes_x000D_ @toyota @tesla @bydcompany @vwgroup @mercedesbenz_x000D_ @gm @ford @kia_motors @abc_x000D_ via @wsj	mr toyoda still in a kodak mentality?_x000D_ underlings the kodak poison?_x000D_ now sees a once in 100 year shift. _x000D_ @asx $toyota $byd $tesla $vw $mercedes_x000D_ @toyota @tesla @bydcompany @vwgroup @mercedesbenz_x000D_ @gm @ford @kia_motors @abc_x000D_ via @wsj	0	neutral	0			2012-11-07	0	0	0	0	0	0	154.4	0	2	6	0	2	0
2017-12-12	Value of material grew 120% in market from start of year._x000D_ #cobalt #Glencore #Volkswagen #Tesla #Apple $GLEN $AAPL $VW $TSLA_x000D_ https://news.teletrader.com/glencore-to-double-cobalt-output-on-battery-demand/news/details/41458408Ã‚Â Ã¢â‚¬Â¦	value of material grew 120% in market from start of year._x000D_ #cobalt #glencore #volkswagen #tesla #apple $glen $aapl $vw $tsla_x000D_	value of material grew 120% in market from start of year._x000D_ #cobalt #glencore #volkswagen #tesla #apple $glen $aapl $vw $tsla_x000D_	0	neutral	0			2012-11-08	0	0	0	0	0	0	154.25	0	2	6	0	2	0
2017-12-06	Now now $vw dont go opening legions llc declare as conglomerate $tmus validated in purchase agreements announced for industrial sabotage collect vendor listing devices embed software applications espionage hold stoopid ignorant lesser @500Startups to account through accessibility	now now $vw dont go opening legions llc declare as conglomerate $tmus validated in purchase agreements announced for industrial sabotage collect vendor listing devices embed software applications espionage hold stoopid ignorant lesser @500startups to account through accessibility	now now $vw dont go opening legions llc declare as conglomerate $tmus validated in purchase agreements announced for industrial sabotage collect vendor listing devices embed software applications espionage hold stoopid ignorant lesser @500startups to account through accessibility	0.5	neutral	0			2012-11-09	0	0	0	0	0	0	154.5	0	2	6	0	2	0
2017-12-01	Outside US, criteria for #securities fraud can be lower eg UK $RBS, Germany $VW, Japan don't require investors to prove reliance - that they relied on the information to make the investment - Olav Haazen, Grant & Eisenhofer PAÃ‚Â #Activism	outside us, criteria for #securities fraud can be lower eg uk $rbs, germany $vw, japan don't require investors to prove reliance - that they relied on the information to make the investment - olav haazen, grant & eisenhofer pa#activism	outside us, criteria for #securities fraud can be lower eg uk $rbs, germany $vw, japan don't require investors to prove reliance - that they relied on the information to make the investment - olav haazen, grant & eisenhofer pa#activism	0.05	neutral	0			2012-11-10	0	0	0	0	0	0	154.5	0	2	6	0	2	0
2017-11-21	$vw just went up 20e from last weeks lows! monster	$vw just went up 20e from last weeks lows! monster	$vw just went up 20e from last weeks lows! monster	0.0666667	neutral	0			2012-11-11	0	0	0	0	0	0	154.5	0	2	6	0	2	0
2017-11-16	TeleTraderNews: Producers are developing plans to meet quotas introduced by government together with carbon credit scheme._x000D_ $VW #Volkswagen #JACMotors #ElectricCars_x000D_ https://news.teletrader.com/vw-to-invest-10bn-in-electric-cars-in-china/news/details/41156422Ã‚Â Ã¢â‚¬Â¦	teletradernews: producers are developing plans to meet quotas introduced by government together with carbon credit scheme._x000D_ $vw #volkswagen #jacmotors #electriccars_x000D_	teletradernews: producers are developing plans to meet quotas introduced by government together with carbon credit scheme._x000D_ $vw #volkswagen #jacmotors #electriccars_x000D_	0	neutral	0			2012-11-12	0	0	0	0	0	0	155.4	0	2	6	0	2	0
2017-11-16	Producers are developing plans to meet quotas introduced by government together with carbon credit scheme._x000D_ $VW #Volkswagen #JACMotors #ElectricCars_x000D_ https://news.teletrader.com/vw-to-invest-10bn-in-electric-cars-in-china/news/details/41156422Ã‚Â Ã¢â‚¬Â¦	producers are developing plans to meet quotas introduced by government together with carbon credit scheme._x000D_ $vw #volkswagen #jacmotors #electriccars_x000D_	producers are developing plans to meet quotas introduced by government together with carbon credit scheme._x000D_ $vw #volkswagen #jacmotors #electriccars_x000D_	0	neutral	0			2012-11-13	0	0	0	0	0	0	155.4	0	2	6	0	2	0
2017-11-12	$vw 170-180 euros by year end into next earnings earnings? doable.	$vw 170-180 euros by year end into next earnings earnings? doable.	$vw 170-180 euros by year end into next earnings earnings? doable.	0	neutral	0			2012-11-14	0	0	0	0	0	0	154.5	0	2	6	0	2	0
2017-11-11	$vw as they say. Dont trade it. Hold it.	$vw as they say. dont trade it. hold it.	$vw as they say. dont trade it. hold it.	0	neutral	0			2012-11-15	0	0	0	0	0	0	153.6	0	2	6	0	2	0
2017-11-10	$vw this is the dip/ correction to buy	$vw this is the dip/ correction to buy	$vw this is the dip/ correction to buy	0	neutral	0			2012-11-16	0	0	0	0	0	0	151.25	0	2	6	0	2	0
2017-11-09	$vw @vwtoronto $y need @make i,,contact @apple bump stock proxy #whorunsthesenodes #expertisematter T.A.X. #ppp @att @time	$vw @vwtoronto $y need @make i,,contact @apple bump stock proxy #whorunsthesenodes #expertisematter t.a.x. #ppp @att @time	$vw @vwtoronto $y need @make i,,contact @apple bump stock proxy #whorunsthesenodes #expertisematter t.a.x. #ppp @att @time	0	neutral	0			2012-11-17	0	0	0	0	0	0	151.25	0	2	6	0	2	0
2017-11-08	$vw buying all the dips here we are seeing 170e/ 180e towards year end.	$vw buying all the dips here we are seeing 170e/ 180e towards year end.	$vw buying all the dips here we are seeing 170e/ 180e towards year end.	0	neutral	0			2012-11-18	0	0	0	0	0	0	151.25	0	2	6	0	2	0
2017-11-06	@tmobile not have control 500+llc for frequencies rights purchase $vw #thebest network @sprint allows1%slip thru coverageÃ‚Â§#dail9 outside .nt	@tmobile not have control 500+llc for frequencies rights purchase $vw #thebest network @sprint allows1%slip thru coverage#dail9 outside .nt	@tmobile not have control 500+llc for frequencies rights purchase $vw #thebest network @sprint allows1%slip thru coverage#dail9 outside .nt	0.05	neutral	0			2012-11-19	0	0	0	0	0	0	157.35	0	2	6	0	2	0
2017-11-02	$vw is now trading at 2015 level when diesel crisis broke. remains no1. auto manufacturer 170/ 180 now in sight.	$vw is now trading at 2015 level when diesel crisis broke. remains no1. auto manufacturer 170/ 180 now in sight.	$vw is now trading at 2015 level when diesel crisis broke. remains no1. auto manufacturer 170/ 180 now in sight.	0	neutral	0			2012-11-20	0	0	0	0	0	0	159.65	0	2	6	0	2	0
2017-11-02	$vw da geht noch was. party is not over yet. see a 170E coming.	$vw da geht noch was. party is not over yet. see a 170e coming.	$vw da geht noch was. party is not over yet. see a 170e coming.	0	neutral	0			2012-11-21	0	0	0	0	0	0	160.85	0	2	6	0	2	0
2017-11-01	http://cityofinvestment.comÃ‚Â "Meanwhile #DAX outpaces all global indices. +242pts as US car sales lift #BMW, #DAIMLER & esp. $VW. Its N. Amer sÃ¢â‚¬Â¦	"meanwhile #dax outpaces all global indices. +242pts as us car sales lift #bmw, #daimler & esp. $vw. its n. amer s	"meanwhile #dax outpaces all global indices. +242pts as us car sales lift #bmw, #daimler & esp. $vw. its n. amer s	0	neutral	0			2012-11-22	0	0	0	0	0	0	161.4	0	2	6	0	2	0
2017-11-01	Meanwhile #DAX outpaces all global indices. +242pts as US car sales lift #BMW, #DAIMLER & esp. $VW. Its N. Amer sales up 12% Y/Y in Oct ^KO	meanwhile #dax outpaces all global indices. +242pts as us car sales lift #bmw, #daimler & esp. $vw. its n. amer sales up 12% y/y in oct ^ko	meanwhile #dax outpaces all global indices. +242pts as us car sales lift #bmw, #daimler & esp. $vw. its n. amer sales up 12% y/y in oct ^ko	0	neutral	0			2012-11-23	0	0	0	0	0	0	162.25	0	2	6	0	2	0
2017-10-19	VW is building an electric racecar to try and break a record: http://ow.ly/98dE30fZqYTÃ‚Â | Via @verge #Tech #Automotive $VW	vw is building an electric racecar to try and break a record: | via @verge #tech #automotive $vw	vw is building an electric racecar to try and break a record: | via @verge #tech #automotive $vw	0	neutral	0			2012-11-24	0	0	0	0	0	0	162.25	0	2	6	0	2	0
2017-10-17	Cobalt stand-off key to future of electric vehicles https://www.ft.com/content/ebf70f78-b014-11e7-aab9-abaa44b1e130Ã‚Â Ã¢â‚¬Â¦ _x000D_ #cobalt #EV $KBLT $TSLA $VW $F $GLEN @FirstCobalt	cobalt stand-off key to future of electric vehicles _x000D_ #cobalt #ev $kblt $tsla $vw $f $glen @firstcobalt	cobalt stand-off key to future of electric vehicles _x000D_ #cobalt #ev $kblt $tsla $vw $f $glen @firstcobalt	0.5625	neutral	0			2012-11-25	0	0	0	0	0	0	162.25	0	2	6	0	2	0
2017-10-06	$vw $dai both look just about to burst to the upside 165e $ 77-80e price target year end	$vw $dai both look just about to burst to the upside 165e $ 77-80e price target year end	$vw $dai both look just about to burst to the upside 165e $ 77-80e price target year end	0	neutral	0			2012-11-26	0	0	0	0	0	0	162.95	0	2	6	0	2	0
2017-09-25	Despite $VW/#cobalt headline, Reuters says likely went to #lithium producers too. Also: focus on "Sustainability" https://www.reuters.com/article/us-volkswagen-cobalt-evs-exclusive/exclusive-vw-moves-to-secure-cobalt-supplies-in-shift-to-electric-cars-idUSKCN1BX1REÃ‚Â Ã¢â‚¬Â¦	despite $vw/#cobalt headline, reuters says likely went to #lithium producers too. also: focus on "sustainability"	despite $vw/#cobalt headline, reuters says likely went to #lithium producers too. also: focus on "sustainability"	1	neutral	0			2012-11-27	0	0	0	0	0	0	163.7	0	2	6	0	2	0
2017-09-19	Could $F or $VW buy $TSLA ?	could $f or $vw buy $tsla ?	could $f or $vw buy $tsla ?	0	neutral	0			2012-11-28	0	0	0	0	0	0	163.6	0	2	6	0	2	0
2017-09-12	"AT&T, Verizon will charge $10 per month for Apple Watch Series 3 cellular data plans" $AAPL $VW http://appleinsider.com/articles/17/09/12/att-verizon-will-charge-10-per-month-for-apple-watch-series-3-with-cellular-data-plans/amp/Ã‚Â Ã¢â‚¬Â¦	"at&t, verizon will charge $10 per month for apple watch series 3 cellular data plans" $aapl $vw	"at&t, verizon will charge $10 per month for apple watch series 3 cellular data plans" $aapl $vw	0	neutral	0			2012-11-29	0	0	0	0	0	0	165.8	0	2	6	0	2	0
2017-09-12	Perhaps $VW is "not kidding around" but, at this point their lithium supply chain is a joke. #dontassumesupplyhttps://cleantechnica.com/2017/09/12/50-new-100-electric-car-models-2025-volkswagen-group/Ã‚Â Ã¢â‚¬Â¦	perhaps $vw is "not kidding around" but, at this point their lithium supply chain is a joke. #dontassumesupply	perhaps $vw is "not kidding around" but, at this point their lithium supply chain is a joke. #dontassumesupply	0	neutral	0			2012-11-30	0	0	0	0	0	0	166.45	0	2	6	0	2	0
2017-08-29	#StockToWatch as Volkswagen $VW recalls 281,000 cars because engines can stall. Check it out: http://ow.ly/6zr830eLaH5Ã‚Â #Investing #AI	#stocktowatch as volkswagen $vw recalls 281,000 cars because engines can stall. check it out: #investing #ai	#stocktowatch as volkswagen $vw recalls 281,000 cars because engines can stall. check it out: #investing #ai	0	neutral	0			2012-12-01	0	0	0	0	0	0	166.45	0	2	6	0	2	0
2017-08-21	@HalftimeReport $TSLA's bond are under water already and this $VW electric bus also hurting stk today.	@halftimereport $tsla's bond are under water already and this $vw electric bus also hurting stk today.	@halftimereport $tsla's bond are under water already and this $vw electric bus also hurting stk today.	0	neutral	0			2012-12-02	0	0	0	0	0	0	166.45	0	2	6	0	2	0
2017-08-17	#Tmobile doing the things to massively improve network http://trde.it/2vLI1mhÃ‚Â $TMUS $VW	#tmobile doing the things to massively improve network $tmus $vw	#tmobile doing the things to massively improve network $tmus $vw	1	neutral	0			2012-12-03	0	0	0	0	0	0	166.2	0	2	6	0	2	0
2017-08-06	Only card carrying $TSLA cult members think this is bullish $VW brand CEO says Tesla has abilities Volkswagen lacks https://reut.rs/2ffCccX	only card carrying $tsla cult members think this is bullish $vw brand ceo says tesla has abilities volkswagen lacks	only card carrying $tsla cult members think this is bullish $vw brand ceo says tesla has abilities volkswagen lacks	1	neutral	0			2012-12-04	0	0	0	0	0	0	165.55	0	2	6	0	2	0
2017-08-01	Breaking: $VW say all funds received from the #EU were used as attended... keep ahead with http://ow.ly/1A3n30e4gdcÃ‚Â #Stocks #Shares #AI	breaking: $vw say all funds received from the #eu were used as attended... keep ahead with #stocks #shares #ai	breaking: $vw say all funds received from the #eu were used as attended... keep ahead with #stocks #shares #ai	0	neutral	0			2012-12-05	0	0	0	0	0	0	163.7	0	2	6	0	2	0
2017-07-24	Car sector is Europe's biggest faller for 2nd session in a row, led by $BMW $VW #DAIMLER, dn 2%-3% on allegations of price collusion ^KO	car sector is europe's biggest faller for 2nd session in a row, led by $bmw $vw #daimler, dn 2%-3% on allegations of price collusion ^ko	car sector is europe's biggest faller for 2nd session in a row, led by $bmw $vw #daimler, dn 2%-3% on allegations of price collusion ^ko	0	neutral	0			2012-12-06	0	0	0	0	0	0	165.3	0	2	6	0	2	0
2017-07-21	Nerves ahead of big German earnings next wk may be 1 reason for #DAX slide: DeutscheBoerse, Daimler, BASF, Bayer, $DB, $VW, #Linde ^KO	nerves ahead of big german earnings next wk may be 1 reason for #dax slide: deutscheboerse, daimler, basf, bayer, $db, $vw, #linde ^ko	nerves ahead of big german earnings next wk may be 1 reason for #dax slide: deutscheboerse, daimler, basf, bayer, $db, $vw, #linde ^ko	0.0333333	neutral	0			2012-12-07	0	0	0	0	0	0	166.5	0	2	6	0	2	0
2017-07-18	$vw this could be the dip today to buy.	$vw this could be the dip today to buy.	$vw this could be the dip today to buy.	0	neutral	0			2012-12-08	0	0	0	0	0	0	166.5	0	2	6	0	2	0
2017-05-25	$VW $GM $FCAU all use emission defeat device!https://twitter.com/CNBC/status/867762280070602752Ã‚Â Ã¢â‚¬Â¦ GM dips after reported class-action suit alleges diesel pickups are rigged to pass emissions tests http://cnb.cx/2rlqGl9	$vw $gm $fcau all use emission defeat device! gm dips after reported class-action suit alleges diesel pickups are rigged to pass emissions tests	$vw $gm $fcau all use emission defeat device! gm dips after reported class-action suit alleges diesel pickups are rigged to pass emissions tests	0	neutral	0			2012-12-09	0	0	0	0	0	0	166.5	0	2	6	0	2	0
2017-05-25	Been pounding my fist that $VW was just the first...they all cheated bc the regulation was unattainable! $F	been pounding my fist that $vw was just the first...they all cheated bc the regulation was unattainable! $f	been pounding my fist that $vw was just the first...they all cheated bc the regulation was unattainable! $f	0	neutral	0			2012-12-10	0	0	0	0	0	0	167.6	0	2	6	0	2	0
2017-05-11	Hyde_x000D_ @mjalkhoury thinking about $BMW $VW & why Toyoata earmarks 100% of R&D to Hydrogen Power $TSLA $FCEL $PLUG $BLDP #DeadAcid Bearish	hyde_x000D_ @mjalkhoury thinking about $bmw $vw & why toyoata earmarks 100% of are&d to hydrogen power $tsla $fcel $plug $bldp #deadacid bearish	hyde_x000D_ @mjalkhoury thinking about $bmw $vw & why toyoata earmarks 100% of are&d to hydrogen power $tsla $fcel $plug $bldp #deadacid bearish	0	neutral	0			2012-12-11	0	0	0	0	0	0	169.55	0	2	6	0	2	0
2017-05-08	$VW PR onslaught continues. https://twitter.com/ft/status/861556334575177728Ã‚Â Ã¢â‚¬Â¦ The German brand is aiming to sell 1m electric cars by 2025 http://on.ft.com/2qJbEVn	$vw pr onslaught continues. the german brand is aiming to sell 1m electric cars by 2025	$vw pr onslaught continues. the german brand is aiming to sell 1m electric cars by 2025	0	neutral	0			2012-12-12	0	0	0	0	0	0	169.6	0	2	6	0	2	0
2017-05-02	TeleTraderNews: #Volkswagen announces revenue of Ã¢â€šÂ¬56.2 billion in Q1. $VW #earnings http://www.teletrader.com/volkswagen-reports-q1-revenue-of-56-2-billion/news/details/38688811Ã‚Â Ã¢â‚¬Â¦	teletradernews: #volkswagen announces revenue of 56.2 billion in q1. $vw #earnings	teletradernews: #volkswagen announces revenue of 56.2 billion in q1. $vw #earnings	0	neutral	0			2012-12-13	0	0	0	0	0	0	170.05	0	2	6	0	2	0
2017-05-02	#Volkswagen announces revenue of Ã¢â€šÂ¬56.2 billion in Q1. $VW #earnings http://www.teletrader.com/volkswagen-reports-q1-revenue-of-56-2-billion/news/details/38688811Ã‚Â Ã¢â‚¬Â¦	#volkswagen announces revenue of 56.2 billion in q1. $vw #earnings	#volkswagen announces revenue of 56.2 billion in q1. $vw #earnings	0	neutral	0			2012-12-14	1	0	0	1	0	0	170.55	0	2	7	1	3	1
2017-04-12	Automakers gain $BMW $VW $DAI, as #UK wages boost #GBP https://www.lcg.com/uk/analysis/macro/automakers-gain-as-uk-wages-boost-gbp/Ã‚Â Ã¢â‚¬Â¦	automakers gain $bmw $vw $dai, as #uk wages boost #gbp	automakers gain $bmw $vw $dai, as #uk wages boost #gbp	0	neutral	0			2012-12-15	0	0	0	0	0	0	170.55	0	2	7	0	2	0
2017-04-12	Automakers gain $BMW $VW $DAI $UG $RNO, as #UK wages boost #GBP https://www.lcg.com/uk/analysis/macro/automakers-gain-as-uk-wages-boost-gbp/Ã‚Â Ã¢â‚¬Â¦	automakers gain $bmw $vw $dai $ug $rno, as #uk wages boost #gbp	automakers gain $bmw $vw $dai $ug $rno, as #uk wages boost #gbp	0	neutral	0			2012-12-16	0	0	0	0	0	0	170.55	0	2	7	0	2	0
2017-04-06	.@Volkswagen keeps investing in #China @cnbci http://www.cnbc.com/2017/04/06/volkswagen-expands-footprint-in-china-with-artificial-intelligence-venture.htmlÃ‚Â Ã¢â‚¬Â¦ $VW #ai #tech	.@volkswagen keeps investing in #china @cnbci $vw #ai #tech	.@volkswagen keeps investing in #china @cnbci $vw #ai #tech	0	neutral	0			2012-12-17	0	0	0	0	0	0	170.75	0	2	7	0	2	0
2017-03-22	Massive heart attack as $VW holds investor call for Ã¢â€šÂ¬ multi-trancher	massive heart attack as $vw holds investor call for multi-trancher	massive heart attack as $vw holds investor call for multi-trancher	1	neutral	0			2012-12-18	0	0	0	0	0	0	171.65	0	2	7	0	2	0
2017-03-17	$vw where are the freaking analysts on this.. ??? Miriad of upgrades - sell off! and reverse. same Story... wash and rinse.	$vw where are the freaking analysts on this.. ??? miriad of upgrades - sell off! and reverse. same story... wash and rinse.	$vw where are the freaking analysts on this.. ??? miriad of upgrades - sell off! and reverse. same story... wash and rinse.	0.125	neutral	0			2012-12-19	0	0	0	0	0	0	171.15	0	2	7	0	2	0
2017-02-21	"Verizon cuts $350M from its acquisition price of Yahoo after data breaches" $VW $YHOOhttps://9to5mac.com/2017/02/21/yahoo-verizon-deal-price-drop/Ã‚Â Ã¢â‚¬Â¦	"verizon cuts $350m from its acquisition price of yahoo after data breaches" $vw $yhoo	"verizon cuts $350m from its acquisition price of yahoo after data breaches" $vw $yhoo	0	neutral	0			2012-12-20	0	0	0	0	0	0	172.7	0	2	7	0	2	0
2017-02-21	Instead of reading "Mandate WL", I read "Mandate $VW " and had a mini heart attack	instead of reading "mandate wl", i read "mandate $vw " and had a mini heart attack	instead of reading "mandate wl", i read "mandate $vw " and had a mini heart attack	0	neutral	0			2012-12-21	0	0	0	0	0	0	171	0	2	7	0	2	0
2017-02-16	I want a 400hp $VW Beetle Hybrid 4x4 that gets 68mpg with 20 inch wheels...that can handle 18 inch snowdrifts....	i want a 400hp $vw beetle hybrid 4x4 that gets 68mpg with 20 inch wheels...that can handle 18 inch snowdrifts....	i want a 400hp $vw beetle hybrid 4x4 that gets 68mpg with 20 inch wheels...that can handle 18 inch snowdrifts....	0	neutral	0			2012-12-22	0	0	0	0	0	0	171	0	2	7	0	2	0
2017-01-27	#BREAKING #Germany's prosecutors believe ex-VW CEO knew of emissions tests fraud earlier than he admitted $VW https://www.teletrader.com/germany-investigates-ex-vw-boss-for-fraud/news/details/37492328Ã‚Â Ã¢â‚¬Â¦	#breaking #germany's prosecutors believe ex-vw ceo knew of emissions tests fraud earlier than he admitted $vw	#breaking #germany's prosecutors believe ex-vw ceo knew of emissions tests fraud earlier than he admitted $vw	0.5	neutral	0			2012-12-23	0	0	0	0	0	0	171	0	2	7	0	2	0
2017-01-12	$VW No issues with fuel variation?	$vw no issues with fuel variation?	$vw no issues with fuel variation?	0	neutral	0			2012-12-24	0	0	0	0	0	0	171	0	2	7	0	2	0
2017-01-11	$VW "pollutes" environment, 6 execs charged _x000D_ $XLF execs screwed subprime / lower middle class, NOTHING_x000D_ The @federalreserve should ashamed	$vw "pollutes" environment, 6 execs charged _x000D_ $xlf execs screwed subprime / lower middle class, nothing_x000D_ the @federalreserve should ashamed	$vw "pollutes" environment, 6 execs charged _x000D_ $xlf execs screwed subprime / lower middle class, nothing_x000D_ the @federalreserve should ashamed	0	neutral	0			2012-12-25	0	0	0	0	0	0	171	0	2	7	0	2	0
2017-01-11	$vw gone with the wind now! what a opportunity missed at 120 or below!	$vw gone with the wind now! what a opportunity missed at 120 or below!	$vw gone with the wind now! what a opportunity missed at 120 or below!	0	neutral	0			2012-12-26	0	0	0	0	0	0	171	0	2	7	0	2	0
2016-12-23	$VW teases #SelfDrivingCar #EV with retractable steering wheel - $TSLA $GM $F $BIDU $GOOGhttps://lnkd.in/gfXkgKf	$vw teases #selfdrivingcar #ev with retractable steering wheel - $tsla $gm $f $bidu $goog	$vw teases #selfdrivingcar #ev with retractable steering wheel - $tsla $gm $f $bidu $goog	0	neutral	0			2012-12-27	0	0	0	0	0	0	172.6	0	2	7	0	2	0
2016-11-28	$VW, banks extend $21 billion loan until June 2017 http://reut.rs/2gaZhvEÃ‚Â via @Reuters	$vw, banks extend $21 billion loan until june 2017 via @reuters	$vw, banks extend $21 billion loan until june 2017 via @reuters	0	neutral	0			2012-12-28	0	0	0	0	0	0	172.15	0	2	7	0	2	0
2016-11-28	#Germany Stocks: Airline $LHA -1.9%.Defense $RHM -1.1%.BFS $CBK -2.1% $DBK -1.6%.Food $SZU -1.3%.Printing $HDD-2.5%.Pharma $SAZ +1%. $VW -1%	#germany stocks: airline $lha -1.9%.defense $rhm -1.1%.bfs $cbk -2.1% $dbk -1.6%.food $szu -1.3%.printing $hdd-2.5%.pharma $saz +1%. $vw -1%	#germany stocks: airline $lha -1.9%.defense $rhm -1.1%.bfs $cbk -2.1% $dbk -1.6%.food $szu -1.3%.printing $hdd-2.5%.pharma $saz +1%. $vw -1%	0	neutral	0			2012-12-29	0	0	0	0	0	0	172.15	0	2	7	0	2	0
2016-11-24	$VW did not expect it to hit 124 euros today after trading 115-118	$vw did not expect it to hit 124 euros today after trading 115-118	$vw did not expect it to hit 124 euros today after trading 115-118	0	neutral	0			2012-12-30	0	0	0	0	0	0	172.15	0	2	7	0	2	0
2016-11-12	US FTC probing whether $VW intentionally destroyed documents - http://goo.gl/alerts/1PJJ2Ã‚Â #GoogleAlerts	us ftc probing whether $vw intentionally destroyed documents - #googlealerts	us ftc probing whether $vw intentionally destroyed documents - #googlealerts	0	neutral	0			2012-12-31	0	0	0	0	0	0	172.15	0	2	7	0	2	0
2016-11-03	Reading @FIA's white paper on the Diesel Technology & its place in automotive landscape & this summary of $VW's fines jumps out: pic.twitter.com/r1au611g9w	reading @fia's white paper on the diesel technology & its place in automotive landscape & this summary of $vw's fines jumps out: pic.twitter.com/r1au611g9w	reading @fia's white paper on the diesel technology & its place in automotive landscape & this summary of $vw's fines jumps out: pic.twitter.com/r1au611g9w	0	neutral	0			2013-01-01	0	0	0	0	0	0	172.15	0	2	7	0	2	0
2016-10-29	SeekingAlpha: Yield Opportunities Abound In Emerging Markets Bonds (Video) http://seekingalpha.com/article/4016646-yield-opportunities-abound-emerging-markets-bonds-video?source=feed_fÃ‚Â Ã¢â‚¬Â¦ $EMB $PCY $TEI $EDF $ELD $EDD $EMLC $VWÃ¢â‚¬Â¦	seekingalpha: yield opportunities abound in emerging markets bonds (video) $emb $pcy $tei $edf $eld $edd $emlc $vw	seekingalpha: yield opportunities abound in emerging markets bonds (video) $emb $pcy $tei $edf $eld $edd $emlc $vw	0	neutral	0			2013-01-02	0	0	0	0	0	0	179	0	2	7	0	2	0
2016-10-26	Trending on @MnetNews Judge Approves Historic $14.7B $VW Settlement Over Emissions Scandal http://ow.ly/gil2305yChOÃ‚Â pic.twitter.com/gvMrAxjHgn	trending on @mnetnews judge approves historic $14.7b $vw settlement over emissions scandal	trending on @mnetnews judge approves historic $14.7b $vw settlement over emissions scandal	0	neutral	0			2013-01-03	0	0	0	0	0	0	178.9	0	2	7	0	2	0
2016-10-18	BaronVonClutch: $VW's supervisory board is scheduled to meet Nov 18 to discuss its budget for 2017. Fate of its moÃ¢â‚¬Â¦ https://twitter.com/i/web/status/788281208752906240Ã‚Â Ã¢â‚¬Â¦	baronvonclutch: $vw's supervisory board is scheduled to meet nov 18 to discuss its budget for 2017. fate of its mo	baronvonclutch: $vw's supervisory board is scheduled to meet nov 18 to discuss its budget for 2017. fate of its mo	0	neutral	0			2013-01-04	0	0	0	0	0	0	178.85	0	2	7	0	2	0
2016-10-18	$VW's supervisory board is scheduled to meet Nov 18 to discuss its budget for 2017. Fate of its motorsport programmes will be decided then. pic.twitter.com/xU5stVurYp	$vw's supervisory board is scheduled to meet nov 18 to discuss its budget for 2017. fate of its motorsport programmes will be decided then. pic.twitter.com/xu5stvuryp	$vw's supervisory board is scheduled to meet nov 18 to discuss its budget for 2017. fate of its motorsport programmes will be decided then. pic.twitter.com/xu5stvuryp	0	neutral	0			2013-01-05	0	0	0	0	0	0	178.85	0	2	7	0	2	0
2016-10-11	although...see $VW pic.twitter.com/X9RG4RjCfL	although...see $vw pic.twitter.com/x9rg4rjcfl	although...see $vw pic.twitter.com/x9rg4rjcfl	0	neutral	0			2013-01-06	0	0	0	0	0	0	178.85	0	2	7	0	2	0
2016-10-09	#Dieselgate happened. $VW builds cars in #SouthAfrica. What's the status of #ESG in #Africa? #AfricaESG16 @JSE_Group 12-13 Oct. @MNCapital	#dieselgate happened. $vw builds cars in #southafrica. what's the status of #esg in #africa? #africaesg16 @jse_group 12-13 oct. @mncapital	#dieselgate happened. $vw builds cars in #southafrica. what's the status of #esg in #africa? #africaesg16 @jse_group 12-13 oct. @mncapital	0	neutral	0			2013-01-07	0	0	0	0	0	0	175.95	0	2	7	0	2	0
2016-10-08	When you charge $VW $14 Billion, but ignore the fact that Saudi Oil's sulphur is poisoning the world atmosphere..YA!	when you charge $vw $14 billion, but ignore the fact that saudi oil's sulphur is poisoning the world atmosphere..yeah!	when you charge $vw $14 billion, but ignore the fact that saudi oil's sulphur is poisoning the world atmosphere..yeah!	0	neutral	0			2013-01-08	0	0	0	0	0	0	174	0	2	7	0	2	0
2016-10-07	Between $DB and $VW, the Qatari have lost billions https://twitter.com/stocktwits/status/784497725194764288Ã‚Â Ã¢â‚¬Â¦ It's the chart people keep sharing. And it just got another update. _x000D_ Qatar and Deutsche Bank: Ã¢â‚¬Â¦	between $db and $vw, the qatari have lost billions it's the chart people keep sharing. and it just got another update. _x000D_ qatar and deutsche bank:	between $db and $vw, the qatari have lost billions it's the chart people keep sharing. and it just got another update. _x000D_ qatar and deutsche bank:	0	neutral	0			2013-01-09	0	0	0	0	0	0	171.6	0	2	7	0	2	0
2016-10-03	Volkswagen $VW - 7.8% to 24,112 units luxury #Audi #brand gained 1.6% to 17,617 vehicles. #autosales $EURUSD http://traderscommunity.com/forum/index.php?topic=592.msg4239#msg4239Ã‚Â Ã¢â‚¬Â¦	volkswagen $vw - 7.8% to 24,112 units luxury #audi #brand gained 1.6% to 17,617 vehicles. #autosales $eurusd #msg4239	volkswagen $vw - 7.8% to 24,112 units luxury #audi #brand gained 1.6% to 17,617 vehicles. #autosales $eurusd #msg4239	0	neutral	0			2013-01-10	0	0	0	0	0	0	173.3	0	2	7	0	2	0
2016-09-29	$VW Emmissions from diesel fuel are dependent on only one thing: the Quality of the FUEL!	$vw emmissions from diesel fuel are dependent on only one thing: the quality of the fuel!	$vw emmissions from diesel fuel are dependent on only one thing: the quality of the fuel!	1	neutral	0			2013-01-11	0	0	0	0	0	0	176.05	0	2	7	0	2	0
2016-09-29	$VW What we don't understand about Volkswagen's charges: no matter how you burn one tank of diesel fuel, the resultant pollution is the SAME	$vw what we don't understand about volkswagen's charges: no matter how you burn one tank of diesel fuel, the resultant pollution is the same	$vw what we don't understand about volkswagen's charges: no matter how you burn one tank of diesel fuel, the resultant pollution is the same	0.125	neutral	0			2013-01-12	0	0	0	0	0	0	176.05	0	2	7	0	2	0
2016-09-29	#Merkel has only fueled the refugee's part. $DB & $VW are private companies ... https://twitter.com/ianbremmer/status/781457539179220992Ã‚Â Ã¢â‚¬Â¦ Refugees _x000D_ Volkswagen_x000D_ Deutsche BankÃ¢â‚¬Â¦	#merkel has only fueled the refugee's part. $db & $vw are private companies ... refugees _x000D_ volkswagen_x000D_ deutsche bank	#merkel has only fueled the refugee's part. $db & $vw are private companies ... refugees _x000D_ volkswagen_x000D_ deutsche bank	0.6875	neutral	0			2013-01-13	0	0	0	0	0	0	176.05	0	2	7	0	2	0
2016-09-27	Two key Germany companies $VW and $DB at the mercy of the U.S. @TheJusticeDept @SquawkCNBC @bsurveillance	two key germany companies $vw and $db at the mercy of the you.s. @thejusticedept @squawkcnbc @bsurveillance	two key germany companies $vw and $db at the mercy of the you.s. @thejusticedept @squawkcnbc @bsurveillance	1	neutral	0			2013-01-14	1	1	0	0	0	0	175.85	0	2	6	-1	1	1
2016-09-27	Libor/OIS wider on selling of front #STIR contracts attributed to headlines related to $DB & $VW pic.twitter.com/R0xMCJo0Z0	libor/ois wider on selling of front #stir contracts attributed to headlines related to $db & $vw pic.twitter.com/r0xmcjo0z0	libor/ois wider on selling of front #stir contracts attributed to headlines related to $db & $vw pic.twitter.com/r0xmcjo0z0	0.4	neutral	0			2013-01-15	0	0	0	0	0	0	175.5	0	2	6	0	2	0
2016-09-26	#Volkswagen CEO: 'We have totally screwed up' $VW https://youtu.be/5uljMgnYcMU	#volkswagen ceo: 'we have totally screwed up' $vw	#volkswagen ceo: 'we have totally screwed up' $vw	0.75	neutral	0			2013-01-16	0	0	0	0	0	0	176.95	0	2	6	0	2	0
2016-09-16	$SPY Obama and Clinton have Targetted $DB and $VW as a means to get Merkel out, Retaliation for $AAPL Tax. They'll succeed.	$spy obama and clinton have targetted $db and $vw as a means to get merkel out, retaliation for $aapl tax. they'll succeed.	$spy obama and clinton have targetted $db and $vw as a means to get merkel out, retaliation for $aapl tax. they'll succeed.	0	neutral	0			2013-01-17	0	0	0	0	0	0	178.4	0	2	6	0	2	0
2016-09-14	As an investor I stayed away from $VW (Volkswagen) because they had the GM disease that caused the GM bankruptcy.... http://fb.me/39RbVvh0t	as an investor i stayed away from $vw (volkswagen) because they had the gm disease that caused the gm bankruptcy....	as an investor i stayed away from $vw (volkswagen) because they had the gm disease that caused the gm bankruptcy....	0	neutral	0			2013-01-18	0	0	0	0	0	0	177.9	0	2	6	0	2	0
2016-09-07	#Navistar Heavy-duty truck orders go lower. #Volkswagen bottom-ticking? $VW $NAVhttps://lnkd.in/dvn9S7p	#navistar heavy-duty truck orders go lower. #volkswagen bottom-ticking? $vw $nav	#navistar heavy-duty truck orders go lower. #volkswagen bottom-ticking? $vw $nav	0	neutral	0			2013-01-19	0	0	0	0	0	0	177.9	0	2	6	0	2	0
2016-09-06	Icahn to Buy #FederalMogul for $9.25/Shr #UncleCarl on fire today $FDML $NAV $VW $HLF	icahn to buy #federalmogul for $9.25/shr #unclecarl on fire today $fdml $nav $vw $hlf	icahn to buy #federalmogul for $9.25/shr #unclecarl on fire today $fdml $nav $vw $hlf	0	neutral	0			2013-01-20	0	0	0	0	0	0	177.9	0	2	6	0	2	0
2016-08-25	European stocks slide also #DAX components were in the red led by carmakers $VW $DAI http://on.mktw.net/2bCapg7Ã‚Â via @MarketWatch #ifo	european stocks slide also #dax components were in the red led by carmakers $vw $dai via @marketwatch #ifo	european stocks slide also #dax components were in the red led by carmakers $vw $dai via @marketwatch #ifo	0	neutral	0			2013-01-21	0	0	0	0	0	0	179.35	0	2	6	0	2	0
2016-08-23	Bloomberg news: #hedgefunds #FED #Obamacare #HillaryClinton $DXY $BBY $AMZN $GBP $VW $tlt http://alexanderalternativecapital.com/zika-takes-center-stage-in-south-floridaÃ‚Â Ã¢â‚¬Â¦pic.twitter.com/dxZbCNqp2w	bloomberg news: #hedgefunds #fed #obamacare #hillaryclinton $dxy $bby $amzn $gbp $vw $tlt	bloomberg news: #hedgefunds #fed #obamacare #hillaryclinton $dxy $bby $amzn $gbp $vw $tlt	0	neutral	0			2013-01-22	0	0	0	0	0	0	180.95	0	2	6	0	2	0
2016-08-22	$DAX $DOW $NIKKEI $vw https://beta.welt.de/wirtschaft/video157800722/Der-Boerse-ist-der-VW-Streit-ziemlich-egal.htmlÃ‚Â Ã¢â‚¬Â¦ - thats a mistake in the making	$dax $dow $nikkei $vw - that is a mistake in the making	$dax $dow $nikkei $vw - that is a mistake in the making	0	neutral	0			2013-01-23	0	0	0	0	0	0	182.65	0	2	6	0	2	0
2016-08-20	Web Stock buzz: $VW $SPY $FB $GLD $AAPL (02:32 pm) #stocks #finance #stockmarket #StockPicks	web stock buzz: $vw $spy $fb $gld $aapl (02:32 pm) #stocks #finance #stockmarket #stockpicks	web stock buzz: $vw $spy $fb $gld $aapl (02:32 pm) #stocks #finance #stockmarket #stockpicks	0	neutral	0			2013-01-24	1	0	1	0	0	0	182.9	0	2	6	0	2	1
2016-08-16	10 things you need to know before the opening bell http://read.bi/2aYcNQpÃ‚Â via @themoneygame #stocks $VW	10 things you need to know before the opening bell via @themoneygame #stocks $vw	10 things you need to know before the opening bell via @themoneygame #stocks $vw	0	neutral	0			2013-01-25	0	0	0	0	0	0	184.65	0	2	6	0	2	0
2016-08-13	"2017 BMW 740e #PHEV Priced At $89,100, Arriving This Month At U.S. Dealerships" $BMW $TSLA $VW http://insideevs.com/2017-bmw-740e-priced-at-89100-arriving-this-month-at-u-s-dealerships/Ã‚Â Ã¢â‚¬Â¦	"2017 bmw 740e #phev priced at $89,100, arriving this month at you.s. dealerships" $bmw $tsla $vw	"2017 bmw 740e #phev priced at $89,100, arriving this month at you.s. dealerships" $bmw $tsla $vw	0	neutral	0			2013-01-26	0	0	0	0	0	0	184.65	0	2	6	0	2	0
2016-07-20	" $VW, Audi and Porsche reveal a culture of deeply rooted corporate arrogance on using emissions cheating software" https://euobserver.com/dieselgate/134410Ã‚Â Ã¢â‚¬Â¦	" $vw, audi and porsche reveal a culture of deeply rooted corporate arrogance on using emissions cheating software"	" $vw, audi and porsche reveal a culture of deeply rooted corporate arrogance on using emissions cheating software"	0.2	neutral	0			2013-01-27	0	0	0	0	0	0	184.65	0	2	6	0	2	0
2016-07-17	Volkswagen Promises U.S. Dealers Restitution for Tainted Diesels http://www.wsj.com/articles/volkswagen-promises-u-s-dealers-restitution-for-tainted-diesels-1468747369Ã‚Â Ã¢â‚¬Â¦ via @WSJbusiness $VW #TDI #dieselgate	volkswagen promises you.s. dealers restitution for tainted diesels via @wsjbusiness $vw #tdi #dieselgate	volkswagen promises you.s. dealers restitution for tainted diesels via @wsjbusiness $vw #tdi #dieselgate	0	neutral	0			2013-01-28	0	0	0	0	0	0	185.55	0	2	6	0	2	0
2016-06-09	ECB bond buying continues with purchases of $VW $CONGY $ORAFP via http://bloom.bg/25NWKZxÃ‚Â @AlastairJMarsh	ecb bond buying continues with purchases of $vw $congy $orafp via @alastairjmarsh	ecb bond buying continues with purchases of $vw $congy $orafp via @alastairjmarsh	0	neutral	0			2013-01-29	0	0	0	0	0	0	184.25	0	2	6	0	2	0
2016-05-23	Pervasive auto data fraud- mileage, emissions, etc. $GM $FIAT $VW https://lnkd.in/e6SYVxG	pervasive auto data fraud- mileage, emissions, etc. $gm $fiat $vw	pervasive auto data fraud- mileage, emissions, etc. $gm $fiat $vw	0	neutral	0			2013-01-30	0	0	0	0	0	0	183.6	0	2	6	0	2	0
2016-05-22	$SRPT reading reminder. _x000D_ Read up on $VW mother of all short squeezes._x000D_ https://www.quora.com/What-are-some-of-the-greatest-short-squeezes-everÃ‚Â Ã¢â‚¬Â¦	$srpt reading reminder. _x000D_ read up on $vw mother of all short squeezes._x000D_	$srpt reading reminder. _x000D_ read up on $vw mother of all short squeezes._x000D_	0.3	neutral	0			2013-01-31	0	0	0	0	0	0	182.15	0	2	6	0	2	0
2016-05-13	$VW issues CNY bond, now the street looks forward to a Ã¢â€šÂ¬ jumbo. Let's see how the CDS is doing pic.twitter.com/hfreHexPFw	$vw issues cny bond, now the street looks forward to a jumbo. let's see how the cds is doing pic.twitter.com/hfrehexpfw	$vw issues cny bond, now the street looks forward to a jumbo. let's see how the cds is doing pic.twitter.com/hfrehexpfw	0	neutral	0			2013-02-01	0	0	0	0	0	0	186.65	0	2	6	0	2	0
2016-05-13	How is #recycling at your automaker? #Sustainability #CSR #ESG via @BloombergBrief http://bit.ly/sustfin512Ã‚Â $VW $BMWpic.twitter.com/bAbPIE0Z6V	how is #recycling at your automaker? #sustainability #csr #esg via @bloombergbrief $vw $bmwpic.twitter.com/babpie0z6v	how is #recycling at your automaker? #sustainability #csr #esg via @bloombergbrief $vw $bmwpic.twitter.com/babpie0z6v	0	neutral	0			2013-02-02	0	0	0	0	0	0	186.65	0	2	6	0	2	0
2016-04-25	#Porsche SE Lifts Dividend After Three Days Despite Loss at $VW	#porsche se lifts dividend after three days despite loss at $vw	#porsche se lifts dividend after three days despite loss at $vw	0	neutral	0			2013-02-03	0	0	0	0	0	0	186.65	0	2	6	0	2	0
2016-04-24	Web Stock buzz: $AAPL $CS $TM $VW $AMZN (10:32 am) #stocks #finance #stockmarket #StockPicks	web stock buzz: $aapl $cs $tm $vw $amzn (10:32 am) #stocks #finance #stockmarket #stockpicks	web stock buzz: $aapl $cs $tm $vw $amzn (10:32 am) #stocks #finance #stockmarket #stockpicks	0	neutral	0			2013-02-04	1	0	0	1	0	0	179.9	0	2	7	1	3	1
2016-04-22	VW Sees $18 Billion Toll From Emissions Cheating Scandal #WSJ $VW http://www.wsj.com/articles/volkswagen-posts-deep-loss-after-taking-18-28-billion-hit-on-emissions-scandal-1461333307Ã‚Â Ã¢â‚¬Â¦	vw sees $18 billion toll from emissions cheating scandal #wsj $vw	vw sees $18 billion toll from emissions cheating scandal #wsj $vw	0	neutral	0			2013-02-05	0	0	0	0	0	0	178.2	0	2	7	0	2	0
2016-04-22	#BREAKING: We're seeing reports that the $VW diesel scandal may extend to Mercedes-Benz, Mitsubishi, and Opal.	#breaking: we're seeing reports that the $vw diesel scandal may extend to mercedes-benz, mitsubishi, and opal.	#breaking: we're seeing reports that the $vw diesel scandal may extend to mercedes-benz, mitsubishi, and opal.	0	neutral	0			2013-02-06	0	0	0	0	0	0	176.35	0	2	7	0	2	0
2016-04-22	#Auto Shares Slump on Further #Emissions Scandal https://shar.es/1jTZ1XÃ‚Â $DAI $VW $UG $MMO	#auto shares slump on further #emissions scandal $dai $vw $ug $mmo	#auto shares slump on further #emissions scandal $dai $vw $ug $mmo	0.5	neutral	0			2013-02-07	0	0	0	0	0	0	176.5	0	2	7	0	2	0
2016-04-22	.@Sentifi_US 2/3) seek redress. $VW Shareholders, Institutions & Pension Funds could also sue for financial losses. Furthermore we could see	.@sentifi_us 2/3) seek redress. $vw shareholders, institutions & pension funds could also sue for financial losses. furthermore we could see	.@sentifi_us 2/3) seek redress. $vw shareholders, institutions & pension funds could also sue for financial losses. furthermore we could see	0	neutral	0			2013-02-08	0	0	0	0	0	0	180.55	0	2	7	0	2	0
2016-04-21	Draghi clarifies that industrials w/ bank subsidiaries are eligible for CSPP. Re eg $VW.	draghi clarifies that industrials w/ bank subsidiaries are eligible for cspp. re eg $vw.	draghi clarifies that industrials w/ bank subsidiaries are eligible for cspp. re eg $vw.	0	neutral	0			2013-02-09	0	0	0	0	0	0	180.55	0	2	7	0	2	0
2016-04-21	My $VW stock jumped 15% this morning, and I still haven't seen a news story that explains why...	my $vw stock jumped 15% this morning, and i still haven't seen a news story that explains why...	my $vw stock jumped 15% this morning, and i still haven't seen a news story that explains why...	0	neutral	0			2013-02-10	0	0	0	0	0	0	180.55	0	2	7	0	2	0
2016-04-21	$vw my family's passat gets 40mpg, you're not getting it back @vw	$vw my family's passat gets 40mpg, you're not getting it back @vw	$vw my family's passat gets 40mpg, you're not getting it back @vw	0	neutral	0			2013-02-11	0	0	0	0	0	0	178.9	0	2	7	0	2	0
2016-04-21	$VW to pay each U.S. customer $5,000 to settle dieselgate: Die Welt http://finance.yahoo.com/news/vw-resists-move-trial-instead-epa-settlement-101425133--finance.html?soc_src=mediacontentstory&soc_trk=twÃ‚Â Ã¢â‚¬Â¦ via @YahooFinance	$vw to pay each you.s. customer $5,000 to settle dieselgate: die welt via @yahoofinance	$vw to pay each you.s. customer $5,000 to settle dieselgate: die welt via @yahoofinance	0	neutral	0			2013-02-12	0	0	0	0	0	0	179.15	0	2	7	0	2	0
2016-04-20	$VW $SPY Yet in 7 years in Gov't...not one move away from Diesel to Nat.Gas trucks.. The EPA astounds us.	$vw $spy yet in 7 years in gov't...not one move away from diesel to nat.gas trucks.. the epa astounds us.	$vw $spy yet in 7 years in gov't...not one move away from diesel to nat.gas trucks.. the epa astounds us.	0	neutral	0			2013-02-13	0	0	0	0	0	0	180.7	0	2	7	0	2	0
2016-04-16	April 15 -- Volkswagen AGÃ¢â‚¬â„¢s European first-quarter market share reached a five-year low @business $VW http://bloom.bg/1XySpVr	april 15 -- volkswagen ags european first-quarter market share reached a five-year low @business $vw	april 15 -- volkswagen ags european first-quarter market share reached a five-year low @business $vw	0.15	neutral	0			2013-02-14	0	0	0	0	0	0	177.4	0	2	7	0	2	0
2016-04-15	Fiat Chrysler CEO: Toyota, VW and Ford remaining potential merger candidates - BBG $FCAU $VW $F $TM	fiat chrysler ceo: toyota, vw and ford remaining potential merger candidates - bbg $fcau $vw $f $tm	fiat chrysler ceo: toyota, vw and ford remaining potential merger candidates - bbg $fcau $vw $f $tm	1	neutral	0			2013-02-15	0	0	0	0	0	0	177	0	2	7	0	2	0
2016-04-08	Bonuses for $VW execs? NO WAY. #CorporateCrime shouldn't pay http://www.citizenvox.org/2016/04/08/bonuses-for-volkswagen-executives-no-way-corporate-crime-shouldnt-pay/Ã‚Â Ã¢â‚¬Â¦ via @Public_Citizen	bonuses for $vw execs? no way. #corporatecrime shouldn't pay via @public_citizen	bonuses for $vw execs? no way. #corporatecrime shouldn't pay via @public_citizen	0	neutral	0			2013-02-16	0	0	0	0	0	0	177	0	2	7	0	2	0
2016-03-28	Volkswagen e-Golf recalled for battery software problem http://www.autoblog.com/2016/03/28/volkswagen-egolf-recall-battery-software/Ã‚Â Ã¢â‚¬Â¦ $VW	volkswagen e-golf recalled for battery software problem $vw	volkswagen e-golf recalled for battery software problem $vw	0	neutral	0			2013-02-17	0	0	0	0	0	0	177	0	2	7	0	2	0
2016-03-16	#FortisÃ¢â‚¬â„¢ $1.3 billion settlement in Netherlands: Roadmap for $VW? http://blogs.reuters.com/alison-frankel/2016/03/16/fortis-1-3-billion-settlement-in-netherlands-roadmap-for-vw/Ã‚Â Ã¢â‚¬Â¦	#fortis $1.3 billion settlement in netherlands: roadmap for $vw?	#fortis $1.3 billion settlement in netherlands: roadmap for $vw?	0	neutral	0			2013-02-18	0	0	0	0	0	0	176.7	0	2	7	0	2	0
2016-03-14	Unser Briefing (Stand: 07:16) mit folgenden Themen: #AfD, der #marchofhope aus #idomeni und $VW. http://www.nzz.ch/briefing/	unser briefing (stand: 07:16) mit folgenden themen: #afd, der #marchofhope aus #idomeni und $vw.	unser briefing (stand: 07:16) mit folgenden themen: #afd, der #marchofhope aus #idomeni und $vw.	0	neutral	0			2013-02-19	0	0	0	0	0	0	181	0	2	7	0	2	0
2016-03-13	$VW:_x000D_ Ex-employee Sues VW in US Over Data Deletion:_x000D_ http://StockNewsHour.com/vw-ex-employee-sues-vw-in-us-over-data-deletion/Ã‚Â Ã¢â‚¬Â¦	$vw:_x000D_ ex-employee sues vw in us over data deletion:_x000D_	$vw:_x000D_ ex-employee sues vw in us over data deletion:_x000D_	0	neutral	0			2013-02-20	0	0	0	0	0	0	180.7	0	2	7	0	2	0
2016-03-10	join @AMcCaig_IG & @JeremyNaylor_IG on https://www.ig.com/uk/live-videoÃ‚Â at 7.50am looking at $AV $HOME $MRW $MPI $VW $CA & a look ahead #Draghi #ECB	join @amccaig_ig & @jeremynaylor_ig on at 7.50am looking at $av $home $mrw $mpi $vw $ca & a look ahead #draghi #ecb	join @amccaig_ig & @jeremynaylor_ig on at 7.50am looking at $av $home $mrw $mpi $vw $ca & a look ahead #draghi #ecb	0	neutral	0			2013-02-21	0	0	0	0	0	0	176.05	0	2	7	0	2	0
2016-03-04	@Igor_Brandt Update $BMW $VW close by 82.00 & 115.00	@igor_brandt update $bmw $vw close by 82.00 & 115.00	@igor_brandt update $bmw $vw close by 82.00 & 115.00	0	neutral	0			2013-02-22	0	0	0	0	0	0	163.8	0	2	7	0	2	0
2016-03-03	the rise of my leading indicators $copper, $AUD/USD and even $VW tell me that ChinaÃ‚Â´s growth uptick must be imminent_x000D_ http://shiftingwealth.blogspot.fr/2015/07/china-growth-proxies-aussie-copper-and.htmlÃ‚Â Ã¢â‚¬Â¦	the rise of my leading indicators $copper, $aud/usd and even $vw tell me that chinas growth uptick must be imminent_x000D_	the rise of my leading indicators $copper, $aud/usd and even $vw tell me that chinas growth uptick must be imminent_x000D_	0	neutral	0			2013-02-23	0	0	0	0	0	0	163.8	0	2	7	0	2	0
2016-03-03	Should a #CEO read his #Memo?_x000D_ https://twitter.com/JackEwingNYT/status/705334893350252544Ã‚Â Ã¢â‚¬Â¦_x000D_ via @JackEwingNYT @nytimes #VW $VW #Winterkorn Winterkorn got the diesel memo, but did he read it? #dieselgate http://nyti.ms/1Uzpu4e	should a #ceo read his #memo?_x000D_ _x000D_ via @jackewingnyt @nytimes #vw $vw #winterkorn winterkorn got the diesel memo, but did he read it? #dieselgate	should a #ceo read his #memo?_x000D_ _x000D_ via @jackewingnyt @nytimes #vw $vw #winterkorn winterkorn got the diesel memo, but did he read it? #dieselgate	0	neutral	0			2013-02-24	0	0	0	0	0	0	163.8	0	2	7	0	2	0
2016-02-16	#bloomberg European #car sales up by 6.3%; only $vw with yoy decline in numbers by 4%; loosing market share	#bloomberg european #car sales up by 6.3%; only $vw with yoy decline in numbers by 4%; loosing market share	#bloomberg european #car sales up by 6.3%; only $vw with yoy decline in numbers by 4%; loosing market share	0.5	neutral	0			2013-02-25	0	0	0	0	0	0	166.2	0	2	7	0	2	0
2016-02-15	@travthornberry and let's not forget SEAT is part of $vw go go $plug anchors !	@travthornberry and let's not forget seat is part of $vw go go $plug anchors !	@travthornberry and let's not forget seat is part of $vw go go $plug anchors !	0	neutral	0			2013-02-26	0	0	0	0	0	0	163.5	0	2	7	0	2	0
2016-02-11	#BOTC! here's the AFTER for OG @TeslaMotors investors (vs. $VW): pic.twitter.com/aUJUo0LBwo	#botc! here's the after for og @teslamotors investors (vs. $vw): pic.twitter.com/aujuo0lbwo	#botc! here's the after for og @teslamotors investors (vs. $vw): pic.twitter.com/aujuo0lbwo	0	neutral	0			2013-02-27	0	0	0	0	0	0	166.95	0	2	7	0	2	0
2016-02-04	Effect of #emissions scandal on $vw #audi #carsales @cohan_ds $daxhttps://twitter.com/timmelino/status/695199958320939008Ã‚Â Ã¢â‚¬Â¦ Sales of Volkswagen cars fall 14% following #emissions scandal http://tw4m.co/4ukwd	effect of #emissions scandal on $vw #audi #carsales @cohan_ds $dax sales of volkswagen cars fall 14% following #emissions scandal	effect of #emissions scandal on $vw #audi #carsales @cohan_ds $dax sales of volkswagen cars fall 14% following #emissions scandal	0.1	neutral	0			2013-02-28	0	0	0	0	0	0	167.25	0	2	7	0	2	0
2016-02-01	@SupportSyrians @UNESCO @UN: T of C refugees? #BRICS ships? #Germany forgive #Greece debt? @IMFNews #Bundestag @KingSalman $AG $DAX $BMW $VW	@supportsyrians @unesco @un: t of c refugees? #brics ships? #germany forgive #greece debt? @imfnews #bundestag @kingsalman $ag $dax $bmw $vw	@supportsyrians @unesco @un: t of c refugees? #brics ships? #germany forgive #greece debt? @imfnews #bundestag @kingsalman $ag $dax $bmw $vw	0	neutral	0			2013-03-01	0	0	0	0	0	0	164.1	0	2	7	0	2	0
2016-01-29	$F $GM $VW We expect auto sales worldwide to grow by 17% as calculated by units over 24 months	$f $gm $vw we expect auto sales worldwide to grow by 17% as calculated by units over 24 months	$f $gm $vw we expect auto sales worldwide to grow by 17% as calculated by units over 24 months	0	neutral	0			2013-03-02	0	0	0	0	0	0	164.1	0	2	7	0	2	0
2016-01-29	Volkswagen May Buy Back Diesel Cars It CanÃ¢â‚¬â„¢t Fix @nytimes $VW #Auto http://mobile.nytimes.com/2016/01/29/business/international/volkswagen-says-a-diesel-fix-may-not-be-possible-for-some-cars.html?emc=edit_th_20160129&nl=todaysheadlines&nlid=48122423&referer=Ã‚Â Ã¢â‚¬Â¦	volkswagen may buy back diesel cars it can not fix @nytimes $vw #auto	volkswagen may buy back diesel cars it can not fix @nytimes $vw #auto	0	neutral	0			2013-03-03	0	0	0	0	0	0	164.1	0	2	7	0	2	0
2016-01-27	$TM is king of the automotive world edging out $VW and $GM. Let's go places.	$tm is king of the automotive world edging out $vw and $gm. let's go places.	$tm is king of the automotive world edging out $vw and $gm. let's go places.	0	neutral	0			2013-03-04	0	0	0	0	0	0	162.55	0	2	7	0	2	0
2016-01-15	Mkt Update $spy $dia $yinn $v $t $f $vw $hal $apa $apc $oil $gild $f $gm $crm $hubs $vxx $ntfx $amzn @outsizedreturnpic.twitter.com/7udRLC8a81	mkt update $spy $dia $yinn $v $t $f $vw $hal $apa $apc $oil $gild $f $gm $crm $hubs $vxx $ntfx $amzn @outsizedreturnpic.twitter.com/7udrlc8a81	mkt update $spy $dia $yinn $v $t $f $vw $hal $apa $apc $oil $gild $f $gm $crm $hubs $vxx $ntfx $amzn @outsizedreturnpic.twitter.com/7udrlc8a81	0	neutral	0			2013-03-05	0	0	0	0	0	0	166.45	0	2	7	0	2	0
2016-01-14	$DAX $FEZ #Autos gas accentuates $SPX $SPY losses #stocks #trading #emissions $VW $GE $F http://stks.co/c38LqÃ‚Â pic.twitter.com/dxZNuIlbNb	$dax $fez #autos gas accentuates $spx $spy losses #stocks #trading #emissions $vw $ge $f	$dax $fez #autos gas accentuates $spx $spy losses #stocks #trading #emissions $vw $ge $f	0	neutral	0			2013-03-06	1	0	0	1	0	0	168.45	0	2	8	1	3	1
2016-01-13	$VW faces off with EPA over emissions cheating: http://reut.tv/1nisTaG	$vw faces off with epa over emissions cheating:	$vw faces off with epa over emissions cheating:	0	neutral	0			2013-03-07	0	0	0	0	0	0	169.95	0	2	8	0	2	0
2016-01-10	.@TheEconomist #Volkswagen learns the cost of cheating http://econ.st/22RRJyAÃ‚Â pic.twitter.com/fwnqqaGCNt #VW $VW #cars #DIESELGATE #emissions	.@theeconomist #volkswagen learns the cost of cheating pic.twitter.com/fwnqqagcnt #vw $vw #cars #dieselgate #emissions	.@theeconomist #volkswagen learns the cost of cheating pic.twitter.com/fwnqqagcnt #vw $vw #cars #dieselgate #emissions	0	neutral	0			2013-03-08	0	0	0	0	0	0	169.8	0	2	8	0	2	0
2016-01-08	After #Volkswagen's Emission Scandal they are opting for #Electric cars. How will this affect $VW Stock? http://ow.ly/WNXZdÃ‚Â #ProfitCo	after #volkswagen's emission scandal they are opting for #electric cars. how will this affect $vw stock? #profitco	after #volkswagen's emission scandal they are opting for #electric cars. how will this affect $vw stock? #profitco	0	neutral	0			2013-03-09	0	0	0	0	0	0	169.8	0	2	8	0	2	0
2016-01-07	$F $VW $TATA Increase plans for use of Aluminium in cars $AA	$f $vw $tata increase plans for use of aluminium in cars $aa	$f $vw $tata increase plans for use of aluminium in cars $aa	0	neutral	0			2013-03-10	0	0	0	0	0	0	169.8	0	2	8	0	2	0
2016-01-04	.@business U.S. files #environmental lawsuit against #Volkswagen http://bloom.bg/1mAMLoLÃ‚Â #VW $VW #cars #DIESELGATE https://twitter.com/planetoptionews/status/681749502320099328/photo/1pic.twitter.com/S5jMaMbnzW	.@business you.s. files #environmental lawsuit against #volkswagen #vw $vw #cars #dieselgate	.@business you.s. files #environmental lawsuit against #volkswagen #vw $vw #cars #dieselgate	0	neutral	0			2013-03-11	0	0	0	0	0	0	168.85	0	2	8	0	2	0
2016-01-04	Italian #antitrust agency extends its car rental #cartel probe to now include 30 companies, among them $VW & $Mercedes reports @PaRRGlobal	italian #antitrust agency extends its car rental #cartel probe to now include 30 companies, among them $vw & $mercedes reports @parrglobal	italian #antitrust agency extends its car rental #cartel probe to now include 30 companies, among them $vw & $mercedes reports @parrglobal	0	neutral	0			2013-03-12	0	0	0	0	0	0	165.95	0	2	8	0	2	0
2016-01-02	~Image Issues~_x000D_ $VW pic.twitter.com/Nrc0QU9nMy	~image issues~_x000D_ $vw pic.twitter.com/nrc0qu9nmy	~image issues~_x000D_ $vw pic.twitter.com/nrc0qu9nmy	0	neutral	0			2013-03-13	0	0	0	0	0	0	166.5	0	2	8	0	2	0
2015-12-20	#Co2 #Emissions _x000D_ #COAL -> $WTIC -> $LNG -> #Electric/ #Powerplants/ #Water._x000D_ #COP21 $VW pic.twitter.com/y6N6Y3LyXR	#co2 #emissions _x000D_ #coal -> $wtic -> $lng -> #electric/ #powerplants/ #water._x000D_ #cop21 $vw pic.twitter.com/y6n6y3lyxr	#co2 #emissions _x000D_ #coal -> $wtic -> $lng -> #electric/ #powerplants/ #water._x000D_ #cop21 $vw pic.twitter.com/y6n6y3lyxr	0	neutral	0			2013-03-14	0	0	0	0	0	0	164.65	0	2	8	0	2	0
2015-12-17	Why Is Ford Increasing Focus On Electric Vehicles? http://bit.ly/1Ynx4xaÃ‚Â by Trefis Team $F $TSLA $VW	why is ford increasing focus on electric vehicles? by trefis team $f $tsla $vw	why is ford increasing focus on electric vehicles? by trefis team $f $tsla $vw	0	neutral	0			2013-03-15	0	0	0	0	0	0	160.3	0	2	8	0	2	0
2015-12-12	Cheating, Lying, Coverup at $VW, Culture of Fear, on #CO2 #emissions http://nyti.ms/21R975ZÃ‚Â #esg #trust #sri #impinv	cheating, lying, coverup at $vw, culture of fear, on #co2 #emissions #esg #trust #sri #impinv	cheating, lying, coverup at $vw, culture of fear, on #co2 #emissions #esg #trust #sri #impinv	0	neutral	0			2013-03-16	0	0	0	0	0	0	160.3	0	2	8	0	2	0
2015-12-11	$AA $RIO $F $GM $VW By 2035, Automotive demand for Aluminum could grow by 58%, with China, India, and Brazilian production demand doubling	$aa $rio $f $gm $vw by 2035, automotive demand for aluminum could grow by 58%, with china, india, and brazilian production demand doubling	$aa $rio $f $gm $vw by 2035, automotive demand for aluminum could grow by 58%, with china, india, and brazilian production demand doubling	0	neutral	0			2013-03-17	0	0	0	0	0	0	160.3	0	2	8	0	2	0
2015-12-10	What Bullshit! Scapegoating corporate blame on Managers? $VW CNNMoney on Twitter: "Volkswagen suspends 9 managers https://mobile.twitter.com/cnnmoney/status/675157071940231168Ã‚Â Ã¢â‚¬Â¦ Volkswagen suspends 9 managers suspected in the manipulation of diesel emissions tests http://cnnmon.ie/1M5YHnpÃ‚Â pic.twitter.com/NqyHpkWZ5J	what bullshit! scapegoating corporate blame on managers? $vw cnnmoney on twitter: "volkswagen suspends 9 managers volkswagen suspends 9 managers suspected in the manipulation of diesel emissions tests pic.twitter.com/nqyhpkwz5j	what bullshit! scapegoating corporate blame on managers? $vw cnnmoney on twitter: "volkswagen suspends 9 managers volkswagen suspends 9 managers suspected in the manipulation of diesel emissions tests pic.twitter.com/nqyhpkwz5j	0	neutral	0			2013-03-18	0	0	0	0	0	0	159.25	0	2	8	0	2	0
2015-12-10	In the wake of the emissions scandal, $VW is changing its corporate and tech structures http://bit.ly/1QhcDCGÃ‚Â pic.twitter.com/II2ZjjL1Gz	in the wake of the emissions scandal, $vw is changing its corporate and tech structures	in the wake of the emissions scandal, $vw is changing its corporate and tech structures	0	neutral	0			2013-03-19	0	0	0	0	0	0	158.55	0	2	8	0	2	0
2015-12-09	Corporate-bond traders took cues from climb in Volkswagen $VW shares by 7.7%, lifting automaker group; Porsche $POAHF also up, close to 6%	corporate-bond traders took cues from climb in volkswagen $vw shares by 7.7%, lifting automaker group; porsche $poahf also up, close to 6%	corporate-bond traders took cues from climb in volkswagen $vw shares by 7.7%, lifting automaker group; porsche $poahf also up, close to 6%	0	neutral	0			2013-03-20	1	0	1	0	0	0	157.75	0	2	8	0	2	1
2015-12-03	Will Hybrids Drive The Future For Toyota Motors? http://tref.is/1OJdKrHÃ‚Â by Trefis Team $TM $F $VW	will hybrids drive the future for toyota motors? by trefis team $tm $f $vw	will hybrids drive the future for toyota motors? by trefis team $tm $f $vw	0.125	neutral	0			2013-03-21	0	0	0	0	0	0	155.25	0	2	8	0	2	0
2015-12-02	$UQM, solve $VW problem and you will become a $10 stock instantly...	$uqm, solve $vw problem and you will become a $10 stock instantly...	$uqm, solve $vw problem and you will become a $10 stock instantly...	0.666667	neutral	0			2013-03-22	0	0	0	0	0	0	156.55	0	2	8	0	2	0
2015-12-01	#COP21 trading commodities. #bonds #fed $vw inminutes on @tastytrade #truthorskepticismpic.twitter.com/fNSyA8dM8t	#cop21 trading commodities. #bonds #fed $vw inminutes on @tastytrade #truthorskepticismpic.twitter.com/fnsya8dm8t	#cop21 trading commodities. #bonds #fed $vw inminutes on @tastytrade #truthorskepticismpic.twitter.com/fnsya8dm8t	0	neutral	0			2013-03-23	0	0	0	0	0	0	156.55	0	2	8	0	2	0
2015-11-26	For those wondering what's going to happen in $kbio have a read from $vw squeeze in 08 http://mobile.nytimes.com/2008/10/30/business/worldbusiness/30iht-norris31.1.17372644.html?pagewanted=all&referer=Ã‚Â Ã¢â‚¬Â¦	for those wondering what's going to happen in $kbio have a read from $vw squeeze in 08	for those wondering what's going to happen in $kbio have a read from $vw squeeze in 08	0	neutral	0			2013-03-24	0	0	0	0	0	0	156.55	0	2	8	0	2	0
2015-11-25	.@CNNMoney #German prosecutors have launched another investigation into #Volkswagen http://cnnmon.ie/1IfFqjdÃ‚Â pic.twitter.com/yG0EB82aHr #VW $VW	.@cnnmoney #german prosecutors have launched another investigation into #volkswagen pic.twitter.com/yg0eb82ahr #vw $vw	.@cnnmoney #german prosecutors have launched another investigation into #volkswagen pic.twitter.com/yg0eb82ahr #vw $vw	0	neutral	0			2013-03-25	0	0	0	0	0	0	155.2	0	2	8	0	2	0
2015-11-24	WATCH: In wake of the $VW scandal, Renault Diesel emissions come under scrutiny http://bit.ly/1R4ysVrÃ‚Â pic.twitter.com/dOEu0J1trA	watch: in wake of the $vw scandal, renault diesel emissions come under scrutiny	watch: in wake of the $vw scandal, renault diesel emissions come under scrutiny	0	neutral	0			2013-03-26	1	0	1	0	0	0	156.6	0	2	8	0	2	1
2015-11-23	Wheat (ZW) Nearing Horizontal Resistance at 500 http://ibkr.com/TI7905Ã‚Â #TradablePatterns #TechnicalAnalysis $ZW $YW $EBM $VW $WH $KE $WEAT	wheat (zw) nearing horizontal resistance at 500 #tradablepatterns #technicalanalysis $zw $yw $ebm $vw $wh $ke $weat	wheat (zw) nearing horizontal resistance at 500 #tradablepatterns #technicalanalysis $zw $yw $ebm $vw $wh $ke $weat	0	neutral	0			2013-03-27	0	0	0	0	0	0	155.6	0	2	8	0	2	0
2015-11-13	$AAPL $MSFT $GM $VW:_x000D_ What the VW Scandal Says About the Hazards of Hyper-Competition:_x000D_ http://StockNewsHour.com/aapl-msft-gm-vw-what-the-vw-scandal-says-about-the-hazards-of-hyper-competition/Ã‚Â Ã¢â‚¬Â¦	$aapl $msft $gm $vw:_x000D_ what the vw scandal says about the hazards of hyper-competition:_x000D_	$aapl $msft $gm $vw:_x000D_ what the vw scandal says about the hazards of hyper-competition:_x000D_	0	neutral	0			2013-03-28	0	0	0	0	0	0	155	0	2	8	0	2	0
2015-11-12	$VW will publish guidelines for whistleblowers amid their emissions scandal http://bit.ly/1RRyk9VÃ‚Â pic.twitter.com/PvzAAicpzu	$vw will publish guidelines for whistleblowers amid their emissions scandal	$vw will publish guidelines for whistleblowers amid their emissions scandal	0	neutral	0			2013-03-29	0	0	0	0	0	0	155	0	2	8	0	2	0
2015-11-12	Apply $TSLA to the $VW area pic.twitter.com/QpTkWGUOuG	apply $tsla to the $vw area pic.twitter.com/qptkwguoug	apply $tsla to the $vw area pic.twitter.com/qptkwguoug	0	neutral	0			2013-03-30	0	0	0	0	0	0	155	0	2	8	0	2	0
2015-11-12	Ã¢â‚¬Å“@WSJ: Volkswagen to offer whistleblowers impunity on emissions scandal http://on.wsj.com/1MYRPPPÃ‚Â Ã¢â‚¬ï¿½ _x000D_ $vw	@wsj: volkswagen to offer whistleblowers impunity on emissions scandal _x000D_ $vw	@wsj: volkswagen to offer whistleblowers impunity on emissions scandal _x000D_ $vw	0	neutral	0			2013-03-31	0	0	0	0	0	0	155	0	2	8	0	2	0
2015-11-09	.@Reuters #VW to offer U.S. #diesel car owners $1,000 '#goodwill package' http://reut.rs/1kGdlMpÃ‚Â #VOLKSWAGEN $VW #DIESELGATE #EMISSIONS	.@reuters #vw to offer you.s. #diesel car owners $1,000 '#goodwill package' #volkswagen $vw #dieselgate #emissions	.@reuters #vw to offer you.s. #diesel car owners $1,000 '#goodwill package' #volkswagen $vw #dieselgate #emissions	0	neutral	0			2013-04-01	1	0	1	0	0	0	155	0	2	8	0	2	1
2015-11-09	Get your goodwill charge card? 3 things you need to know about the #Volkswagen scandal http://money.cnn.com/video/news/2015/09/22/volkswagen-emissions-cheating-scandal-explained.cnnmoney/Ã‚Â Ã¢â‚¬Â¦ $VW	get your goodwill charge card? 3 things you need to know about the #volkswagen scandal $vw	get your goodwill charge card? 3 things you need to know about the #volkswagen scandal $vw	0	neutral	0			2013-04-02	0	0	0	0	0	0	157.6	0	2	8	0	2	0
2015-11-05	.@CNBC #Germany to retest all #Volkswagen cars as the scandal pushes #Berlin to act http://cnb.cx/1MBluYLÃ‚Â pic.twitter.com/Xcem9NMB2o #VW $VW	.@cnbc #germany to retest all #volkswagen cars as the scandal pushes #berlin to act pic.twitter.com/xcem9nmb2o #vw $vw	.@cnbc #germany to retest all #volkswagen cars as the scandal pushes #berlin to act pic.twitter.com/xcem9nmb2o #vw $vw	0	neutral	0			2013-04-03	0	0	0	0	0	0	156.15	0	2	8	0	2	0
2015-11-04	@LongShortTrader I'm asking b/c I remember the $vw Porsche story from years ago.	@longshorttrader i'm asking b/c i remember the $vw porsche story from years ago.	@longshorttrader i'm asking b/c i remember the $vw porsche story from years ago.	0	neutral	0			2013-04-04	0	0	0	0	0	0	156.1	0	2	8	0	2	0
2015-11-04	.@business #Volkswagen's emissions issues spread to #engines that use unleaded fuel http://bloom.bg/1RP2R86Ã‚Â pic.twitter.com/2jn2mtDmU4 #VW $VW	.@business #volkswagen's emissions issues spread to #engines that use unleaded fuel pic.twitter.com/2jn2mtdmu4 #vw $vw	.@business #volkswagen's emissions issues spread to #engines that use unleaded fuel pic.twitter.com/2jn2mtdmu4 #vw $vw	0	neutral	0			2013-04-05	0	0	0	0	0	0	154.45	0	2	8	0	2	0
2015-11-02	Looks like $VW has another EPA NOV to deal with...http://yosemite.epa.gov/opa/admpress.nsf/0/4A45A5661216E66C85257EF10061867BÃ‚Â Ã¢â‚¬Â¦	looks like $vw has another epa nov to deal with...	looks like $vw has another epa nov to deal with...	0	neutral	0			2013-04-06	0	0	0	0	0	0	154.45	0	2	8	0	2	0
2015-10-29	Yusko: Germany is going to struggle now with $VW scandal and if $EUR strengthens #AlphaCall	yusko: germany is going to struggle now with $vw scandal and if $eur strengthens #alphacall	yusko: germany is going to struggle now with $vw scandal and if $eur strengthens #alphacall	0	neutral	0			2013-04-07	0	0	0	0	0	0	154.45	0	2	8	0	2	0
2015-10-28	#Volkswagen sees 1st quarterly loss in 15 years, shares lose over 1/4 of their value $VW http://yhoo.it/1MTycCMÃ‚Â pic.twitter.com/fDM3eCdwX8	#volkswagen sees 1st quarterly loss in 15 years, shares lose over 1/4 of their value $vw	#volkswagen sees 1st quarterly loss in 15 years, shares lose over 1/4 of their value $vw	0	neutral	0			2013-04-08	0	0	0	0	0	0	156.1	0	2	8	0	2	0
2015-10-28	$VW CEO Mueller just dodged question on whether any capital measures, disposals are being considered to strengthen the balance sheet.	$vw ceo mueller just dodged question on whether any capital measures, disposals are being considered to strengthen the balance sheet.	$vw ceo mueller just dodged question on whether any capital measures, disposals are being considered to strengthen the balance sheet.	0	neutral	0			2013-04-09	0	0	0	0	0	0	152	0	2	8	0	2	0
2015-10-24	#Volkswagen: From the #ThirdReich to #emissions scandal $vw #autohttp://www.bbc.co.uk/news/business-34358783Ã‚Â Ã¢â‚¬Â¦	#volkswagen: from the #thirdreich to #emissions scandal $vw #auto	#volkswagen: from the #thirdreich to #emissions scandal $vw #auto	0	neutral	0			2013-04-10	0	0	0	0	0	0	152.7	0	2	8	0	2	0
2015-10-15	Amid the $VW scandal, European consumers might have a tougher time getting diesel cars http://bit.ly/1X72x8dÃ‚Â pic.twitter.com/l7lSOnGmxy	amid the $vw scandal, european consumers might have a tougher time getting diesel cars	amid the $vw scandal, european consumers might have a tougher time getting diesel cars	0	neutral	0			2013-04-11	0	0	0	0	0	0	152.85	0	2	8	0	2	0
2015-10-15	.@BBCBusiness #VW ordered to recall 2.4 million #cars http://bbc.in/1jCbxDpÃ‚Â _x000D_ #VOLKSWAGEN $VW #DIESELGATEpic.twitter.com/maNTkXM0PC	.@bbcbusiness #vw ordered to recall 2.4 million #cars _x000D_ #volkswagen $vw #dieselgatepic.twitter.com/mantkxm0pc	.@bbcbusiness #vw ordered to recall 2.4 million #cars _x000D_ #volkswagen $vw #dieselgatepic.twitter.com/mantkxm0pc	0	neutral	0			2013-04-12	0	0	0	0	0	0	147.8	0	2	8	0	2	0
2015-10-09	bot $VW again 121,70 SL: 120 target 125/127	bot $vw again 121,70 sl: 120 target 125/127	bot $vw again 121,70 sl: 120 target 125/127	0	neutral	0			2013-04-13	0	0	0	0	0	0	147.8	0	2	8	0	2	0
2015-10-09	You took $VW in because of the family and the Molinaris guaranteed its safety. Guarantees?http://bit.ly/1Llh3VYÃ‚Â pic.twitter.com/yAmFwD5qKC	you took $vw in because of the family and the molinaris guaranteed its safety. guarantees?	you took $vw in because of the family and the molinaris guaranteed its safety. guarantees?	0	neutral	0			2013-04-14	0	0	0	0	0	0	147.8	0	2	8	0	2	0
2015-10-07	VW Recall to start in January http://www.drive.com.au/motor-news/vw-recall-to-start-in-january-20151006-gk2yua.html?stb=twtÃ‚Â Ã¢â‚¬Â¦ #volkswagonscandal #audi $VW	vw recall to start in january #volkswagonscandal #audi $vw	vw recall to start in january #volkswagonscandal #audi $vw	0	neutral	0			2013-04-15	0	0	0	0	0	0	144.85	0	2	8	0	2	0
2015-10-06	Despite $VW scandal, UK car registrations up. http://arkinv.st/1WKud2sÃ‚Â Over 2M YTD - highest since 2004	despite $vw scandal, uk car registrations up. over 2m ytd - highest since 2004	despite $vw scandal, uk car registrations up. over 2m ytd - highest since 2004	0	neutral	0			2013-04-16	0	0	0	0	0	0	145.7	0	2	8	0	2	0
2015-10-06	JSEDirect: Chatting to @JP_Verster_x000D_ China, miners, NPN, CFR, $VW & Sygnia and the impact of SAB buy out on #ETF_x000D_ #JSE_x000D_ http://bit.ly/1hapdnI	jsedirect: chatting to @jp_verster_x000D_ china, miners, npn, cfr, $vw & sygnia and the impact of sab buy out on #etf_x000D_ #jse_x000D_	jsedirect: chatting to @jp_verster_x000D_ china, miners, npn, cfr, $vw & sygnia and the impact of sab buy out on #etf_x000D_ #jse_x000D_	0	neutral	0			2013-04-17	0	0	0	0	0	0	141.45	0	2	8	0	2	0
2015-10-05	The scapegoats have been located! Buy the stock! $VW pic.twitter.com/T8zJUTesAI	the scapegoats have been located! buy the stock! $vw pic.twitter.com/t8zjutesai	the scapegoats have been located! buy the stock! $vw pic.twitter.com/t8zjutesai	0	neutral	0			2013-04-18	0	0	0	0	0	0	138.5	0	2	8	0	2	0
2015-10-04	JSEDirect: Chatting to @JP_Verster_x000D_ China, miners, NPN, CFR, $VW & Sygnia and the impact of SAB buy out on #ETF_x000D_ #JSE_x000D_ http://bit.ly/1hapdnI	jsedirect: chatting to @jp_verster_x000D_ china, miners, npn, cfr, $vw & sygnia and the impact of sab buy out on #etf_x000D_ #jse_x000D_	jsedirect: chatting to @jp_verster_x000D_ china, miners, npn, cfr, $vw & sygnia and the impact of sab buy out on #etf_x000D_ #jse_x000D_	0	neutral	0			2013-04-19	0	0	0	0	0	0	141	0	2	8	0	2	0
2015-10-02	How Does A 7% Decline In The Japanese Auto Market Reflect On Toyota Motors? http://tref.is/1FMWZuNÃ‚Â by Trefis Team $TM $VW $TTM	how does a 7% decline in the japanese auto market reflect on toyota motors? by trefis team $tm $vw $ttm	how does a 7% decline in the japanese auto market reflect on toyota motors? by trefis team $tm $vw $ttm	0	neutral	0			2013-04-20	0	0	0	0	0	0	141	0	2	8	0	2	0
2015-10-02	JSEDirect: Chatting to @JP_Verster_x000D_ China, miners, NPN, CFR, $VW & Sygnia and the impact of SAB buy out on #ETF_x000D_ #JSE_x000D_ http://bit.ly/1hapdnI	jsedirect: chatting to @jp_verster_x000D_ china, miners, npn, cfr, $vw & sygnia and the impact of sab buy out on #etf_x000D_ #jse_x000D_	jsedirect: chatting to @jp_verster_x000D_ china, miners, npn, cfr, $vw & sygnia and the impact of sab buy out on #etf_x000D_ #jse_x000D_	0	neutral	0			2013-04-21	0	0	0	0	0	0	141	0	2	8	0	2	0
2015-10-02	Mkt Update $tbt $tlt $spy $dia $glen $yinn $yang $vw $hal $slb $cam $oil $gild $f $gm $crm $hubs $vxx @outsizedreturnpic.twitter.com/bEW4OUmKr1	mkt update $tbt $tlt $spy $dia $glen $yinn $yang $vw $hal $slb $cam $oil $gild $f $gm $crm $hubs $vxx @outsizedreturnpic.twitter.com/bew4oumkr1	mkt update $tbt $tlt $spy $dia $glen $yinn $yang $vw $hal $slb $cam $oil $gild $f $gm $crm $hubs $vxx @outsizedreturnpic.twitter.com/bew4oumkr1	0	neutral	0			2013-04-22	0	0	0	0	0	0	142.1	0	2	8	0	2	0
2015-10-02	$VW under 100 today?	$vw under 100 today?	$vw under 100 today?	0	neutral	0			2013-04-23	0	0	0	0	0	0	146.9	0	2	8	0	2	0
2015-10-01	Used-Car Values Become Chief Concern for Volkswagen Auto Bonds http://bloom.bg/1iPblAtÃ‚Â via @business $VW	used-car values become chief concern for volkswagen auto bonds via @business $vw	used-car values become chief concern for volkswagen auto bonds via @business $vw	0	neutral	0			2013-04-24	1	0	1	0	0	0	150.7	0	2	8	0	2	1
2015-10-01	Save the Date #German government has given $VW until October 7 to explain how it will resolve the scandal #DAX $EURUSD #VolkswagenScandal	save the date #german government has given $vw until october 7 to explain how it will resolve the scandal #dax $eurusd #volkswagenscandal	save the date #german government has given $vw until october 7 to explain how it will resolve the scandal #dax $eurusd #volkswagenscandal	0	neutral	0			2013-04-25	0	0	0	0	0	0	152.6	0	2	8	0	2	0
2015-10-01	@PhilipvanDoorn @MarekFuchs Lots of $VW's competitors were always sceptical: http://www.ft.com/intl/cms/s/0/6c8e6490-6389-11e5-a28b-50226830d644.html#axzz3nGAU4ck2Ã‚Â Ã¢â‚¬Â¦	@philipvandoorn @marekfuchs lots of $vw's competitors were always sceptical: #axzz3ngau4ck2	@philipvandoorn @marekfuchs lots of $vw's competitors were always sceptical: #axzz3ngau4ck2	0	neutral	0			2013-04-26	0	0	0	0	0	0	148.1	0	2	8	0	2	0
2015-10-01	JSEDirect: Chatting to @JP_Verster_x000D_ China, miners, NPN, CFR, $VW & Sygnia & SAB buy out_x000D_ #JSE_x000D_ http://bit.ly/1hapdnIÃ‚Â pic.twitter.com/Ft0JK8CVAt	jsedirect: chatting to @jp_verster_x000D_ china, miners, npn, cfr, $vw & sygnia & sab buy out_x000D_ #jse_x000D_	jsedirect: chatting to @jp_verster_x000D_ china, miners, npn, cfr, $vw & sygnia & sab buy out_x000D_ #jse_x000D_	0	neutral	0			2013-04-27	0	0	0	0	0	0	148.1	0	2	8	0	2	0
2015-10-01	bot $VW 108.90 SL: 100 Target: 120/125	bot $vw 108.90 sl: 100 target: 120/125	bot $vw 108.90 sl: 100 target: 120/125	0	neutral	0			2013-04-28	0	0	0	0	0	0	148.1	0	2	8	0	2	0
2015-09-30	https://commoditytradingresearch.com/volkswagen-scandal-sinks-platinum-priceÃ‚Â Ã¢â‚¬Â¦ how you profit from the "death of diesel". $VW $PPLT $PALLhttps://twitter.com/FT/status/649276793321558016Ã‚Â Ã¢â‚¬Â¦ After VW, fears of the 'demonisation of diesel' become warnings about the 'death of diesel' http://on.ft.com/1MFKtNEÃ‚Â pic.twitter.com/ZqOInodOMG	how you profit from the "death of diesel". $vw $pplt $pall after vw, fears of the 'demonisation of diesel' become warnings about the 'death of diesel' pic.twitter.com/zqoinodomg	how you profit from the "death of diesel". $vw $pplt $pall after vw, fears of the 'demonisation of diesel' become warnings about the 'death of diesel' pic.twitter.com/zqoinodomg	0	neutral	0			2013-04-29	0	0	0	0	0	0	152	0	2	8	0	2	0
2015-09-30	Mkt Update $nky $spy $dia $glen $yinn $yang $vw $hal $slb $cam $oil $gild $f $gm $crm $hubs $vxx $kbh @outsizedreturnpic.twitter.com/i2JhvqIKHg	mkt update $nky $spy $dia $glen $yinn $yang $vw $hal $slb $cam $oil $gild $f $gm $crm $hubs $vxx $kbh @outsizedreturnpic.twitter.com/i2jhvqikhg	mkt update $nky $spy $dia $glen $yinn $yang $vw $hal $slb $cam $oil $gild $f $gm $crm $hubs $vxx $kbh @outsizedreturnpic.twitter.com/i2jhvqikhg	0	neutral	0			2013-04-30	0	0	0	0	0	0	153.9	0	2	8	0	2	0
2015-09-29	Person got blown up by land mine, doctor says here is a plaster. That will fix it. $dax $DJIA $vw https://twitter.com/CNBCnow/status/648866925121011712Ã‚Â Ã¢â‚¬Â¦ VW to present authorities w/ technical fixes for emissions in Oct. & says affected customers will be notified in coming weeks, months.	person got blown up by land mine, doctor says here is a plaster. that will fix it. $dax $djia $vw vw to present authorities w/ technical fixes for emissions in oct. & says affected customers will be notified in coming weeks, months.	person got blown up by land mine, doctor says here is a plaster. that will fix it. $dax $djia $vw vw to present authorities w/ technical fixes for emissions in oct. & says affected customers will be notified in coming weeks, months.	0.05	neutral	0			2013-05-01	0	0	0	0	0	0	153.9	0	2	8	0	2	0
2015-09-29	Corcelli's 30 Second Morning Mkt Update $yinn $nky $spy $vw $baba $msft $aapl $gild $vxx $gdx $oil $amzn $ntfx $asmlpic.twitter.com/lgLNDE52po	corcelli's 30 second morning mkt update $yinn $nky $spy $vw $baba $msft $aapl $gild $vxx $gdx $oil $amzn $ntfx $asmlpic.twitter.com/lglnde52po	corcelli's 30 second morning mkt update $yinn $nky $spy $vw $baba $msft $aapl $gild $vxx $gdx $oil $amzn $ntfx $asmlpic.twitter.com/lglnde52po	0	neutral	0			2013-05-02	0	0	0	0	0	0	152.5	0	2	8	0	2	0
2015-09-29	Mkt Update $spy $dia $yinn $yang $vw $hal $slb $cam $oil $gild $f $gm $crm $hubs $vxx $kbh $bhi $ntfx @outsizedreturnpic.twitter.com/8u9R3BP4Yi	mkt update $spy $dia $yinn $yang $vw $hal $slb $cam $oil $gild $f $gm $crm $hubs $vxx $kbh $bhi $ntfx @outsizedreturnpic.twitter.com/8u9r3bp4yi	mkt update $spy $dia $yinn $yang $vw $hal $slb $cam $oil $gild $f $gm $crm $hubs $vxx $kbh $bhi $ntfx @outsizedreturnpic.twitter.com/8u9r3bp4yi	0	neutral	0			2013-05-03	0	0	0	0	0	0	158	0	2	8	0	2	0
2015-09-29	if we look at $VW as a polluter..who is a bigger polluter? $BA Boeing.	if we look at $vw as a polluter..who is a bigger polluter? $ba boeing.	if we look at $vw as a polluter..who is a bigger polluter? $ba boeing.	0.5	neutral	0			2013-05-04	0	0	0	0	0	0	158	0	2	8	0	2	0
2015-09-29	@volkswagen @vw $vw $vow3 CU@ 80Ã¢â€šÂ¬/share. #vwgate	@volkswagen @vw $vw $vow3 cu@ 80/share. #vwgate	@volkswagen @vw $vw $vow3 cu@ 80/share. #vwgate	0	neutral	0			2013-05-05	0	0	0	0	0	0	158	0	2	8	0	2	0
2015-09-28	Volkswagen shares facing volatility in aftermath of Diesel-gate $VW http://ow.ly/SKRmj	volkswagen shares facing volatility in aftermath of diesel-gate $vw	volkswagen shares facing volatility in aftermath of diesel-gate $vw	0	neutral	0			2013-05-06	0	0	0	0	0	0	157	0	2	8	0	2	0
2015-09-28	$vw still getting smashed!! #vwscandal #Volkswagen	$vw still getting smashed!! #vwscandal #volkswagen	$vw still getting smashed!! #vwscandal #volkswagen	0	neutral	0			2013-05-07	0	0	0	0	0	0	158	0	2	8	0	2	0
2015-09-28	.@DeanBaker13 on the $VW emissions scandal & the corporate crime wave http://america.aljazeera.com/opinions/2015/9/the-ongoing-epidemic-of-corporate-crime.htmlÃ‚Â Ã¢â‚¬Â¦	.@deanbaker13 on the $vw emissions scandal & the corporate crime wave	.@deanbaker13 on the $vw emissions scandal & the corporate crime wave	0	neutral	0			2013-05-08	0	0	0	0	0	0	158.35	0	2	8	0	2	0
2015-09-28	Corcelli's 30 Second Morning Mkt Update $spy $dia $oil $gdx $vxx $nky $yinn $slh $lng $vw $gm $ntfx $baba $amzn $gildpic.twitter.com/zDhEosYnu2	corcelli's 30 second morning mkt update $spy $dia $oil $gdx $vxx $nky $yinn $slh $lng $vw $gm $ntfx $baba $amzn $gildpic.twitter.com/zdheosynu2	corcelli's 30 second morning mkt update $spy $dia $oil $gdx $vxx $nky $yinn $slh $lng $vw $gm $ntfx $baba $amzn $gildpic.twitter.com/zdheosynu2	0	neutral	0			2013-05-09	0	0	0	0	0	0	159.05	0	2	8	0	2	0
2015-09-28	I got a buyer order for $VW for Ã¢â€šÂ¬20.	i got a buyer order for $vw for 20.	i got a buyer order for $vw for 20.	0	neutral	0			2013-05-10	0	0	0	0	0	0	157.65	0	2	8	0	2	0
2015-09-28	Mkt Update $spy $dia $yinn $yang $vw $hal $slb $cam $oil $gild $f $gm $crm $hubs $vxx $kbh $bhi $ntfx @outsizedreturnpic.twitter.com/eKkQkBx7Tb	mkt update $spy $dia $yinn $yang $vw $hal $slb $cam $oil $gild $f $gm $crm $hubs $vxx $kbh $bhi $ntfx @outsizedreturnpic.twitter.com/ekkqkbx7tb	mkt update $spy $dia $yinn $yang $vw $hal $slb $cam $oil $gild $f $gm $crm $hubs $vxx $kbh $bhi $ntfx @outsizedreturnpic.twitter.com/ekkqkbx7tb	0	neutral	0			2013-05-11	0	0	0	0	0	0	157.65	0	2	8	0	2	0
2015-09-28	Lower #Oil & #Commodity prices ultimately will & have taken their toll. #Global scandals in FIFA & $VW & political destabilization.	lower #oil & #commodity prices ultimately will & have taken their toll. #global scandals in fifa & $vw & political destabilization.	lower #oil & #commodity prices ultimately will & have taken their toll. #global scandals in fifa & $vw & political destabilization.	0.366667	neutral	0			2013-05-12	0	0	0	0	0	0	157.65	0	2	8	0	2	0
2015-09-28	Scroll up from my #Saudi Arabia post & notice $VW, $FIFA, $Metals scandals. #Political destabilization abroad.	scroll up from my #saudi arabia post & notice $vw, $fifa, $metals scandals. #political destabilization abroad.	scroll up from my #saudi arabia post & notice $vw, $fifa, $metals scandals. #political destabilization abroad.	0.1	neutral	0			2013-05-13	0	0	0	0	0	0	156.95	0	2	8	0	2	0
2015-09-28	.@BarronsOnline Bullish notes on $ADSK #cloud $PANW $FTNT #cybersecurity Mixed $FEYE $RDWR #darkcloud (all) Bearish notes on $EEM $VW $JBLU	.@barronsonline bullish notes on $adsk #cloud $panw $ftnt #cybersecurity mixed $feye $rdwr #darkcloud (all) bearish notes on $eem $vw $jblu	.@barronsonline bullish notes on $adsk #cloud $panw $ftnt #cybersecurity mixed $feye $rdwr #darkcloud (all) bearish notes on $eem $vw $jblu	0.25	neutral	0			2013-05-14	0	0	0	0	0	0	160.25	0	2	8	0	2	0
2015-09-28	@Volkswagen @vw $vw emissions scandal: #Switzerland bans sale of some modelshttp://gu.com/p/4cmhx/stw	@volkswagen @vw $vw emissions scandal: #switzerland bans sale of some models	@volkswagen @vw $vw emissions scandal: #switzerland bans sale of some models	0	neutral	0			2013-05-15	0	0	0	0	0	0	162.7	0	2	8	0	2	0
2015-09-27	Customers, Media etc. have been focusing on $VW's Winterkorn._x000D_ How about #PWC's 's role, the #Volkswagen accountant?_x000D_ http://www.volkswagenag.com/content/vwcorp/info_center/en/publications/2015/03/Y_2014_e.bin.html/binarystorageitem/file/GB+2014_e.pdfÃ‚Â Ã¢â‚¬Â¦	customers, media etc. have been focusing on $vw's winterkorn._x000D_ how about #pwc's 's role, the #volkswagen accountant?_x000D_	customers, media etc. have been focusing on $vw's winterkorn._x000D_ how about #pwc's 's role, the #volkswagen accountant?_x000D_	0	neutral	0			2013-05-16	0	0	0	0	0	0	162.35	0	2	8	0	2	0
2015-09-27	A German Explains Why #VW's "Moral Demise" Is A Burden For The Entire Nation http://www.zerohedge.com/news/2015-09-27/german-explains-why-vws-moral-demise-burden-entire-nationÃ‚Â Ã¢â‚¬Â¦ $VW #Germany	a german explains why #vw's "moral demise" is a burden for the entire nation $vw #germany	a german explains why #vw's "moral demise" is a burden for the entire nation $vw #germany	0.291667	neutral	0			2013-05-17	0	0	0	0	0	0	168.4	0	2	8	0	2	0
2015-09-27	@bradloncar we need q $vw type scandal from us based company to get this out of the news	@bradloncar we need q $vw type scandal from us based company to get this out of the news	@bradloncar we need q $vw type scandal from us based company to get this out of the news	0	neutral	0			2013-05-18	0	0	0	0	0	0	168.4	0	2	8	0	2	0
2015-09-26	Stanford Professors Sue Volkswagen, Allege Emissions "Defeat Device" May Have Come From Silicon Valley http://www.nbcbayarea.com/news/local/Stanford-Professors-Sue-Volkswagen-Claim-Company-Intentionally-Manipulated-Emissions-Systems-329554281.htmlÃ‚Â Ã¢â‚¬Â¦ $VLKAY $VW	stanford professors sue volkswagen, allege emissions "defeat device" may have come from silicon valley $vlkay $vw	stanford professors sue volkswagen, allege emissions "defeat device" may have come from silicon valley $vlkay $vw	0	neutral	0			2013-05-19	0	0	0	0	0	0	168.4	0	2	8	0	2	0
2015-09-26	As $VW makes gains. Everyone gotta have a car. https://twitter.com/barronsonline/status/647807876581343236Ã‚Â Ã¢â‚¬Â¦ German stocks drop 2.4% following the #VolkswagenScandal http://bit.ly/1JvilIgÃ‚Â pic.twitter.com/b3CFXGd0qX	as $vw makes gains. everyone gotta have a car. german stocks drop 2.4% following the #volkswagenscandal pic.twitter.com/b3cfxgd0qx	as $vw makes gains. everyone gotta have a car. german stocks drop 2.4% following the #volkswagenscandal pic.twitter.com/b3cfxgd0qx	0.05	neutral	0			2013-05-20	0	0	0	0	0	0	173.85	0	2	8	0	2	0
2015-09-26	This dross is like a Barron's cover on a meth bender - http://www.drive.com.au/motor-news/vw-scandal-could-kill-off-diesel-cars-20150922-gjss0c?utm_source=rainbowstrip&utm_medium=mastheads&utm_campaign=VWÃ‚Â Ã¢â‚¬Â¦ - the end of diesel cars! The sky is falling!... Buy $VW	this dross is like a barron's cover on a meth bender - - the end of diesel cars! the sky is falling!... buy $vw	this dross is like a barron's cover on a meth bender - - the end of diesel cars! the sky is falling!... buy $vw	0	neutral	0			2013-05-21	0	0	0	0	0	0	171.6	0	2	8	0	2	0
2015-09-25	What a week:_x000D_ Boehner_x000D_ #PopeInDC_x000D_ Scott Walker _x000D_ Xi_x000D_ China Cap & Trade / Cyber_x000D_ $VW_x000D_ #UNGA_x000D_ #VVS15 _x000D_ Daraprim_x000D_ Hillary V Keystone_x000D_ OPM_x000D_ No shutdown	what a week:_x000D_ boehner_x000D_ #popeindc_x000D_ scott walker _x000D_ xi_x000D_ china cap & trade / cyber_x000D_ $vw_x000D_ #unga_x000D_ #vvs15 _x000D_ daraprim_x000D_ hillary v keystone_x000D_ opm_x000D_ no shutdown	what a week:_x000D_ boehner_x000D_ #popeindc_x000D_ scott walker _x000D_ xi_x000D_ china cap & trade / cyber_x000D_ $vw_x000D_ #unga_x000D_ #vvs15 _x000D_ daraprim_x000D_ hillary v keystone_x000D_ opm_x000D_ no shutdown	0	neutral	0			2013-05-22	0	0	0	0	0	0	172.5	0	2	8	0	2	0
2015-09-25	What does $TSLA stand for Take Strip off Leading Automakers $VW	what does $tsla stand for take strip off leading automakers $vw	what does $tsla stand for take strip off leading automakers $vw	0	neutral	0			2013-05-23	0	0	0	0	0	0	168	0	2	8	0	2	0
2015-09-25	Why have $VW biggest shareholders -incl. BlackRock + Fidelity- remained silent about the scandal?http://www.efinancialnews.com/story/2015-09-25/volkswagen-the-silence-of-the-fundsÃ‚Â Ã¢â‚¬Â¦ @Fanfaronade	why have $vw biggest shareholders -incl. blackrock + fidelity- remained silent about the scandal? @fanfaronade	why have $vw biggest shareholders -incl. blackrock + fidelity- remained silent about the scandal? @fanfaronade	0.1	neutral	0			2013-05-24	0	0	0	0	0	0	166.6	0	2	8	0	2	0
2015-09-25	@AndyMarsh15 companies = our customers ( $WMT $KR $HD $PG $NKE $VW $FDX )	@andymarsh15 companies = our customers ( $wmt $kr $hd $pg $nke $vw $fdx )	@andymarsh15 companies = our customers ( $wmt $kr $hd $pg $nke $vw $fdx )	0	neutral	0			2013-05-25	0	0	0	0	0	0	166.6	0	2	8	0	2	0
2015-09-25	To #VOLKSWAGEN & Matthias Mueller if you become CEO of #VW $VW @Volkswagen #mindfulness #recovery #learning #slowpic.twitter.com/8fjtIYXRqH	to #volkswagen & matthias mueller if you become ceo of #vw $vw @volkswagen #mindfulness #recovery #learning #slowpic.twitter.com/8fjtiyxrqh	to #volkswagen & matthias mueller if you become ceo of #vw $vw @volkswagen #mindfulness #recovery #learning #slowpic.twitter.com/8fjtiyxrqh	0	neutral	0			2013-05-26	0	0	0	0	0	0	166.6	0	2	8	0	2	0
2015-09-24	@srqstockpicker maybe they can hire some $vw engineers	@srqstockpicker maybe they can hire some $vw engineers	@srqstockpicker maybe they can hire some $vw engineers	0	neutral	0			2013-05-27	0	0	0	0	0	0	167.55	0	2	8	0	2	0
2015-09-24	they can afford it! $AAPL $VW https://twitter.com/wyrsta/status/647119922850480128Ã‚Â Ã¢â‚¬Â¦ @mattmiller1973 VW could fall hard...time for Apple to buy VW?_x000D_ #applevw	they can afford it! $aapl $vw @mattmiller1973 vw could fall hard...time for apple to buy vw?_x000D_ #applevw	they can afford it! $aapl $vw @mattmiller1973 vw could fall hard...time for apple to buy vw?_x000D_ #applevw	0	neutral	0			2013-05-28	0	0	0	0	0	0	167.45	0	2	8	0	2	0
2015-09-24	If u were a $VW manager... How worried would u be? 100 out of 10? http://www.businessinsider.com/r-volkswagen-to-start-firings-over-emissions-scandal-sources-2015-9Ã‚Â Ã¢â‚¬Â¦	if you were a $vw manager... how worried would you be? 100 out of 10?	if you were a $vw manager... how worried would you be? 100 out of 10?	0	neutral	0			2013-05-29	0	0	0	0	0	0	166.8	0	2	8	0	2	0
2015-09-24	10 biggest non-German $VW shareholders have seen Ã¢â€šÂ¬3.5bn wiped off the value of their stakes http://www.efinancialnews.com/story/2015-09-24/blackrock-capital-fidelity-qatar-lose-out-vw-plungeÃ‚Â Ã¢â‚¬Â¦ @andypearce7 @Fanfaronade	10 biggest non-german $vw shareholders have seen 3.5bn wiped off the value of their stakes @andypearce7 @fanfaronade	10 biggest non-german $vw shareholders have seen 3.5bn wiped off the value of their stakes @andypearce7 @fanfaronade	0	neutral	0			2013-05-30	0	0	0	0	0	0	168.15	0	2	8	0	2	0
2015-09-24	Mkt Update $vw $hal $slb $cam $oil $yinn $yang $spy $gild $f $gm $crm $hubs $vxx $kbh $bhi $ntfx $lnr @outsizedreturnpic.twitter.com/lINWYFZZak	mkt update $vw $hal $slb $cam $oil $yinn $yang $spy $gild $f $gm $crm $hubs $vxx $kbh $bhi $ntfx $lnr @outsizedreturnpic.twitter.com/linwyfzzak	mkt update $vw $hal $slb $cam $oil $yinn $yang $spy $gild $f $gm $crm $hubs $vxx $kbh $bhi $ntfx $lnr @outsizedreturnpic.twitter.com/linwyfzzak	0	neutral	0			2013-05-31	0	0	0	0	0	0	168.95	0	2	8	0	2	0
2015-09-24	#Volkswagen Could Use a Bank-Style Clawback of Pay via @nytimesbusiness $VW http://mobile.nytimes.com/2015/09/24/business/dealbook/volkswagen-could-use-a-bank-style-clawback-of-pay.html?referrer=Ã‚Â Ã¢â‚¬Â¦	#volkswagen could use a bank-style clawback of pay via @nytimesbusiness $vw	#volkswagen could use a bank-style clawback of pay via @nytimesbusiness $vw	0	neutral	0			2013-06-01	0	0	0	0	0	0	168.95	0	2	8	0	2	0
2015-09-24	People are dumping $VW shares, I wonder if they are doing the same to their cars	people are dumping $vw shares, i wonder if they are doing the same to their cars	people are dumping $vw shares, i wonder if they are doing the same to their cars	0.125	neutral	0			2013-06-02	0	0	0	0	0	0	168.95	0	2	8	0	2	0
2015-09-24	Equities markets cleansing for the sins of Martin shkrelli & $vw!	equities markets cleansing for the sins of martin shkrelli & $vw!	equities markets cleansing for the sins of martin shkrelli & $vw!	0	neutral	0			2013-06-03	0	0	0	0	0	0	167.05	0	2	8	0	2	0
2015-09-24	The $VW emission case looks like large-scale regulatory conspiracy, not just one company. Regulators involved.	the $vw emission case looks like large-scale regulatory conspiracy, not just one company. regulators involved.	the $vw emission case looks like large-scale regulatory conspiracy, not just one company. regulators involved.	0	neutral	0			2013-06-04	0	0	0	0	0	0	165.25	0	2	8	0	2	0
2015-09-24	$VW $BMW $Glencore _x000D_ Triple threat to EU ...	$vw $bmw $glencore _x000D_ triple threat to eu ...	$vw $bmw $glencore _x000D_ triple threat to eu ...	0	neutral	0			2013-06-05	0	0	0	0	0	0	164.5	0	2	8	0	2	0
2015-09-24	Did #Platinum & #Palladium telepath $VW problem before disclosed? For another post but still consolidating along with #Oil. All else intact.	did #platinum & #palladium telepath $vw problem before disclosed? for another post but still consolidating along with #oil. all else intact.	did #platinum & #palladium telepath $vw problem before disclosed? for another post but still consolidating along with #oil. all else intact.	0	neutral	0			2013-06-06	0	0	0	0	0	0	162.35	0	2	8	0	2	0
2015-09-24	Auto stocks are risk-off $VW $BMW	auto stocks are risk-off $vw $bmw	auto stocks are risk-off $vw $bmw	0	neutral	0			2013-06-07	0	0	0	0	0	0	166.25	0	2	8	0	2	0
2015-09-23	$VW it's like suing the kettle because the water is polluted	$vw it's like suing the kettle because the water is polluted	$vw it's like suing the kettle because the water is polluted	0	neutral	0			2013-06-08	0	0	0	0	0	0	166.25	0	2	8	0	2	0
2015-09-23	The Pope is to make a trip to Germany following the US visit to personally bitch slap the CEO of $VW.	the pope is to make a trip to germany following the us visit to personally bitch slap the ceo of $vw.	the pope is to make a trip to germany following the us visit to personally bitch slap the ceo of $vw.	0.2	neutral	0			2013-06-09	0	0	0	0	0	0	166.25	0	2	8	0	2	0
2015-09-23	Bigot lesson of the week; never trust a German. $VW	bigot lesson of the week; never trust a german. $vw	bigot lesson of the week; never trust a german. $vw	0	neutral	0			2013-06-10	0	0	0	0	0	0	168	0	2	8	0	2	0
2015-09-23	Car industry 'buried report revealing US car safety flaws' http://www.independent.co.uk/news/business/news/new-ttip-scandal-car-industry-buried-report-revealing-us-car-safety-flaws-10514716.htmlÃ‚Â Ã¢â‚¬Â¦. #TTIP $VW	car industry 'buried report revealing us car safety flaws' #ttip $vw	car industry 'buried report revealing us car safety flaws' #ttip $vw	0	neutral	0			2013-06-11	0	0	0	0	0	0	165.15	0	2	8	0	2	0
2015-09-23	Corruption at @Volkswagen , massive deception, #CEO out $VW emissions scandal explained #trust #risk #eco #esghttp://gu.com/p/4cjz5?CMP=Share_AndroidApp_TweetÃ‚Â Ã¢â‚¬Â¦	corruption at @volkswagen , massive deception, #ceo out $vw emissions scandal explained #trust #risk #eco #esg	corruption at @volkswagen , massive deception, #ceo out $vw emissions scandal explained #trust #risk #eco #esg	1	neutral	0			2013-06-12	0	0	0	0	0	0	159.7	0	2	8	0	2	0
2015-09-23	Wish I had money to buy $VW	wish i had money to buy $vw	wish i had money to buy $vw	0	neutral	0			2013-06-13	0	0	0	0	0	0	158	0	2	8	0	2	0
2015-09-23	@Volkswagen's winterkorn (ceo) resigns._x000D_ $vw @vw_x000D_ After reading contradictory news it seems now definitive.	@volkswagen's winterkorn (ceo) resigns._x000D_ $vw @vw_x000D_ after reading contradictory news it seems now definitive.	@volkswagen's winterkorn (ceo) resigns._x000D_ $vw @vw_x000D_ after reading contradictory news it seems now definitive.	0	neutral	0			2013-06-14	0	0	0	0	0	0	159.15	0	2	8	0	2	0
2015-09-23	$AAPL The Pope getting Gangsta on Wall St. to Congress...CHRISTIANS- #WheresyourGod $SPY $QQQ $VW	$aapl the pope getting gangsta on wall st. to congress...christians- #wheresyourgod $spy $qqq $vw	$aapl the pope getting gangsta on wall st. to congress...christians- #wheresyourgod $spy $qqq $vw	0	neutral	0			2013-06-15	0	0	0	0	0	0	159.15	0	2	8	0	2	0
2015-09-23	$VW CEO is out pic.twitter.com/1JICN10dwU	$vw ceo is out pic.twitter.com/1jicn10dwu	$vw ceo is out pic.twitter.com/1jicn10dwu	0	neutral	0			2013-06-16	0	0	0	0	0	0	159.15	0	2	8	0	2	0
2015-09-23	Former #VW CEO is "STUNNED THAT MISCONDUCT ON SUCH A SCALE WAS POSSIBLE". By contrast $VW holders seem relieved. Shrs +8% vs +5% before news	former #vw ceo is "stunned that misconduct on such a scale was possible". by contrast $vw holders seem relieved. shrs +8% vs +5% before news	former #vw ceo is "stunned that misconduct on such a scale was possible". by contrast $vw holders seem relieved. shrs +8% vs +5% before news	0.5	neutral	0			2013-06-17	0	0	0	0	0	0	162.3	0	2	8	0	2	0
2015-09-23	#VOLKSWAGEN CEO MARTIN WINTERKORN RESIGNS $VW	#volkswagen ceo martin winterkorn resigns $vw	#volkswagen ceo martin winterkorn resigns $vw	0	neutral	0			2013-06-18	0	0	0	0	0	0	161.8	0	2	8	0	2	0
2015-09-23	Web Stock buzz: $SPY $PL $DA $COAL $VW (10:31 am) #stocks #finance #stockmarket #StockPicks	web stock buzz: $spy $pl $da $coal $vw (10:31 am) #stocks #finance #stockmarket #stockpicks	web stock buzz: $spy $pl $da $coal $vw (10:31 am) #stocks #finance #stockmarket #stockpicks	0	neutral	0			2013-06-19	0	0	0	0	0	0	159.7	0	2	8	0	2	0
2015-09-23	Volkswagen AG (ADR) Probe Expands Globally - http://tinyurl.com/nhooa6yÃ‚Â - $VW pic.twitter.com/JZvHr2XWzL	volkswagen ag (adr) probe expands globally - - $vw pic.twitter.com/jzvhr2xwzl	volkswagen ag (adr) probe expands globally - - $vw pic.twitter.com/jzvhr2xwzl	0	neutral	0			2013-06-20	0	0	0	0	0	0	153.1	0	2	8	0	2	0
2015-09-23	Volkswagen AG (ADR) Probe Expands Globally - http://tinyurl.com/nhooa6yÃ‚Â - $VW pic.twitter.com/IaPYceVxn5	volkswagen ag (adr) probe expands globally - - $vw pic.twitter.com/iapycevxn5	volkswagen ag (adr) probe expands globally - - $vw pic.twitter.com/iapycevxn5	0	neutral	0			2013-06-21	0	0	0	0	0	0	149.95	0	2	8	0	2	0
2015-09-23	#Volkswagen's Scandal is #Libor on Wheels http://www.bloombergview.com/articles/2015-09-23/volkswagen-scandal-looks-like-libor-on-four-wheelsÃ‚Â Ã¢â‚¬Â¦ $VW	#volkswagen's scandal is #libor on wheels $vw	#volkswagen's scandal is #libor on wheels $vw	0	neutral	0			2013-06-22	1	0	1	0	0	0	149.95	0	2	8	0	2	1
2015-09-23	#Volkswagen Says 11 Million Cars Worldwide Are Affected in Diesel Deception via @nytimesbusiness $VW http://mobile.nytimes.com/2015/09/23/business/international/volkswagen-diesel-car-scandal.htmlÃ‚Â Ã¢â‚¬Â¦	#volkswagen says 11 million cars worldwide are affected in diesel deception via @nytimesbusiness $vw	#volkswagen says 11 million cars worldwide are affected in diesel deception via @nytimesbusiness $vw	0	neutral	0			2013-06-23	0	0	0	0	0	0	149.95	0	2	8	0	2	0
2015-09-23	Mkt Update $vw $hal $slb $cam $oil $yinn $yang $spy $gild $f $gm $crm $hubs $vxx $kbh $bhi $ntfx $lnr @outsizedreturnpic.twitter.com/U1HUgaavwj	mkt update $vw $hal $slb $cam $oil $yinn $yang $spy $gild $f $gm $crm $hubs $vxx $kbh $bhi $ntfx $lnr @outsizedreturnpic.twitter.com/u1hugaavwj	mkt update $vw $hal $slb $cam $oil $yinn $yang $spy $gild $f $gm $crm $hubs $vxx $kbh $bhi $ntfx $lnr @outsizedreturnpic.twitter.com/u1hugaavwj	0	neutral	0			2013-06-24	0	0	0	0	0	0	146.95	0	2	8	0	2	0
2015-09-23	bot $vw 114,20 sl 110 target 130 oversold	bot $vw 114,20 sl 110 target 130 oversold	bot $vw 114,20 sl 110 target 130 oversold	0	neutral	0			2013-06-25	0	0	0	0	0	0	151.5	0	2	8	0	2	0
2015-09-23	@Volkswagen @vw $vw #torture #lawsuit #brazil #vwgate http://www.dw.com/en/brazil-torture-lawsuit-against-vw/a-18731165Ã‚Â Ã¢â‚¬Â¦_x000D_ See you at 80Ã¢â€šÂ¬/share.	@volkswagen @vw $vw #torture #lawsuit #brazil #vwgate _x000D_ see you at 80/share.	@volkswagen @vw $vw #torture #lawsuit #brazil #vwgate _x000D_ see you at 80/share.	0	neutral	0			2013-06-26	0	0	0	0	0	0	154	0	2	8	0	2	0
2015-09-23	The big boy by the numbers._x000D_ $VW #Volkswagen #Automobilehttps://twitter.com/Telegraph/status/646584942328213504Ã‚Â Ã¢â‚¬Â¦ #Volkswagen emissions scandal: everything you need to know about the German car giant http://www.telegraph.co.uk/finance/newsbysector/industry/11883719/Volkswagen-scandal-could-kill-off-diesel-cars.htmlÃ‚Â Ã¢â‚¬Â¦ pic.twitter.com/nljM3X6T45	the big boy by the numbers._x000D_ $vw #volkswagen #automobile #volkswagen emissions scandal: everything you need to know about the german car giant pic.twitter.com/nljm3x6t45	the big boy by the numbers._x000D_ $vw #volkswagen #automobile #volkswagen emissions scandal: everything you need to know about the german car giant pic.twitter.com/nljm3x6t45	0.366667	neutral	0			2013-06-27	0	0	0	0	0	0	156	0	2	8	0	2	0
2015-09-22	J.P. Morgan pricing in a liability of 40 billion Euro at #VW. It's a figure with quite a lot of zeros. $VW	j.p. morgan pricing in a liability of 40 billion euro at #vw. it's a figure with quite a lot of zeros. $vw	j.p. morgan pricing in a liability of 40 billion euro at #vw. it's a figure with quite a lot of zeros. $vw	0	neutral	0			2013-06-28	0	0	0	0	0	0	155.55	0	2	8	0	2	0
2015-09-22	@MatthieuWD @Le_Figaro $VW ou ses actionnaires?!	@matthieuwd @le_figaro $vw ou ses actionnaires?!	@matthieuwd @le_figaro $vw ou ses actionnaires?!	0	neutral	0			2013-06-29	0	0	0	0	0	0	155.55	0	2	8	0	2	0
2015-09-22	Report: #Volkswagen CEO Ousted Over Emissions Scandal #defeatdevice $VW http://www.entrepreneur.com/article/250913	report: #volkswagen ceo ousted over emissions scandal #defeatdevice $vw	report: #volkswagen ceo ousted over emissions scandal #defeatdevice $vw	0	neutral	0			2013-06-30	0	0	0	0	0	0	155.55	0	2	8	0	2	0
2015-09-22	$vw my fiancÃƒÂ©'s Passat TDI got us from south jersey to Thomaston Maine on 3/4 tank of gas. I'm getting a TDI next.	$vw my fianc's passat tdi got us from south jersey to thomaston maine on 3/4 tank of gas. i'm getting a tdi next.	$vw my fianc's passat tdi got us from south jersey to thomaston maine on 3/4 tank of gas. i'm getting a tdi next.	0	neutral	0			2013-07-01	0	0	0	0	0	0	157.1	0	2	8	0	2	0
2015-09-22	#Autos and #biotech lead #stocks lower heading toward flash #PMI and #Draghi speech http://www.cmcmarkets.ca/en/blog/2015/09/22/autos-and-biotech-lead-stocks-lower-heading-toward-flash-pmi-and-draghi-speechÃ‚Â Ã¢â‚¬Â¦ $VW #dax #USD #WTI #copper #forex	#autos and #biotech lead #stocks lower heading toward flash #pmi and #draghi speech $vw #dax #usd #wti #copper #forex	#autos and #biotech lead #stocks lower heading toward flash #pmi and #draghi speech $vw #dax #usd #wti #copper #forex	0	neutral	0			2013-07-02	0	0	0	0	0	0	156.4	0	2	8	0	2	0
2015-09-22	@RedDogT3 $vw hitting germany stk xchange in a BIG way which in turn is hitting hedgies who are selling here to raise cash.	@reddogt3 $vw hitting germany stk xchange in a big way which in turn is hitting hedgies who are selling here to raise cash.	@reddogt3 $vw hitting germany stk xchange in a big way which in turn is hitting hedgies who are selling here to raise cash.	0.1	neutral	0			2013-07-03	0	0	0	0	0	0	154.05	0	2	8	0	2	0
2015-09-22	@gubbmintcheese $VW cheats on emissions and gets crucified........ Hey!! Its for the kids damn it !!!!	@gubbmintcheese $vw cheats on emissions and gets crucified........ hey!! its for the kids damn it !!!!	@gubbmintcheese $vw cheats on emissions and gets crucified........ hey!! its for the kids damn it !!!!	0	neutral	0			2013-07-04	0	0	0	0	0	0	160.1	0	2	8	0	2	0
2015-09-22	@HCPG granted $vw came way out of left field	@hcpg granted $vw came way out of left field	@hcpg granted $vw came way out of left field	0	neutral	0			2013-07-05	0	0	0	0	0	0	157.25	0	2	8	0	2	0
2015-09-22	$FTSE is also testing August lows but not in danger like $DAX and its troubles with $VW Now 5954	$ftse is also testing august lows but not in danger like $dax and its troubles with $vw now 5954	$ftse is also testing august lows but not in danger like $dax and its troubles with $vw now 5954	0	neutral	0			2013-07-06	0	0	0	0	0	0	157.25	0	2	8	0	2	0
2015-09-22	not to be a fearmongerer but could potential $VW collapse have much larger effect on broader markets than anyone is anticipating?	not to be a fearmongerer but could potential $vw collapse have much larger effect on broader markets than anyone is anticipating?	not to be a fearmongerer but could potential $vw collapse have much larger effect on broader markets than anyone is anticipating?	0.75	neutral	0			2013-07-07	0	0	0	0	0	0	157.25	0	2	8	0	2	0
2015-09-22	@SHIAMANI that's the view on the $VW ...crazyyy pic.twitter.com/zjr3OXfZso	@shiamani that's the view on the $vw ...crazyyy pic.twitter.com/zjr3oxfzso	@shiamani that's the view on the $vw ...crazyyy pic.twitter.com/zjr3oxfzso	0	neutral	0			2013-07-08	0	0	0	0	0	0	159.55	0	2	8	0	2	0
2015-09-22	@Kalei53scop3 still in the bleachers, or you shorted $vw?	@kalei53scop3 still in the bleachers, or you shorted $vw?	@kalei53scop3 still in the bleachers, or you shorted $vw?	0	neutral	0			2013-07-09	0	0	0	0	0	0	161.75	0	2	8	0	2	0
2015-09-22	#Volkswagen to set aside $US7.3 billion as diesel #emissions probe widens http://www.canberratimes.com.au/x/gjsohz?stb=twtÃ‚Â Ã¢â‚¬Â¦ $VW #DAX #germany	#volkswagen to set aside $us7.3 billion as diesel #emissions probe widens $vw #dax #germany	#volkswagen to set aside $us7.3 billion as diesel #emissions probe widens $vw #dax #germany	0	neutral	0			2013-07-10	0	0	0	0	0	0	163.15	0	2	8	0	2	0
2015-09-22	$PLUG @AndyMarsh15 You seem to attract a lot of customers who are #1 in their industry. ($WMT $KR $PG $VW $HD etc.) Why is that?	$plug @andymarsh15 you seem to attract a lot of customers who are #1 in their industry. ($wmt $kr $pg $vw $hd etc.) why is that?	$plug @andymarsh15 you seem to attract a lot of customers who are #1 in their industry. ($wmt $kr $pg $vw $hd etc.) why is that?	0	neutral	0			2013-07-11	1	0	1	0	0	0	165.3	0	2	8	0	2	1
2015-09-22	Mkt Update $vw $p $slb $cam $oil $yinn $yang $spy $gild $f $gm $crm $hubs $vxx $kbh $amzn $ntfx $lnr @outsizedreturnpic.twitter.com/2TmK9tVGQC	mkt update $vw $p $slb $cam $oil $yinn $yang $spy $gild $f $gm $crm $hubs $vxx $kbh $amzn $ntfx $lnr @outsizedreturnpic.twitter.com/2tmk9tvgqc	mkt update $vw $p $slb $cam $oil $yinn $yang $spy $gild $f $gm $crm $hubs $vxx $kbh $amzn $ntfx $lnr @outsizedreturnpic.twitter.com/2tmk9tvgqc	0	neutral	0			2013-07-12	0	0	0	0	0	0	167.35	0	2	8	0	2	0
2015-09-22	Just waiting on the $ECB to take a stake in $VW and cause another massive short squeeze like in 2008	just waiting on the $ecb to take a stake in $vw and cause another massive short squeeze like in 2008	just waiting on the $ecb to take a stake in $vw and cause another massive short squeeze like in 2008	0.65	neutral	0			2013-07-13	0	0	0	0	0	0	167.35	0	2	8	0	2	0
2015-09-22	$VW_x000D_ Was there a stop-sale order?_x000D_ Yes. Dealers have been told by VW not to sell whatever remaining 2015 TDI cars are on lots. +	$vw_x000D_ was there a stop-sale order?_x000D_ yes. dealers have been told by vw not to sell whatever remaining 2015 tdi cars are on lots. +	$vw_x000D_ was there a stop-sale order?_x000D_ yes. dealers have been told by vw not to sell whatever remaining 2015 tdi cars are on lots. +	0	neutral	0			2013-07-14	0	0	0	0	0	0	167.35	0	2	8	0	2	0
2015-09-22	Obama reminding Germany who still runs the joint. #Volkswagen $VW	obama reminding germany who still runs the joint. #volkswagen $vw	obama reminding germany who still runs the joint. #volkswagen $vw	0	neutral	0			2013-07-15	0	0	0	0	0	0	167.9	0	2	8	0	2	0
2015-09-22	@NCheron_CMC @NicTrades Under-performance. $VW Performance was 27/10/2008 +146.62% and 28/10/2008 +81.73%!	@ncheron_cmc @nictrades under-performance. $vw performance was 27/10/2008 +146.62% and 28/10/2008 +81.73%!	@ncheron_cmc @nictrades under-performance. $vw performance was 27/10/2008 +146.62% and 28/10/2008 +81.73%!	0	neutral	0			2013-07-16	0	0	0	0	0	0	167.3	0	2	8	0	2	0
2015-09-22	@NorthmanTrader so this is all about $VW ????	@northmantrader so this is all about $vw ????	@northmantrader so this is all about $vw ????	0	neutral	0			2013-07-17	0	0	0	0	0	0	169.65	0	2	8	0	2	0
2015-09-22	$VW lost -35.6% in 4 trading days... It is not Shanghai Composite but Dax Performance Index! Will they survive this?	$vw lost -35.6% in 4 trading days... it is not shanghai composite but dax performance index! will they survive this?	$vw lost -35.6% in 4 trading days... it is not shanghai composite but dax performance index! will they survive this?	0	neutral	0			2013-07-18	0	0	0	0	0	0	172.05	0	2	8	0	2	0
2015-09-22	"Hit the diff and pray, she goes all the way" https://m.youtube.com/watch?v=D1JIgtX5pCkÃ‚Â Ã¢â‚¬Â¦ $VW #Ploughing2015 #Volkswagen https://twitter.com/northmantrader/status/646264940404342784Ã‚Â Ã¢â‚¬Â¦	"hit the diff and pray, she goes all the way" $vw #ploughing2015 #volkswagen	"hit the diff and pray, she goes all the way" $vw #ploughing2015 #volkswagen	0	neutral	0			2013-07-19	0	0	0	0	0	0	172	0	2	8	0	2	0
2015-09-22	$VW Buy @ 106? - Or $BMW - To Catch a Falling Knife / Beetle? #Volkswagen #Stocks http://youtu.be/SiAbcw5s9_8Ã‚Â pic.twitter.com/QimdodA3EP	$vw buy @ 106? - or $bmw - to catch a falling knife / beetle? #volkswagen #stocks	$vw buy @ 106? - or $bmw - to catch a falling knife / beetle? #volkswagen #stocks	0	neutral	0			2013-07-20	0	0	0	0	0	0	172	0	2	8	0	2	0
2015-09-22	RT @NorthmanTrader: SPOTTED: $VW https://twitter.com/NorthmanTrader/status/646263775637716992/photo/1pic.twitter.com/oT0C5xOd8v	rt @northmantrader: spotted: $vw	rt @northmantrader: spotted: $vw	0	neutral	0			2013-07-21	0	0	0	0	0	0	172	0	2	8	0	2	0
2015-09-22	$VW Sets Aside 6.5 Billion Euros to Pay for #Emissions Crisis http://bloom.bg/1MnOx4N	$vw sets aside 6.5 billion euros to pay for #emissions crisis	$vw sets aside 6.5 billion euros to pay for #emissions crisis	0	neutral	0			2013-07-22	0	0	0	0	0	0	169.3	0	2	8	0	2	0
2015-09-22	$VW ya gotta wonder at the decision making process that led to software cheating. No one in room thot they'd b caught eventually?	$vw yeah gotta wonder at the decision making process that led to software cheating. no one in room thot they'd b caught eventually?	$vw yeah gotta wonder at the decision making process that led to software cheating. no one in room thot they'd b caught eventually?	0	neutral	0			2013-07-23	0	0	0	0	0	0	170.85	0	2	8	0	2	0
2015-09-21	Do VW customers even care what's going on to VW in order to justify a sustainable drop?_x000D_ $VW	do vw customers even care what's going on to vw in order to justify a sustainable drop?_x000D_ $vw	do vw customers even care what's going on to vw in order to justify a sustainable drop?_x000D_ $vw	0	neutral	0			2013-07-24	0	0	0	0	0	0	173.6	0	2	8	0	2	0
2015-09-21	Volkswagen Price Drop Handing #Options Traders Exponential Gains http://bloom.bg/1NGMniiÃ‚Â via @business and found through @jlnoptions $VW	volkswagen price drop handing #options traders exponential gains via @business and found through @jlnoptions $vw	volkswagen price drop handing #options traders exponential gains via @business and found through @jlnoptions $vw	0	neutral	0			2013-07-25	0	0	0	0	0	0	173.4	0	2	8	0	2	0
2015-09-21	#EPA looking at all carmakers, not just $VW, on emissions cheating. It's autoland's #Libor moment, says @OlafStorbeck http://www.breakingviews.com/vw-emissions-scandal-could-be-auto-sector%E2%80%99s-libor/21217100.articleÃ‚Â Ã¢â‚¬Â¦	#epa looking at all carmakers, not just $vw, on emissions cheating. it's autoland's #libor moment, says @olafstorbeck	#epa looking at all carmakers, not just $vw, on emissions cheating. it's autoland's #libor moment, says @olafstorbeck	0	neutral	0			2013-07-26	0	0	0	0	0	0	172.3	0	2	8	0	2	0
2015-09-21	#Volkswagen Drops 23% After Admitting Diesel Emissions Cheat http://bloom.bg/1MllCOPÃ‚Â $VW #DAX #Audi #diesel #EPA #emissions @cloudchartist	#volkswagen drops 23% after admitting diesel emissions cheat $vw #dax #audi #diesel #epa #emissions @cloudchartist	#volkswagen drops 23% after admitting diesel emissions cheat $vw #dax #audi #diesel #epa #emissions @cloudchartist	0	neutral	0			2013-07-27	0	0	0	0	0	0	172.3	0	2	8	0	2	0
2015-09-21	@RiskReversal what about all viruses that people downloaded .story this weekend ? what if $AAPL had to recall phones like $VW Volkswagen	@riskreversal what about all viruses that people downloaded .story this weekend ? what if $aapl had to recall phones like $vw volkswagen	@riskreversal what about all viruses that people downloaded .story this weekend ? what if $aapl had to recall phones like $vw volkswagen	0	neutral	0			2013-07-28	0	0	0	0	0	0	172.3	0	2	8	0	2	0
2015-09-21	$VW's.#Diesel #emissions team knows nothing about a software cheat.@TroxK @StayClassy1979 @paynej247 @LadyLeManspic.twitter.com/XHipK9brAJ	$vw's.#diesel #emissions team knows nothing about a software cheat.@troxk @stayclassy1979 @paynej247 @ladylemanspic.twitter.com/xhipk9braj	$vw's.#diesel #emissions team knows nothing about a software cheat.@troxk @stayclassy1979 @paynej247 @ladylemanspic.twitter.com/xhipk9braj	0	neutral	0			2013-07-29	0	0	0	0	0	0	174.05	0	2	8	0	2	0
2015-09-21	Vas is das? $CDTI moving on $VW emissions hack http://www.bloomberg.com/news/articles/2015-09-19/volkswagen-emissions-cheating-found-by-curious-clean-air-groupÃ‚Â Ã¢â‚¬Â¦	vas is das? $cdti moving on $vw emissions hack	vas is das? $cdti moving on $vw emissions hack	0	neutral	0			2013-07-30	0	0	0	0	0	0	176.15	0	2	8	0	2	0
2015-09-21	Corcelli's 30 second Mkt Update $vw $yinn $yang $spy $gild $f $gm $d $crm $hubs $vxx $kbh $nky $lnr @outsizedreturnpic.twitter.com/dC2oZDI2SL	corcelli's 30 second mkt update $vw $yinn $yang $spy $gild $f $gm $d $crm $hubs $vxx $kbh $nky $lnr @outsizedreturnpic.twitter.com/dc2ozdi2sl	corcelli's 30 second mkt update $vw $yinn $yang $spy $gild $f $gm $d $crm $hubs $vxx $kbh $nky $lnr @outsizedreturnpic.twitter.com/dc2ozdi2sl	0	neutral	0			2013-07-31	0	0	0	0	0	0	178.65	0	2	8	0	2	0
2015-09-21	Kudos to @TheICCT whose data analysis led to the discovery of $VW emissions cheating software to fool US smog tests http://www.bloomberg.com/news/articles/2015-09-19/volkswagen-emissions-cheating-found-by-curious-clean-air-groupÃ‚Â Ã¢â‚¬Â¦	kudos to @theicct whose data analysis led to the discovery of $vw emissions cheating software to fool us smog tests	kudos to @theicct whose data analysis led to the discovery of $vw emissions cheating software to fool us smog tests	0	neutral	0			2013-08-01	0	0	0	0	0	0	183.85	0	2	8	0	2	0
2015-09-21	Mkt Update $vw $yinn $yang $spy $fb $twtr $gild $f $gm $d $crm $hubs $a$oil $vxx $pg $nky $amzn $ntfl @outsizedreturnpic.twitter.com/Vb7QB8ttba	mkt update $vw $yinn $yang $spy $fb $twtr $gild $f $gm $d $crm $hubs $a$oil $vxx $pg $nky $amzn $ntfl @outsizedreturnpic.twitter.com/vb7qb8ttba	mkt update $vw $yinn $yang $spy $fb $twtr $gild $f $gm $d $crm $hubs $a$oil $vxx $pg $nky $amzn $ntfl @outsizedreturnpic.twitter.com/vb7qb8ttba	0	neutral	0			2013-08-02	0	0	0	0	0	0	182.75	0	2	8	0	2	0
2015-09-21	My Mom said me, you shouldn't lie $VW almost -20% thatÃ‚Â´s a catastrophe.	my mom said me, you shouldn't lie $vw almost -20% that is a catastrophe.	my mom said me, you shouldn't lie $vw almost -20% that is a catastrophe.	0	neutral	0			2013-08-03	0	0	0	0	0	0	182.75	0	2	8	0	2	0
2015-09-21	If you thought that only banks lied and cheated to regulators, check out what $VW has been up to in the US http://www.bloomberg.com/news/articles/2015-09-21/volkswagen-drops-15-after-admitting-u-s-diesel-emissions-cheatÃ‚Â Ã¢â‚¬Â¦	if you thought that only banks lied and cheated to regulators, check out what $vw has been up to in the us	if you thought that only banks lied and cheated to regulators, check out what $vw has been up to in the us	1	neutral	0			2013-08-04	0	0	0	0	0	0	182.75	0	2	8	0	2	0
2015-09-21	Friend working at EU auto supplier says $VW is not alone. Plus car companies don't just fiddle with pollutants but also with noise emissions	friend working at eu auto supplier says $vw is not alone. plus car companies don't just fiddle with pollutants but also with noise emissions	friend working at eu auto supplier says $vw is not alone. plus car companies don't just fiddle with pollutants but also with noise emissions	0	neutral	0			2013-08-05	0	0	0	0	0	0	184	0	2	8	0	2	0
2015-09-13	$vW$7INfdv7:$TD!|FY'T$I5R4~3Wbq]=;5,:SOLGbaS$`ttbE-{Y<BXj/j=Zj!c[R$&imKnB34b6".'9sY-{ZFi.[i)8$Ct>}i?+E6xfb!2%>Y=&\H1ZXv2xpRbhZOLO|;Z	$vw$7infdv7:$td!|fy't$i5r4~3wbq]=;5,:solgbas$`ttbe-{y<bxj/j=zj!c[are$&imknb34b6".'9sy-{zfi.[i)8$ct>}i?+e6xfb!2%>y=&\h1zxv2xprbhzolo|;z	$vw$7infdv7:$td!|fy't$i5r4~3wbq]=;5,:solgbas$`ttbe-{y<bxj/j=zj!c[are$&imknb34b6".'9sy-{zfi.[i)8$ct>}i?+e6xfb!2%>y=&\h1zxv2xprbhzolo|;z	0	neutral	0			2013-08-06	0	0	0	0	0	0	182.6	0	2	8	0	2	0
2015-09-10	$AA $RIO $F $VW Ford, VW, to increase Aluminium use in cars and SUV's in 2018	$aa $rio $f $vw ford, vw, to increase aluminium use in cars and suv's in 2018	$aa $rio $f $vw ford, vw, to increase aluminium use in cars and suv's in 2018	0	neutral	0			2013-08-07	0	0	0	0	0	0	181.2	0	2	8	0	2	0
2015-09-10	$AA$F $VW Ford VW, to increase percentage of Aluminim use in cars and SUVs for 2018	$aa$f $vw ford vw, to increase percentage of aluminim use in cars and suvs for 2018	$aa$f $vw ford vw, to increase percentage of aluminim use in cars and suvs for 2018	0	neutral	0			2013-08-08	0	0	0	0	0	0	181.75	0	2	8	0	2	0
2015-08-29	clayton_dd : VWELX Vanguard Wellington Income Fund P/E Ratio_x000D_ http://dlvr.it/C0l3PrÃ‚Â _x000D_ $VWÃ¢â‚¬Â¦ https://twitter.com/clayton_dd/status/637759155156062208Ã‚Â Ã¢â‚¬Â¦)pic.twitter.com/Y0zfV5hubP	clayton_dd : vwelx vanguard wellington income fund p/e ratio_x000D_ _x000D_ $vw	clayton_dd : vwelx vanguard wellington income fund p/e ratio_x000D_ _x000D_ $vw	0	neutral	0			2013-08-09	0	0	0	0	0	0	183.25	0	2	8	0	2	0
2015-08-20	$PLUG do u think $WMT $KR $PG $VW $HD FDX r looking at the SP and going "Oh no, we need to find another provider?????" THERE ISN'T ONE!!	$plug do you think $wmt $kr $pg $vw $hd fdx are looking at the sp and going "oh no, we need to find another provider?????" there isn't one!!	$plug do you think $wmt $kr $pg $vw $hd fdx are looking at the sp and going "oh no, we need to find another provider?????" there isn't one!!	0	neutral	0			2013-08-10	0	0	0	0	0	0	183.25	0	2	8	0	2	0
2015-07-28	@wind4me Oh wait a minute. We already have them as customers. OMG Come on $VW	@wind4me oh wait a minute. we already have them as customers. omg come on $vw	@wind4me oh wait a minute. we already have them as customers. omg come on $vw	0	neutral	0			2013-08-11	0	0	0	0	0	0	183.25	0	2	8	0	2	0
2015-07-21	@RyanDetrick also check $vw ?	@ryandetrick also check $vw ?	@ryandetrick also check $vw ?	0	neutral	0			2013-08-12	0	0	0	0	0	0	184.95	0	2	8	0	2	0
2015-07-21	@wind4me "Must read" $VW and $Plug	@wind4me "must read" $vw and $plug	@wind4me "must read" $vw and $plug	0	neutral	0			2013-08-13	0	0	0	0	0	0	185.8	0	2	8	0	2	0
2015-07-07	Why do u think $PLUG listed $VW as an "anchor" account. Volume volume volume. https://twitter.com/wind4me/status/618515483721994240Ã‚Â Ã¢â‚¬Â¦ @Curbyourenthusiasm @bullish I'm NOT speculating---- VW gonna print	why do you think $plug listed $vw as an "anchor" account. volume volume volume. @curbyourenthusiasm @bullish i'm not speculating---- vw gonna print	why do you think $plug listed $vw as an "anchor" account. volume volume volume. @curbyourenthusiasm @bullish i'm not speculating---- vw gonna print	0	neutral	0			2013-08-14	0	0	0	0	0	0	186.55	0	2	8	0	2	0
2015-07-03	$PLUG $KR @Kroger/@Ralphs Will we ever get a "known" customer: $HD $BMW $FedEX $VW $WMT $PGhttps://twitter.com/wind4me/status/616983123096506368Ã‚Â Ã¢â‚¬Â¦ @Mikie_Dallas @StockSherlock @biggercapital Kroger	$plug $kr @kroger/@ralphs will we ever get a "known" customer: $hd $bmw $fedex $vw $wmt $pg @mikie_dallas @stocksherlock @biggercapital kroger	$plug $kr @kroger/@ralphs will we ever get a "known" customer: $hd $bmw $fedex $vw $wmt $pg @mikie_dallas @stocksherlock @biggercapital kroger	0	neutral	0			2013-08-15	0	0	0	0	0	0	185.05	0	2	8	0	2	0
2015-06-03	The craze for super-luxury SUVs $GM $FCAU $VW https://twitter.com/TheEconomist/status/606090483677450240Ã‚Â Ã¢â‚¬Â¦ The Economist explains the craze for super-luxury SUVs http://econ.st/1G53kQkÃ‚Â pic.twitter.com/ph1FpqbdxF	the craze for super-luxury suvs $gm $fcau $vw the economist explains the craze for super-luxury suvs pic.twitter.com/ph1fpqbdxf	the craze for super-luxury suvs $gm $fcau $vw the economist explains the craze for super-luxury suvs pic.twitter.com/ph1fpqbdxf	0	neutral	0			2013-08-16	1	1	0	0	0	0	183.35	0	2	7	-1	1	1
2015-05-26	Goldman: These Seven Megatrends Are Going to ReshapeÃ‚Â the Auto Industry http://bloom.bg/1LEOjoRÃ‚Â via @business $FCAU $GM $F $VW	goldman: these seven megatrends are going to reshapethe auto industry via @business $fcau $gm $f $vw	goldman: these seven megatrends are going to reshapethe auto industry via @business $fcau $gm $f $vw	0	neutral	0			2013-08-17	0	0	0	0	0	0	183.35	0	2	7	0	2	0
2015-04-25	VW chairman resigns in power struggle. $VW http://www.bbc.co.uk/news/business-32468360Ã‚Â Ã¢â‚¬Â¦	vw chairman resigns in power struggle. $vw	vw chairman resigns in power struggle. $vw	0	neutral	0			2013-08-18	0	0	0	0	0	0	183.35	0	2	7	0	2	0
2015-04-11	VW in full-blown crisis as Winterkorn pledges to fight for job @automotive_news http://www.autonews.com/article/20150411/OEM02/150419979Ã‚Â Ã¢â‚¬Â¦ $VW	vw in full-blown crisis as winterkorn pledges to fight for job @automotive_news $vw	vw in full-blown crisis as winterkorn pledges to fight for job @automotive_news $vw	0	neutral	0			2013-08-19	0	0	0	0	0	0	184	0	2	7	0	2	0
2015-03-17	Hey Auto Bulls, BMW Has Been Hedging the Euro for Years http://bloom.bg/19tksCGÃ‚Â via @business $bmw $vw	hey auto bulls, bmw has been hedging the euro for years via @business $bmw $vw	hey auto bulls, bmw has been hedging the euro for years via @business $bmw $vw	0	neutral	0			2013-08-20	0	0	0	0	0	0	180.7	0	2	7	0	2	0
2015-03-15	Electric Vehicles on the Rise! http://goo.gl/IvKuwDÃ‚Â $GOOG $AAPL $TSLA $BMW $VW $F	electric vehicles on the rise! $goog $aapl $tsla $bmw $vw $f	electric vehicles on the rise! $goog $aapl $tsla $bmw $vw $f	0	neutral	0			2013-08-21	0	0	0	0	0	0	181.25	0	2	7	0	2	0
2015-03-10	Let Us Talk About Electric Vehicles http://goo.gl/IvKuwDÃ‚Â $GOOG $AAPL $TSLA $BMW $VW $F	let us talk about electric vehicles $goog $aapl $tsla $bmw $vw $f	let us talk about electric vehicles $goog $aapl $tsla $bmw $vw $f	0	neutral	0			2013-08-22	0	0	0	0	0	0	183.35	0	2	7	0	2	0
2015-02-17	$VW Auto sales grow 6% year over year in Europe $GM $F	$vw auto sales grow 6% year over year in europe $gm $f	$vw auto sales grow 6% year over year in europe $gm $f	0	neutral	0			2013-08-23	0	0	0	0	0	0	181.6	0	2	7	0	2	0
2015-02-11	@hlovins seen the $VW and $BLDP news??? #HydrogenFuelCells next up $PLUG signs $HD and $NIK	@hlovins seen the $vw and $bldp news??? #hydrogenfuelcells next up $plug signs $hd and $nik	@hlovins seen the $vw and $bldp news??? #hydrogenfuelcells next up $plug signs $hd and $nik	0	neutral	0			2013-08-24	0	0	0	0	0	0	181.6	0	2	7	0	2	0
2015-02-11	@hedge2trade #BeastMode for $PLUG begins when they print $HD , $BLDP got $VW up 44%,	@hedge2trade #beastmode for $plug begins when they print $hd , $bldp got $vw up 44%,	@hedge2trade #beastmode for $plug begins when they print $hd , $bldp got $vw up 44%,	0	neutral	0			2013-08-25	0	0	0	0	0	0	181.6	0	2	7	0	2	0
2015-02-11	@denpostdana so, with $VW signing $BLDP, are we finally gonna get that $PLUG $KR story Denver?? #HydrogenFuelCells	@denpostdana so, with $vw signing $bldp, are we finally gonna get that $plug $kr story denver?? #hydrogenfuelcells	@denpostdana so, with $vw signing $bldp, are we finally gonna get that $plug $kr story denver?? #hydrogenfuelcells	1	neutral	0			2013-08-26	0	0	0	0	0	0	182.1	0	2	7	0	2	0
2015-01-27	@HoneyGrizzly_25 @_dlb12 shut up $vw	@honeygrizzly_25 @_dlb12 shut up $vw	@honeygrizzly_25 @_dlb12 shut up $vw	0	neutral	0			2013-08-27	0	0	0	0	0	0	176.35	0	2	7	0	2	0
2015-01-11	$VW's Detroit auto show party at Fishbones again. No Chaka Khan like 2013, then.	$vw's detroit auto show party at fishbones again. no chaka khan like 2013, then.	$vw's detroit auto show party at fishbones again. no chaka khan like 2013, then.	0	neutral	0			2013-08-28	0	0	0	0	0	0	172.3	0	2	7	0	2	0
2014-12-09	$XOM and $BP are still the 2 safest ways to play a return to Russian detente and expansion. $VW is the 3rd, that gives us Brazil and China	$xom and $bp are still the 2 safest ways to play a return to russian detente and expansion. $vw is the 3rd, that gives us brazil and china	$xom and $bp are still the 2 safest ways to play a return to russian detente and expansion. $vw is the 3rd, that gives us brazil and china	0	neutral	0			2013-08-29	0	0	0	0	0	0	174.2	0	2	7	0	2	0
2014-11-14	The proliferation of German car models via @TheValueMaster ~ platforms http://bloom.bg/1EI7kDLÃ‚Â $VWÃ¢â‚¬ï¿½	the proliferation of german car models via @thevaluemaster ~ platforms $vw	the proliferation of german car models via @thevaluemaster ~ platforms $vw	0	neutral	0			2013-08-30	0	0	0	0	0	0	172.1	0	2	7	0	2	0
2014-11-03	Saudis considering Auto investments as it unwinds non-sharia holdings $F $GM $VW	saudis considering auto investments as it unwinds non-sharia holdings $f $gm $vw	saudis considering auto investments as it unwinds non-sharia holdings $f $gm $vw	0	neutral	0			2013-08-31	0	0	0	0	0	0	172.1	0	2	7	0	2	0
2014-10-29	$VW made eye opening ad... About texting and driving. Leading cause of vehicular deaths Please forward... _x000D_ _x000D_ https://www.youtube.com/embed/JHixeIr_6BM?rel=0&autoplay=1&iv_load_policy=3Ã‚Â Ã¢â‚¬Â¦	$vw made eye opening ad... about texting and driving. leading cause of vehicular deaths please forward... _x000D_ _x000D_	$vw made eye opening ad... about texting and driving. leading cause of vehicular deaths please forward... _x000D_ _x000D_	0	neutral	0			2013-09-01	0	0	0	0	0	0	172.1	0	2	7	0	2	0
2014-10-24	#Brazil $VW gets it.	#brazil $vw gets it.	#brazil $vw gets it.	0	neutral	0			2013-09-02	0	0	0	0	0	0	176.1	0	2	7	0	2	0
2014-09-29	$GPRO is the $VW of 2014, the short squeeze of the year	$gpro is the $vw of 2014, the short squeeze of the year	$gpro is the $vw of 2014, the short squeeze of the year	0.3	neutral	0			2013-09-03	0	0	0	0	0	0	171.25	0	2	7	0	2	0
2014-09-10	$SMCI Buy or Sell? Click here to find out if $SMCI is a buy hold or sell. Watching these stocks. $WFM $TBT $VW http://investorshangout.com/post/view?id=1974405Ã‚Â Ã¢â‚¬Â¦	$smci buy or sell? click here to find out if $smci is a buy hold or sell. watching these stocks. $wfm $tbt $vw	$smci buy or sell? click here to find out if $smci is a buy hold or sell. watching these stocks. $wfm $tbt $vw	0	neutral	0			2013-09-04	0	0	0	0	0	0	170	0	2	7	0	2	0
2014-07-24	@jimcramer $Z is leaving the station Jim, 9.5M shares short, $VW part 2?	@jimcramer $z is leaving the station jim, 9.5m shares short, $vw part 2?	@jimcramer $z is leaving the station jim, 9.5m shares short, $vw part 2?	0.3	neutral	0			2013-09-05	0	0	0	0	0	0	172	0	2	7	0	2	0
2014-06-04	$PBR $VALE $CVX $VW By 2040, Brazil' economy, as measured by middle class consumers, will be twice the size	$pbr $vale $cvx $vw by 2040, brazil' economy, as measured by middle class consumers, will be twice the size	$pbr $vale $cvx $vw by 2040, brazil' economy, as measured by middle class consumers, will be twice the size	0	neutral	0			2013-09-06	0	0	0	0	0	0	171.8	0	2	7	0	2	0
2014-03-18	A 10% bump on $SCVB would only represent one month of FCF for $VW http://on.wsj.com/PMhvU9	a 10% bump on $scvb would only represent one month of fcf for $vw	a 10% bump on $scvb would only represent one month of fcf for $vw	1	neutral	0			2013-09-07	0	0	0	0	0	0	171.8	0	2	7	0	2	0
2014-03-13	$VW:#Volkswagen still plans to increase its stake in JV with Chinese #FAW to 49% from currently 40%	$vw:#volkswagen still plans to increase its stake in jv with chinese #faw to 49% from currently 40%	$vw:#volkswagen still plans to increase its stake in jv with chinese #faw to 49% from currently 40%	0.2	neutral	0			2013-09-08	0	0	0	0	0	0	171.8	0	2	7	0	2	0
2014-02-20	UAW lost $VW vote because workers thought union "couldn't or wouldn't help themÃ¢â‚¬ï¿½: @SteveRattner http://yhoo.it/1c4TYlCÃ‚Â #UAWVW #tcot #tlot	uaw lost $vw vote because workers thought union "couldn't or wouldn't help them: @steverattner #uawvw #tcot #tlot	uaw lost $vw vote because workers thought union "couldn't or wouldn't help them: @steverattner #uawvw #tcot #tlot	0	neutral	0			2013-09-09	0	0	0	0	0	0	171	0	2	7	0	2	0
2014-02-14	Another Tesla ( $TSLA ) Model S Reportedly Caught Fire, another one under the hat ?? $SPy $INDU $IWM $GM $F $VW	another tesla ( $tsla ) model s reportedly caught fire, another one under the hat ?? $spy $indu $iwm $gm $f $vw	another tesla ( $tsla ) model s reportedly caught fire, another one under the hat ?? $spy $indu $iwm $gm $f $vw	0	neutral	0			2013-09-10	0	0	0	0	0	0	178.05	0	2	7	0	2	0
2014-02-02	Hedge Fund Elliott going after Mr #Porsche and Mr $VW http://spon.de/ad9svÃ‚Â #corporategovernance	hedge fund elliott going after mr #porsche and mr $vw #corporategovernance	hedge fund elliott going after mr #porsche and mr $vw #corporategovernance	0	neutral	0			2013-09-11	0	0	0	0	0	0	178.7	0	2	7	0	2	0
2014-01-10	@zzlangerhans @portefeuillefun PS: I thought $VW already markets something against that I think it's called "Porsche" or some such ...	@zzlangerhans @portefeuillefun ps: i thought $vw already markets something against that i think it's called "porsche" or some such ...	@zzlangerhans @portefeuillefun ps: i thought $vw already markets something against that i think it's called "porsche" or some such ...	0.5	neutral	0			2013-09-12	0	0	0	0	0	0	179.4	0	2	7	0	2	0
2013-10-28	Market Update: Non-Farm Payrolls, Chinese monetary policy, PMI updates, $Google, $Amazon, $Boeing, $Apple, $VW - http://tinyurl.com/o3zzd2a	market update: non-farm payrolls, chinese monetary policy, pmi updates, $google, $amazon, $boeing, $apple, $vw -	market update: non-farm payrolls, chinese monetary policy, pmi updates, $google, $amazon, $boeing, $apple, $vw -	0	neutral	0			2013-09-13	0	0	0	0	0	0	181.85	0	2	7	0	2	0
2013-09-16	Could the sleek, addictive 2014 VW Scirocco R cross the Atlantic if we beg? | THE AUTO 100 http://ow.ly/oUQ56Ã‚Â #VW $VW	could the sleek, addictive 2014 vw scirocco are cross the atlantic if we beg? | the auto 100 #vw $vw	could the sleek, addictive 2014 vw scirocco are cross the atlantic if we beg? | the auto 100 #vw $vw	0.45	neutral	0			2013-09-14	0	0	0	0	0	0	181.85	0	2	7	0	2	0
2013-07-11	We purchased about $5 million in investments today, including $CMCSA, $WFC, $VW, $VZ, and Village of Romeoville.	we purchased about $5 million in investments today, including $cmcsa, $wfc, $vw, $vz, and village of romeoville.	we purchased about $5 million in investments today, including $cmcsa, $wfc, $vw, $vz, and village of romeoville.	0	neutral	0			2013-09-15	0	0	0	0	0	0	181.85	0	2	7	0	2	0
2013-06-22	@kristadejesus when you ask some1 do u have $vw@G dey say https://twitter.com/therealyarnell/status/348670566875680768/photo/1pic.twitter.com/uHF8p8bjwh	@kristadejesus when you ask some1 do you have $vw@g dey say	@kristadejesus when you ask some1 do you have $vw@g dey say	0	neutral	0			2013-09-16	1	0	1	0	0	0	183.05	0	2	7	0	2	1
2013-04-24	If $VOD takes $100bn for 45% of $VW wireless, they are actually dumber than I think they are, which almost isn't possible	if $vod takes $100bn for 45% of $vw wireless, they are actually dumber than i think they are, which almost isn't possible	if $vod takes $100bn for 45% of $vw wireless, they are actually dumber than i think they are, which almost isn't possible	0.55	neutral	0			2013-09-17	0	0	0	0	0	0	180.25	0	2	7	0	2	0
2013-03-26	A peak at the $200,500 $VW #Bentley. Video report coming soon @ReutersTVpic.twitter.com/wkBJI0Vh6H	a peak at the $200,500 $vw #bentley. video report coming soon @reuterstvpic.twitter.com/wkbji0vh6h	a peak at the $200,500 $vw #bentley. video report coming soon @reuterstvpic.twitter.com/wkbji0vh6h	0	neutral	0			2013-09-18	0	0	0	0	0	0	181.05	0	2	7	0	2	0
2013-03-20	RT @Reuters_Biz: Exclusive: German union chief to VW Tennessee workers - Join UAW http://reut.rs/13cNgdJÃ‚Â Think not $VW	rt @reuters_biz: exclusive: german union chief to vw tennessee workers - join uaw think not $vw	rt @reuters_biz: exclusive: german union chief to vw tennessee workers - join uaw think not $vw	0	neutral	0			2013-09-19	0	0	0	0	0	0	177.25	0	2	7	0	2	0
2013-01-24	Toxic smog in #Beijing fueling #auto sales for $GM, $VW http://bloom.bg/UUMgndÃ‚Â #China	toxic smog in #beijing fueling #auto sales for $gm, $vw #china	toxic smog in #beijing fueling #auto sales for $gm, $vw #china	0	neutral	0			2013-09-20	0	0	0	0	0	0	173.3	0	2	7	0	2	0
2012-09-12	Commerzbank & Volkswagen; largest % movers for #German market today.$DAX $CBK $DAX $VW	commerzbank & volkswagen; largest % movers for #german market today.$dax $cbk $dax $vw	commerzbank & volkswagen; largest % movers for #german market today.$dax $cbk $dax $vw	0	neutral	0			2013-09-21	0	0	0	0	0	0	173.3	0	2	7	0	2	0
2012-08-01	viral advertising http://www.youtube.com/watch?v=gDZyKZ8M8RUÃ‚Â Ã¢â‚¬Â¦ $VW /via @screengui_de	viral advertising $vw /via @screengui_de	viral advertising $vw /via @screengui_de	0	neutral	0			2013-09-22	0	0	0	0	0	0	173.3	0	2	7	0	2	0
2012-07-07	Got it jumpin like Criss Cross. Mismatchin, no JIG $VW.	got it jumpin like criss cross. mismatchin, no jig $vw.	got it jumpin like criss cross. mismatchin, no jig $vw.	0	neutral	0			2013-09-23	0	0	0	0	0	0	173.55	0	2	7	0	2	0
2012-06-27	Toyota: As Indestructible as Their Trucks $TM $HMC $VW $GM $NKY $AAPL $F http://icont.ac/18rPrÃ‚Â #topgear	toyota: as indestructible as their trucks $tm $hmc $vw $gm $nky $aapl $f #topgear	toyota: as indestructible as their trucks $tm $hmc $vw $gm $nky $aapl $f #topgear	0	neutral	0			2013-09-24	0	0	0	0	0	0	175.3	0	2	7	0	2	0
2012-06-26	Toyota: As Indestructible as Their Trucks $TM $HMC $VW $GM $NKY $AAPL $F http://icont.ac/18jyU	toyota: as indestructible as their trucks $tm $hmc $vw $gm $nky $aapl $f	toyota: as indestructible as their trucks $tm $hmc $vw $gm $nky $aapl $f	0	neutral	0			2013-09-25	0	0	0	0	0	0	175.9	0	2	7	0	2	0
2012-06-26	Toyota: As Indestructible as Their Trucks $TM $HMC $VW $GM $NKY $AAPL $F http://icont.ac/18fg5Ã‚Â #topgear	toyota: as indestructible as their trucks $tm $hmc $vw $gm $nky $aapl $f #topgear	toyota: as indestructible as their trucks $tm $hmc $vw $gm $nky $aapl $f #topgear	0	neutral	0			2013-09-26	0	0	0	0	0	0	174.55	0	2	7	0	2	0
2012-06-26	Toyota: As Indestructible as Their Trucks $TM $HMC $VW $GM $NKY $AAPL $F http://icont.ac/18eLC	toyota: as indestructible as their trucks $tm $hmc $vw $gm $nky $aapl $f	toyota: as indestructible as their trucks $tm $hmc $vw $gm $nky $aapl $f	0	neutral	0			2013-09-27	0	0	0	0	0	0	174.55	0	2	7	0	2	0
2012-05-25	$BMW $AUDI Porsche, $VW will beat out Mercedes, and rest of Japanese luxury. Already happened in CHINA! @Lebeaucarnews @carlquintanilla	$bmw $audi porsche, $vw will beat out mercedes, and rest of japanese luxury. already happened in china! @lebeaucarnews @carlquintanilla	$bmw $audi porsche, $vw will beat out mercedes, and rest of japanese luxury. already happened in china! @lebeaucarnews @carlquintanilla	0	neutral	0			2013-09-28	1	1	0	0	0	0	174.55	0	2	6	-1	1	1
2015-10-13	$GM Europe is the clear winner in he political unravelling of $VW . But are Vauxhall diesels any cleaner? Not really.	$gm europe is the clear winner in he political unravelling of $vw . but are vauxhall diesels any cleaner? not really.	$gm europe is the clear winner in he political unravelling of $vw . but are vauxhall diesels any cleaner? not really.	0.227778	neutral	4.62593e-18			2013-09-29	0	0	0	0	0	0	174.55	0	2	6	0	2	0
2015-09-24	@CGrantWSJ $VW doesn't have a program to make bad news into good news?	@cgrantwsj $vw doesn't have a program to make bad news into good news?	@cgrantwsj $vw doesn't have a program to make bad news into good news?	0.633333	neutral	5.55112e-17			2013-09-30	0	0	0	0	0	0	174.25	0	2	6	0	2	0
2015-09-23	VW CEO Winterkorn and Martin Shkreli live by the same creed "I am not aware of any wrongdoing on my part" #TuringPharmaceuticals $VW	vw ceo winterkorn and martin shkreli live by the same creed "i am not aware of any wrongdoing on my part" #turingpharmaceuticals $vw	vw ceo winterkorn and martin shkreli live by the same creed "i am not aware of any wrongdoing on my part" #turingpharmaceuticals $vw	0.291667	neutral	0.00378788			2013-10-01	0	0	0	0	0	0	174.95	0	2	6	0	2	0
2018-06-21	$vw $dai volkswagen & daimler.. these are absolute buy levels.. what retail does not realize is that these valuations are already massivley depressed as it is. Daimler slight profit warning comes on the back of a multi all time record year! all is priced in.. BUY!	$vw $dai volkswagen & daimler.. these are absolute buy levels.. what retail does not realize is that these valuations are already massivley depressed as it is. daimler slight profit warning comes on the back of a multi all time record year! all is priced in.. buy!	$vw $dai volkswagen & daimler.. these are absolute buy levels.. what retail does not realize is that these valuations are already massivley depressed as it is. daimler slight profit warning comes on the back of a multi all time record year! all is priced in.. buy!	0.355556	neutral	0.0111111			2013-10-02	0	0	0	0	0	0	171	0	2	6	0	2	0
2015-10-16	.@CNBCnow I'm sure he wouldn't mind stepping in. He could also reduce $UAL aircrafts emission by half, at least $VW pic.twitter.com/1Vv22N10cF	.@cnbcnow i'm sure he wouldn't mind stepping in. he could also reduce $ual aircrafts emission by half, at least $vw pic.twitter.com/1vv22n10cf	.@cnbcnow i'm sure he wouldn't mind stepping in. he could also reduce $ual aircrafts emission by half, at least $vw pic.twitter.com/1vv22n10cf	0.485185	neutral	0.0111111			2013-10-03	0	0	0	0	0	0	171	0	2	6	0	2	0
2018-11-27	Not about Capitalism, it's about technology. Electrical Vehicles have matured & will make up 50% of total sales by 2025, 50% of plants for making ICE vehicles will be closed & new plants for making EVs have to be built. $VW is investing $70 Billion for #EV, $GM needs to follow	not about capitalism, it's about technology. electrical vehicles have matured & will make up 50% of total sales by 2025, 50% of plants for making ice vehicles will be closed & new plants for making evs have to be built. $vw is investing $70 billion for #ev, $gm needs to follow	not about capitalism, it's about technology. electrical vehicles have matured & will make up 50% of total sales by 2025, 50% of plants for making ice vehicles will be closed & new plants for making evs have to be built. $vw is investing $70 billion for #ev, $gm needs to follow	0.434848	neutral	0.0121212			2013-10-04	0	0	0	0	0	0	168.1	0	2	6	0	2	0
2017-12-26	I still expect $VW to buy $NAV; as I said to @CrainsChicago 4/8/17 cited today by @FreightWaves_x000D_ "Any deal to acquire $NAV would amount to pocket change for $VW...VW is only waiting now for NAV to get its debt down and cash earnings up before they integrate all their operations." https://twitter.com/FreightWaves/status/945715209250930688Ã‚Â Ã¢â‚¬Â¦ VW wants to be the biggest auto manufactur…	i still expect $vw to buy $nav; as i said to @crainschicago 4/8/17 cited today by @freightwaves_x000D_ "any deal to acquire $nav would amount to pocket change for $vw...vw is only waiting now for nav to get its debt down and cash earnings up before they integrate all their operations." vw wants to be the biggest auto manufacturer in the world. will they buy navistar?_x000D_	i still expect $vw to buy $nav; as i said to @crainschicago 4/8/17 cited today by @freightwaves_x000D_ "any deal to acquire $nav would amount to pocket change for $vw...vw is only waiting now for nav to get its debt down and cash earnings up before they integrate all their operations." vw wants to be the biggest auto manufacturer in the world. will they buy navistar?_x000D_	0.462963	neutral	0.0148148			2013-10-05	0	0	0	0	0	0	168.1	0	2	6	0	2	0
2014-08-01	$VW $F $MT $VALE Auto Sales in Brazil expected to rebound to all time highs in 2015. Beginning of turnaround seen in new job want ads,	$vw $f $mt $vale auto sales in brazil expected to rebound to all time highs in 2015. beginning of turnaround seen in new job want ads,	$vw $f $mt $vale auto sales in brazil expected to rebound to all time highs in 2015. beginning of turnaround seen in new job want ads,	0.427273	neutral	0.0181818			2013-10-06	0	0	0	0	0	0	168.1	0	2	6	0	2	0
2014-08-13	$F Demand for Aluminum for F-150 trucks to move to other vehicles fon steadily improving Auto demand $X $AA $GM $VW $MT Steel and Al to rise	$f demand for aluminum for f-150 trucks to move to other vehicles fon steadily improving auto demand $x $aa $gm $vw $mt steel and al to rise	$f demand for aluminum for f-150 trucks to move to other vehicles fon steadily improving auto demand $x $aa $gm $vw $mt steel and al to rise	0.4375	neutral	0.0208333			2013-10-07	0	0	0	0	0	0	170.3	0	2	6	0	2	0
2015-10-09	$VW If fuel economy in a diesel goes down, real emissions go up. What is the EPA thinking?? Matter is neither created nor destroyed	$vw if fuel economy in a diesel goes down, real emissions go up. what is the epa thinking?? matter is neither created nor destroyed	$vw if fuel economy in a diesel goes down, real emissions go up. what is the epa thinking?? matter is neither created nor destroyed	0.294444	neutral	0.0222222			2013-10-08	0	0	0	0	0	0	169.1	0	2	6	0	2	0
2015-10-13	Golden Week no More- China brings out the bears $Glen $VW $BARC_x000D_ http://www.londoncapitalgroup.com/golden-week-no-more-china-brings-out-bearsÃ‚Â Ã¢â‚¬Â¦	golden week no more- china brings out the bears $glen $vw $barc_x000D_	golden week no more- china brings out the bears $glen $vw $barc_x000D_	0.5	neutral	0.025			2013-10-09	0	0	0	0	0	0	169.7	0	2	6	0	2	0
2015-09-24	@TOIBusiness that's funny. Moef and PCBs are dead and abused in India and they 'probe' $vw? @PrakashJavdekar	@toibusiness that's funny. moef and pcbs are dead and abused in india and they 'probe' $vw? @prakashjavdekar	@toibusiness that's funny. moef and pcbs are dead and abused in india and they 'probe' $vw? @prakashjavdekar	0.7	neutral	0.025			2013-10-10	0	0	0	0	0	0	174.05	0	2	6	0	2	0
2015-09-22	4th largest company in Eurozone, largest in Germany, nearly 600K employees.. seems like the most corrupt corporate scandal since Enron? $VW	4th largest company in eurozone, largest in germany, nearly 600k employees.. seems like the most corrupt corporate scandal since enron? $vw	4th largest company in eurozone, largest in germany, nearly 600k employees.. seems like the most corrupt corporate scandal since enron? $vw	0.475	neutral	0.025			2013-10-11	0	0	0	0	0	0	175.2	0	2	6	0	2	0
2016-01-22	With Ã¢â‚¬Å“MavenÃ¢â‚¬ï¿½ Is General Motors Driving Into The Future? http://bit.ly/1WBqAvjÃ‚Â by Trefis Team $GM $F $VW	with maven is general motors driving into the future? by trefis team $gm $f $vw	with maven is general motors driving into the future? by trefis team $gm $f $vw	0.3125	neutral	0.025			2013-10-12	0	0	0	0	0	0	175.2	0	2	6	0	2	0
2016-01-06	General Motors Invests In Ride Sharing: Is This The Future Of Automakers ? http://tref.is/1PNDUfbÃ‚Â by Trefis Team $GM $VW $F	general motors invests in ride sharing: is this the future of automakers ? by trefis team $gm $vw $f	general motors invests in ride sharing: is this the future of automakers ? by trefis team $gm $vw $f	0.3125	neutral	0.025			2013-10-13	0	0	0	0	0	0	175.2	0	2	6	0	2	0
2015-11-17	How China Is Key For General MotorsÃ¢â‚¬â„¢ Growth? http://bit.ly/1WXkzNpÃ‚Â by Trefis Team $GM $VW $TM	how china is key for general motors growth? by trefis team $gm $vw $tm	how china is key for general motors growth? by trefis team $gm $vw $tm	0.75	neutral	0.025			2013-10-14	0	0	0	0	0	0	175.45	0	2	6	0	2	0
2017-01-12	VW _x000D_ Fiat Chyrsler_x000D_ Renault_x000D_ Audi_x000D_ Suzuki_x000D_ This is what happens when people don't go to jail. Fraud of epic proportions. LOCK EM UP!! $VW $FCAU	vw _x000D_ fiat chyrsler_x000D_ renault_x000D_ audi_x000D_ suzuki_x000D_ this is what happens when people don't go to jail. fraud of epic proportions. lock em up!! $vw $fcau	vw _x000D_ fiat chyrsler_x000D_ renault_x000D_ audi_x000D_ suzuki_x000D_ this is what happens when people don't go to jail. fraud of epic proportions. lock em up!! $vw $fcau	0.2	neutral	0.028125			2013-10-15	0	0	0	0	0	0	176	0	2	6	0	2	0
2018-07-24	as expected autos making a move! $vw $vow anything below 160 e is a steal!https://twitter.com/AleksDudic01/status/1021328357970141184Ã‚Â Ã¢â‚¬Â¦ $VW $vow you will see there is a auto deal on the table this week and smart money knows it..	as expected autos making a move! $vw $vow anything below 160 e is a steal! $vw $vow you will see there is a auto deal on the table this week and smart money knows it..	as expected autos making a move! $vw $vow anything below 160 e is a steal! $vw $vow you will see there is a auto deal on the table this week and smart money knows it..	0.521429	neutral	0.0290179			2013-10-16	0	0	0	0	0	0	176.9	0	2	6	0	2	0
2018-11-15	He didn't seem to know much about the history of car stocks. A few accounts managed the Volkswagen account one of the major ones being Porsche. $VW was on its way down and Porsche said it wasn't buying anymore. A little while later it was revealed Porsche bought up more of the	he didn't seem to know much about the history of car stocks. a few accounts managed the volkswagen account one of the major ones being porsche. $vw was on its way down and porsche said it wasn't buying anymore. a little while later it was revealed porsche bought up more of the	he didn't seem to know much about the history of car stocks. a few accounts managed the volkswagen account one of the major ones being porsche. $vw was on its way down and porsche said it wasn't buying anymore. a little while later it was revealed porsche bought up more of the	0.298413	neutral	0.0313492			2013-10-17	0	0	0	0	0	0	177.1	0	2	6	0	2	0
2018-11-19	A good general primer on whatÃ¢â‚¬â„¢s going on in the battery market but VERY questionable commentary on the value & strategic importance of #lithium reserves in #Qinghai. $BYD #Panasonic #CATL $TSLA #LG #Samsung $TM $BMW $VW @GanfengLithiumhttps://asia.nikkei.com/Spotlight/Cover-Story/Battery-wars-Japan-and-South-Korea-battle-China-for-future-of-EVsÃ‚Â Ã¢â‚¬Â¦	a good general primer on whats going on in the battery market but very questionable commentary on the value & strategic importance of #lithium reserves in #qinghai. $byd #panasonic #catl $tsla #lg #samsung $tm $bmw $vw @ganfenglithium	a good general primer on whats going on in the battery market but very questionable commentary on the value & strategic importance of #lithium reserves in #qinghai. $byd #panasonic #catl $tsla #lg #samsung $tm $bmw $vw @ganfenglithium	0.7	neutral	0.0333333			2013-10-18	0	0	0	0	0	0	176.5	0	2	6	0	2	0
2016-10-25	interesting Rd on board might be blamed later #Germany Ã¢â‚¬â„¢s @VW #VW Probe HasnÃ¢â‚¬â„¢t Implicated , #corpgov $VW https://apple.news/AUHeX2qNjT_OBra4CnnMrhwÃ‚Â Ã¢â‚¬Â¦	interesting rd on board might be blamed later #germany s @vw #vw probe hasnt implicated , #corpgov $vw	interesting rd on board might be blamed later #germany s @vw #vw probe hasnt implicated , #corpgov $vw	0.333333	neutral	0.0333333			2013-10-19	0	0	0	0	0	0	176.5	0	2	6	0	2	0
2016-10-25	#TuesdayMotivation Stop The corrupt MEDIA from sugarcoating CORP. FRAUD. Scandals are office affairs, not crimes against consumers. $VW https://twitter.com/ReutersBiz/status/790993436254081024Ã‚Â Ã¢â‚¬Â¦ U.S. judge approves $14.7 billion deal in VW diesel scandal, in one of biggest corporate settlements of any kind: http://reut.rs/2dTv8PPÃ‚Â pic.twitter.com/UJVzwspXyz	#tuesdaymotivation stop the corrupt media from sugarcoating corp. fraud. scandals are office affairs, not crimes against consumers. $vw you.s. judge approves $14.7 billion deal in vw diesel scandal, in one of biggest corporate settlements of any kind: pic.twitter.com/ujvzwspxyz	#tuesdaymotivation stop the corrupt media from sugarcoating corp. fraud. scandals are office affairs, not crimes against consumers. $vw you.s. judge approves $14.7 billion deal in vw diesel scandal, in one of biggest corporate settlements of any kind: pic.twitter.com/ujvzwspxyz	0.633333	neutral	0.0333333			2013-10-20	0	0	0	0	0	0	176.5	0	2	6	0	2	0
2018-11-27	REPORT RECOMMENDS 25% TARIFF RATE ON ALL EU AUTO IMPORTS; CANADA & MEXICO AUTO IMPORTS EXEMPT *** *TRUMP MAY IMPOSE AUTO TARIFFS AS EARLY AS NEXT WEEK: GERMAN MAGAZINE_x000D_ #AUTO $F $TSLA $GM $VW	report recommends 25% tariff rate on all eu auto imports; canada & mexico auto imports exempt *** *trump may impose auto tariffs as early as next week: german magazine_x000D_ #auto $f $tsla $gm $vw	report recommends 25% tariff rate on all eu auto imports; canada & mexico auto imports exempt *** *trump may impose auto tariffs as early as next week: german magazine_x000D_ #auto $f $tsla $gm $vw	0.1	neutral	0.0333333			2013-10-21	0	0	0	0	0	0	176.9	0	2	6	0	2	0
2018-05-14	$vw dax near 13,000. its make or break time for VW.. either 180 plus or back to 160/ 155 level!! these price targets well above 200 that we have now for a year need to start to materialze eventualy.	$vw dax near 13,000. its make or break time for vw.. either 180 plus or back to 160/ 155 level!! these price targets well above 200 that we have now for a year need to start to materialze eventualy.	$vw dax near 13,000. its make or break time for vw.. either 180 plus or back to 160/ 155 level!! these price targets well above 200 that we have now for a year need to start to materialze eventualy.	0.166667	neutral	0.0333333			2013-10-22	0	0	0	0	0	0	177.15	0	2	6	0	2	0
2017-11-26	Worth running this article through a translate app. Highlights the battery raw materials shortage including #lithium $VW $BMW https://www.welt.de/wirtschaft/article170960155/Die-gefaehrliche-Nebenwirkung-des-E-Auto-Booms.html&wtmc=socialmedia.twitter.shared.webÃ‚Â Ã¢â‚¬Â¦ @VWGroup	worth running this article through a translate app. highlights the battery raw materials shortage including #lithium $vw $bmw @vwgroup	worth running this article through a translate app. highlights the battery raw materials shortage including #lithium $vw $bmw @vwgroup	0.280769	neutral	0.0346154			2013-10-23	0	0	0	0	0	0	176.1	0	2	6	0	2	0
2017-11-18	Yours as long as afford number frequencies bandwidth @FCC_Group records clearly shows $vw space limitED 1-888-877-800-0 #expertisematter merit technology ingredient matter 333-33-3333 sub net admins #thebest #maga $mgmt standards @ibmwatson .us real world #science @HUMANa @intel	yours as long as afford number frequencies bandwidth @fcc_group records clearly shows $vw space limited 1-888-877-800-0 #expertisematter merit technology ingredient matter 333-33-3333 sub net admins #thebest #maga $mgmt standards @ibmwatson .us real world #science @humana @intel	yours as long as afford number frequencies bandwidth @fcc_group records clearly shows $vw space limited 1-888-877-800-0 #expertisematter merit technology ingredient matter 333-33-3333 sub net admins #thebest #maga $mgmt standards @ibmwatson .us real world #science @humana @intel	0.245238	neutral	0.0357143			2013-10-24	0	0	0	0	0	0	177.55	0	2	6	0	2	0
2018-10-10	In other words: 'Screw the health of everyone in Europe, we will continue diesel-poisoning everyone, because we want to keep our freaking dividends on $VW and $BMW stocks.' Germany and Visegrad, really??	in other words: 'screw the health of everyone in europe, we will continue diesel-poisoning everyone, because we want to keep our freaking dividends on $vw and $bmw stocks.' germany and visegrad, really??	in other words: 'screw the health of everyone in europe, we will continue diesel-poisoning everyone, because we want to keep our freaking dividends on $vw and $bmw stocks.' germany and visegrad, really??	0.2875	neutral	0.0375			2013-10-25	0	0	0	0	0	0	176.5	0	2	6	0	2	0
2018-08-25	It says $VW and other large automakers approached @elonmusk for a buyout of $TSLA but he didn't take it because of #DieselGate and gigafactory location demands.pic.twitter.com/ibCGPiVrLD	it says $vw and other large automakers approached @elonmusk for a buyout of $tsla but he didn't take it because of #dieselgate and gigafactory location demands.pic.twitter.com/ibcgpivrld	it says $vw and other large automakers approached @elonmusk for a buyout of $tsla but he didn't take it because of #dieselgate and gigafactory location demands.pic.twitter.com/ibcgpivrld	0.401786	neutral	0.0446429			2013-10-26	0	0	0	0	0	0	176.5	0	2	6	0	2	0
2015-10-01	It shows you how easy the #emmission tests are to pass - hard to believe its only $VW in this era of #corporategreed https://twitter.com/MarkThorned/status/649551788237000704Ã‚Â Ã¢â‚¬Â¦	it shows you how easy the #emmission tests are to pass - hard to believe its only $vw in this era of #corporategreed	it shows you how easy the #emmission tests are to pass - hard to believe its only $vw in this era of #corporategreed	0.791667	neutral	0.0472222			2013-10-27	0	0	0	0	0	0	176.5	0	2	6	0	2	0
2015-10-22	@SRuhle If $VW fuel efficiency is 24% worse with emission system in place, HOW is that better for the environment...	@sruhle if $vw fuel efficiency is 24% worse with emission system in place, how is that better for the environment...	@sruhle if $vw fuel efficiency is 24% worse with emission system in place, how is that better for the environment...	0.55	neutral	0.05			2013-10-28	2	0	2	0	0	0	174.25	0	2	6	0	2	2
2018-07-27	I think this whole thought process is flawed. More EVs arent competition to $TSLA but to legacy ICE automakers such as $VW, $GM and $F.	i think this whole thought process is flawed. more evs arent competition to $tsla but to legacy ice automakers such as $vw, $gm and $f.	i think this whole thought process is flawed. more evs arent competition to $tsla but to legacy ice automakers such as $vw, $gm and $f.	0.475	neutral	0.05			2013-10-29	0	0	0	0	0	0	174.85	0	2	6	0	2	0
2017-06-07	Where is this ending? Comparing nÃ‚Â° of sales of $vw and $tsla and their market cap._x000D_ Latter is FAR overbought but keeps goingÃ¢â‚¬Â¦	where is this ending? comparing n of sales of $vw and $tsla and their market cap._x000D_ latter is far overbought but keeps going	where is this ending? comparing n of sales of $vw and $tsla and their market cap._x000D_ latter is far overbought but keeps going	0.5	neutral	0.05			2013-10-30	0	0	0	0	0	0	183.5	0	2	6	0	2	0
2016-09-21	Germany doesn't do class action. Investor lawsuits however, are a different story. $VW http://www.bloomberg.com/news/articles/2016-09-21/vw-investors-sue-for-8-2-billion-euros-in-germany-over-dieselÃ‚Â Ã¢â‚¬Â¦	germany doesn't do class action. investor lawsuits however, are a different story. $vw	germany doesn't do class action. investor lawsuits however, are a different story. $vw	0.35	neutral	0.05			2013-10-31	0	0	0	0	0	0	187.2	0	2	6	0	2	0
2016-07-20	$VW decided to use cheating software to turn off emissions filtering systems in diesel cars as far back as 1999 http://tinyurl.com/jth3nox	$vw decided to use cheating software to turn off emissions filtering systems in diesel cars as far back as 1999	$vw decided to use cheating software to turn off emissions filtering systems in diesel cars as far back as 1999	0.5	neutral	0.05			2013-11-01	0	0	0	0	0	0	188.45	0	2	6	0	2	0
2018-11-16	But clearly $VW is planning to build MEB #EV in #USA. And collaborating with Ford $F in commercial vehicles...https://twitter.com/PatrickMcGee_/status/1063431599897960448Ã‚Â Ã¢â‚¬Â¦ VW CEO Diess says VW hasnÃ¢â‚¬â„¢t decided where to build an MEB (EV) plant in the US.	but clearly $vw is planning to build meb #ev in #usa. and collaborating with ford $f in commercial vehicles... vw ceo diess says vw hasnt decided where to build an meb (ev) plant in the us.	but clearly $vw is planning to build meb #ev in #usa. and collaborating with ford $f in commercial vehicles... vw ceo diess says vw hasnt decided where to build an meb (ev) plant in the us.	0.191667	neutral	0.05			2013-11-02	0	0	0	0	0	0	188.45	0	2	6	0	2	0
2016-09-20	$DAX I know we all chase index and global economy, but sometimes I wonder, do we really want to be long $VW $DB i.e. $DAX ?	$dax i know we all chase index and global economy, but sometimes i wonder, do we really want to be long $vw $db i.e. $dax ?	$dax i know we all chase index and global economy, but sometimes i wonder, do we really want to be long $vw $db i.e. $dax ?	0.2	neutral	0.05			2013-11-03	0	0	0	0	0	0	188.45	0	2	6	0	2	0
2017-09-28	Atlantic Investment Management, Inc.Ã‚Â Alex Roepers: Tesla $TSLA EV/vehicle is 50x that of General Motors $GM, Volkswagen $VW #Legends4Legends	atlantic investment management, inc.alex roepers: tesla $tsla ev/vehicle is 50x that of general motors $gm, volkswagen $vw #legends4legends	atlantic investment management, inc.alex roepers: tesla $tsla ev/vehicle is 50x that of general motors $gm, volkswagen $vw #legends4legends	0.5	neutral	0.05			2013-11-04	0	0	0	0	0	0	192	0	2	6	0	2	0
2016-03-11	Should General MotorsÃ¢â‚¬â„¢ Decline In February Sales Be A Cause For Concern? http://tref.is/1P4grB9Ã‚Â by Trefis Team $GM $F $VW	should general motors decline in february sales be a cause for concern? by trefis team $gm $f $vw	should general motors decline in february sales be a cause for concern? by trefis team $gm $f $vw	0.5	neutral	0.05			2013-11-05	0	0	0	0	0	0	190.9	0	2	6	0	2	0
2016-02-26	Why Is General Motors Re-Evaluating Its Prospects In Brazil? http://bit.ly/1oN1S04Ã‚Â by Trefis Team $GM $VW $F	why is general motors re-evaluating its prospects in brazil? by trefis team $gm $vw $f	why is general motors re-evaluating its prospects in brazil? by trefis team $gm $vw $f	0.5	neutral	0.05			2013-11-06	0	0	0	0	0	0	191.1	0	2	6	0	2	0
2015-10-06	How General Motors Can Benefit From The Volkswagen Scandal? http://tref.is/1VBKjOJÃ‚Â by Trefis Team $GM $VW $TTM	how general motors can benefit from the volkswagen scandal? by trefis team $gm $vw $ttm	how general motors can benefit from the volkswagen scandal? by trefis team $gm $vw $ttm	0.5	neutral	0.05			2013-11-07	1	1	0	0	0	0	193.1	0	2	5	-1	1	1
2013-04-01	If you're a foreign company being criticized by the Chinese government ($AAPL, $VW, $YUM), you're doing something right. Badge of honor.	if you're a foreign company being criticized by the chinese government ($aapl, $vw, $yum), you're doing something right. badge of honor.	if you're a foreign company being criticized by the chinese government ($aapl, $vw, $yum), you're doing something right. badge of honor.	0.220238	neutral	0.0535714			2013-11-08	0	0	0	0	0	0	192.35	0	2	5	0	2	0
2018-04-16	$DB 14.34 $VW 204.00 (SWX) "DeutscheÃ¢â‚¬â„¢s supervisory board was once an emblem of German industrial might. Go back 15 years, and half a dozen mighty industrialists dominated.Ã¢â‚¬ï¿½ @patrickjenkins_	$db 14.34 $vw 204.00 (swx) "deutsches supervisory board was once an emblem of german industrial might. go back 15 years, and half a dozen mighty industrialists dominated. @patrickjenkins_	$db 14.34 $vw 204.00 (swx) "deutsches supervisory board was once an emblem of german industrial might. go back 15 years, and half a dozen mighty industrialists dominated. @patrickjenkins_	0.266667	neutral	0.0583333			2013-11-09	0	0	0	0	0	0	192.35	0	2	5	0	2	0
2015-09-22	So, tell me why $VW's crash, directly due to bad actors, causes $AAPL, the worlds best co (with a PE of 13), to be sold off. #YouAreAllDumb	so, tell me why $vw's crash, directly due to bad actors, causes $aapl, the worlds best co (with a pe of 13), to be sold off. #youarealldumb	so, tell me why $vw's crash, directly due to bad actors, causes $aapl, the worlds best co (with a pe of 13), to be sold off. #youarealldumb	0.447222	neutral	0.0583333			2013-11-10	0	0	0	0	0	0	192.35	0	2	5	0	2	0
2018-06-16	$vw 1 bill euro settlment with germany is another milestone. only issue preventing this going much higher possible US tarrif on autos into US.despite all headwins VW reporting record after record. The shared platform they have between the VW brands is next to non in the industry.	$vw 1 bill euro settlment with germany is another milestone. only issue preventing this going much higher possible us tarrif on autos into us.despite all headwins vw reporting record after record. the shared platform they have between the vw brands is next to non in the industry.	$vw 1 bill euro settlment with germany is another milestone. only issue preventing this going much higher possible us tarrif on autos into us.despite all headwins vw reporting record after record. the shared platform they have between the vw brands is next to non in the industry.	0.625	neutral	0.0625			2013-11-11	0	0	0	0	0	0	191.05	0	2	5	0	2	0
2015-01-13	RT TheStreet: Thousands in Brazil's biggest city have blocked a major highway to protest the firing of 800 $VW a... http://buff.ly/1ImdPxW	rt thestreet: thousands in brazil's biggest city have blocked a major highway to protest the firing of 800 $vw a...	rt thestreet: thousands in brazil's biggest city have blocked a major highway to protest the firing of 800 $vw a...	0.5	neutral	0.0625			2013-11-12	0	0	0	0	0	0	190.8	0	2	5	0	2	0
2015-01-13	Thousands in Brazil's biggest city have blocked a major highway to protest the firing of 800 $VW autoworkers http://buff.ly/1ImdPxW	thousands in brazil's biggest city have blocked a major highway to protest the firing of 800 $vw autoworkers	thousands in brazil's biggest city have blocked a major highway to protest the firing of 800 $vw autoworkers	0.5	neutral	0.0625			2013-11-13	0	0	0	0	0	0	190.75	0	2	5	0	2	0
2017-11-01	$vw $dai exact dejavu from 2016. Both stocks down & sideways & down the ENTIRE freaking year. All significant upside made in a week or two.	$vw $dai exact dejavu from 2016. both stocks down & sideways & down the entire freaking year. all significant upside made in a week or two.	$vw $dai exact dejavu from 2016. both stocks down & sideways & down the entire freaking year. all significant upside made in a week or two.	0.465556	neutral	0.0627778			2013-11-14	0	0	0	0	0	0	193.3	0	2	5	0	2	0
2018-08-26	$VW was ready to put up $30B???_x000D_ $VW ENTIRE MKT CAP IS ONLY $39B!! #charade	$vw was ready to put up $30b???_x000D_ $vw entire mkt cap is only $39b!! #charade	$vw was ready to put up $30b???_x000D_ $vw entire mkt cap is only $39b!! #charade	0.708333	neutral	0.0666667			2013-11-15	0	0	0	0	0	0	194.5	0	2	5	0	2	0
2016-04-20	$VW $F $GM The EPA wants to fine the auto industry because Diesel fuel is dirty. .goods transport relies on diesel How logical is that?	$vw $f $gm the epa wants to fine the auto industry because diesel fuel is dirty. .goods transport relies on diesel how logical is that?	$vw $f $gm the epa wants to fine the auto industry because diesel fuel is dirty. .goods transport relies on diesel how logical is that?	0.4125	neutral	0.0666667			2013-11-16	0	0	0	0	0	0	194.5	0	2	5	0	2	0
2019-01-14	$VW #Volkswagen _x000D_ Is building a #ecar production plant in #USA_x000D_ #lithium #cobalt #electriccar #ElectricVehicles #eTruck_x000D_ #eCar #ASX #TSX #ausbiz #supercars #luxurycars #FutureCarshttps://twitter.com/JoseLazuen/status/1084863673263374339Ã‚Â Ã¢â‚¬Â¦ #Volkswagen announces new #EV plant in Tennessee, USA. Production will start in 2022 using the MEB platform. VW's proprietary chargin…	$vw #volkswagen _x000D_ is building a #ecar production plant in #usa_x000D_ #lithium #cobalt #electriccar #electricvehicles #etruck_x000D_ #ecar #asx #tsx #ausbiz #supercars #luxurycars #futurecars #volkswagen announces new #ev plant in tennessee, usa. production will start in 2022 using the meb platform. vw's proprietary charging company electrify america, will help overall ev sales. news about …	$vw #volkswagen _x000D_ is building a #ecar production plant in #usa_x000D_ #lithium #cobalt #electriccar #electricvehicles #etruck_x000D_ #ecar #asx #tsx #ausbiz #supercars #luxurycars #futurecars #volkswagen announces new #ev plant in tennessee, usa. production will start in 2022 using the meb platform. vw's proprietary charging company electrify america, will help overall ev sales. news about …	0.227273	neutral	0.0681818			2013-11-17	0	0	0	0	0	0	194.5	0	2	5	0	2	0
2016-03-18	@nanexllc biggest market manipulation of the century - $VW short squeeze - goes unpunished... the world we live in https://www.tagesschau.de/eilmeldung/eilmeldung-869.htmlÃ‚Â Ã¢â‚¬Â¦	@nanexllc biggest market manipulation of the century - $vw short squeeze - goes unpunished... the world we live in	@nanexllc biggest market manipulation of the century - $vw short squeeze - goes unpunished... the world we live in	0.4	neutral	0.0681818			2013-11-18	0	0	0	0	0	0	195.15	0	2	5	0	2	0
2016-01-11	$VW currently trading +3% after CEO says new catalytic converter system could bring 430k rigged cars in US in line with emissions standards	$vw currently trading +3% after ceo says new catalytic converter system could bring 430k rigged cars in us in line with emissions standards	$vw currently trading +3% after ceo says new catalytic converter system could bring 430k rigged cars in us in line with emissions standards	0.427273	neutral	0.0681818			2013-11-19	0	0	0	0	0	0	195.1	0	2	5	0	2	0
2015-10-06	Party ends at VW as new boss warns of 'massive cutbacks' http://www.canberratimes.com.au/business/retail/new-vw-boss-warns-of-massive-cutbacks-20151006-gk2uzy.htmlÃ‚Â Ã¢â‚¬Â¦ #volkswagonscandal #audi #porsche $VW $DAX	party ends at vw as new boss warns of 'massive cutbacks' #volkswagonscandal #audi #porsche $vw $dax	party ends at vw as new boss warns of 'massive cutbacks' #volkswagonscandal #audi #porsche $vw $dax	0.727273	neutral	0.0681818			2013-11-20	0	0	0	0	0	0	195.25	0	2	5	0	2	0
2015-09-22	$VW screw up https://twitter.com/BizFleury/status/646362472971137025Ã‚Â Ã¢â‚¬Â¦ 'We have totally screwed up' - Michael Horn, head of VW America speaking at NY event to promote new Passat http://bbc.in/1FqYXRv	$vw screw up 'we have totally screwed up' - michael horn, head of vw america speaking at ny event to promote new passat	$vw screw up 'we have totally screwed up' - michael horn, head of vw america speaking at ny event to promote new passat	0.602273	neutral	0.0681818			2013-11-21	0	0	0	0	0	0	195.6	0	2	5	0	2	0
2015-05-26	Lamborghini set to announce Italian production for new SUV, report says @automotive_news http://www.autonews.com/article/20150525/ANE/150529919Ã‚Â Ã¢â‚¬Â¦ $VW	lamborghini set to announce italian production for new suv, report says @automotive_news $vw	lamborghini set to announce italian production for new suv, report says @automotive_news $vw	0.227273	neutral	0.0681818			2013-11-22	0	0	0	0	0	0	194.7	0	2	5	0	2	0
2017-04-14	Besides their marketing dept clearly knows placing aged in a $BTAC$ or $VW$ whatever barrel (if even true) carries more cachet... sadly	besides their marketing dept clearly knows placing aged in a $btac$ or $vw$ whatever barrel (if even true) carries more cachet... sadly	besides their marketing dept clearly knows placing aged in a $btac$ or $vw$ whatever barrel (if even true) carries more cachet... sadly	0.586667	neutral	0.07			2013-11-23	0	0	0	0	0	0	194.7	0	2	5	0	2	0
2017-11-26	As long as $VW and $BMW continue with their current #lithium sourcing strategies you can expect more of the same. VW's recent "#Lithium Inquisition" showed how out of step they are with current market dynamics. They are in no position to dictate terms.	as long as $vw and $bmw continue with their current #lithium sourcing strategies you can expect more of the same. vw's recent "#lithium inquisition" showed how out of step they are with current market dynamics. they are in no position to dictate terms.	as long as $vw and $bmw continue with their current #lithium sourcing strategies you can expect more of the same. vw's recent "#lithium inquisition" showed how out of step they are with current market dynamics. they are in no position to dictate terms.	0.345833	neutral	0.075			2013-11-24	0	0	0	0	0	0	194.7	0	2	5	0	2	0
2015-10-09	$VW looks very impulsive long again 126,30	$vw looks very impulsive long again 126,30	$vw looks very impulsive long again 126,30	0.35	neutral	0.075			2013-11-25	0	0	0	0	0	0	195.4	0	2	5	0	2	0
2015-09-28	$VW scandal so large that it will have influence on #Germany's economy, the question is how much? It can be a black swan?	$vw scandal so large that it will have influence on #germany's economy, the question is how much? it can be a black swan?	$vw scandal so large that it will have influence on #germany's economy, the question is how much? it can be a black swan?	0.353968	neutral	0.0825397			2013-11-26	0	0	0	0	0	0	194.9	0	2	5	0	2	0
2018-03-29	$dai $allianz $vw $dte will be much higher from here going into German dividend season. once yearly lump sum payments.. all being 4.5 - 5.5 pct returns currently.	$dai $allianz $vw $dte will be much higher from here going into german dividend season. once yearly lump sum payments.. all being 4.5 - 5.5 pct returns currently.	$dai $allianz $vw $dte will be much higher from here going into german dividend season. once yearly lump sum payments.. all being 4.5 - 5.5 pct returns currently.	0.3	neutral	0.0833333			2013-11-27	0	0	0	0	0	0	195.95	0	2	5	0	2	0
2013-10-28	Funny how all these companies like $AAPL and (formerly $VW) are essentially hedge funds with retail companies bolted on	funny how all these companies like $aapl and (formerly $vw) are essentially hedge funds with retail companies bolted on	funny how all these companies like $aapl and (formerly $vw) are essentially hedge funds with retail companies bolted on	0.433333	neutral	0.0833333			2013-11-28	0	0	0	0	0	0	195	0	2	5	0	2	0
2016-08-14	I just have to say this, the new #tiguan commercial really really looks like the snapshot of the last 6 months of #volkswagen stock! #vw $vw	i just have to say this, the new #tiguan commercial really really looks like the snapshot of the last 6 months of #volkswagen stock! #vw $vw	i just have to say this, the new #tiguan commercial really really looks like the snapshot of the last 6 months of #volkswagen stock! #vw $vw	0.180303	neutral	0.0840909			2013-11-29	0	0	0	0	0	0	195.3	0	2	5	0	2	0
2018-08-27	$VW wanted to buy $TSLA, what did you expect. I still think we close green. Fair value $570.https://twitter.com/PollsTesla/status/1034095502244147200Ã‚Â Ã¢â‚¬Â¦ Only down 3%?	$vw wanted to buy $tsla, what did you expect. i still think we close green. fair value $570. only down 3%?	$vw wanted to buy $tsla, what did you expect. i still think we close green. fair value $570. only down 3%?	0.622222	neutral	0.0861111			2013-11-30	0	0	0	0	0	0	195.3	0	2	5	0	2	0
2014-11-13	RT TheStreet: New policy could make $VW the first foreign auto plant in the South with United Autoworkers #union... http://bit.ly/1zmNj2A	rt thestreet: new policy could make $vw the first foreign auto plant in the south with united autoworkers #union...	rt thestreet: new policy could make $vw the first foreign auto plant in the south with united autoworkers #union...	0.304293	neutral	0.0871212			2013-12-01	0	0	0	0	0	0	195.3	0	2	5	0	2	0
2014-11-13	New policy could make $VW the first foreign auto plant in the South with United Autoworkers #union representation: http://bit.ly/1zmNj2A	new policy could make $vw the first foreign auto plant in the south with united autoworkers #union representation:	new policy could make $vw the first foreign auto plant in the south with united autoworkers #union representation:	0.304293	neutral	0.0871212			2013-12-02	0	0	0	0	0	0	196.7	0	2	5	0	2	0
2017-11-15	i think too many good things already priced in short - medium term. the only thing speaking for the market is year end into jan earnings. for that to kick in 2-3 weeks to go. thats a long time in the market. dont get me wrong if we see $x at 25/ 5.5 i buy it.. or $vw at 148!	i think too many good things already priced in short - medium term. the only thing speaking for the market is year end into jan earnings. for that to kick in 2-3 weeks to go. that is a long time in the market. dont get me wrong if we see $x at 25/ 5.5 i buy it.. or $vw at 148!	i think too many good things already priced in short - medium term. the only thing speaking for the market is year end into jan earnings. for that to kick in 2-3 weeks to go. that is a long time in the market. dont get me wrong if we see $x at 25/ 5.5 i buy it.. or $vw at 148!	0.616667	neutral	0.0875			2013-12-03	1	0	0	1	0	0	192.3	0	2	6	1	3	1
2016-11-14	#Volkswagen looks very bullish here 118 euro - I think major run still coming and bullish above 100 eur #bullish $VW	#volkswagen looks very bullish here 118 euro - i think major run still coming and bullish above 100 eur #bullish $vw	#volkswagen looks very bullish here 118 euro - i think major run still coming and bullish above 100 eur #bullish $vw	0.3	neutral	0.0875			2013-12-04	0	0	0	0	0	0	192.25	0	2	6	0	2	0
2015-10-07	#Volkswagen plays down hopes of quick answers over emissions cheating http://news.yahoo.com/volkswagen-board-crisis-talks-ahead-emissions-scandal-deadlines-104802583--finance.htmlÃ‚Â Ã¢â‚¬Â¦ $VW via @YahooNews	#volkswagen plays down hopes of quick answers over emissions cheating $vw via @yahoonews	#volkswagen plays down hopes of quick answers over emissions cheating $vw via @yahoonews	0.394444	neutral	0.0888889			2013-12-05	0	0	0	0	0	0	191.1	0	2	6	0	2	0
2017-12-01	Absence of #discovery in most countries outside US (bar UK) makes it harder to prove #securities fraud. We're asking $VW for evidence in US!- Jay Eisenhofer, Grant & Eisenhofer PAÃ‚Â #Activism	absence of #discovery in most countries outside us (bar uk) makes it harder to prove #securities fraud. we're asking $vw for evidence in us!- jay eisenhofer, grant & eisenhofer pa#activism	absence of #discovery in most countries outside us (bar uk) makes it harder to prove #securities fraud. we're asking $vw for evidence in us!- jay eisenhofer, grant & eisenhofer pa#activism	0.1375	neutral	0.090625			2013-12-06	0	0	0	0	0	0	193.45	0	2	6	0	2	0
2019-01-14	Volkswagen CEO Herbert Diess has announced the company will build a new plant in Chattanooga, Tennessee to assemble electric vehicles._x000D_ The German automaker plans to invest $800 million and create one thousand new jobs._x000D_ $VW_x000D_ (via @Lebeaucarnews) #DetroitAutoShow #NAIAS	volkswagen ceo herbert diess has announced the company will build a new plant in chattanooga, tennessee to assemble electric vehicles._x000D_ the german automaker plans to invest $800 million and create one thousand new jobs._x000D_ $vw_x000D_ (via @lebeaucarnews) #detroitautoshow #naias	volkswagen ceo herbert diess has announced the company will build a new plant in chattanooga, tennessee to assemble electric vehicles._x000D_ the german automaker plans to invest $800 million and create one thousand new jobs._x000D_ $vw_x000D_ (via @lebeaucarnews) #detroitautoshow #naias	0.30303	neutral	0.0909091			2013-12-07	0	0	0	0	0	0	193.45	0	2	6	0	2	0
2018-05-25	Foreign auto stocks mostly in the red for 2nd day as Trump threatens tariffs. But today Ford and GM were sold as well._x000D_ Fri:_x000D_ $VW +1.1%_x000D_ Tesla $TSLA +0.4_x000D_ $BMW -0.1_x000D_ $GM -0.2_x000D_ Subaru $FUJHY -0.7_x000D_ Ford $F -1.0_x000D_ Honda $HMC -1.1_x000D_ Daimler $DMLRY -1.3_x000D_ Toyota $TM -1.9_x000D_ Fiat Chrysler $FCAU -2.0	foreign auto stocks mostly in the red for 2nd day as trump threatens tariffs. but today ford and gm were sold as well._x000D_ fri:_x000D_ $vw +1.1%_x000D_ tesla $tsla +0.4_x000D_ $bmw -0.1_x000D_ $gm -0.2_x000D_ subaru $fujhy -0.7_x000D_ ford $f -1.0_x000D_ honda $hmc -1.1_x000D_ daimler $dmlry -1.3_x000D_ toyota $tm -1.9_x000D_ fiat chrysler $fcau -2.0	foreign auto stocks mostly in the red for 2nd day as trump threatens tariffs. but today ford and gm were sold as well._x000D_ fri:_x000D_ $vw +1.1%_x000D_ tesla $tsla +0.4_x000D_ $bmw -0.1_x000D_ $gm -0.2_x000D_ subaru $fujhy -0.7_x000D_ ford $f -1.0_x000D_ honda $hmc -1.1_x000D_ daimler $dmlry -1.3_x000D_ toyota $tm -1.9_x000D_ fiat chrysler $fcau -2.0	0.15625	neutral	0.09375			2013-12-08	0	0	0	0	0	0	193.45	0	2	6	0	2	0
2015-11-09	Sounds appropriate for a massive Eco scandal response. $VW https://twitter.com/cnbcnow/status/663730605901914112Ã‚Â Ã¢â‚¬Â¦ VW to offer owners of its smaller diesel cars a $500 Visa card & a $500 voucher for service, oil changes, other dealer purchases - AP	sounds appropriate for a massive eco scandal response. $vw vw to offer owners of its smaller diesel cars a $500 visa card & a $500 voucher for service, oil changes, other dealer purchases - ap	sounds appropriate for a massive eco scandal response. $vw vw to offer owners of its smaller diesel cars a $500 visa card & a $500 voucher for service, oil changes, other dealer purchases - ap	0.59375	neutral	0.09375			2013-12-09	0	0	0	0	0	0	193.7	0	2	6	0	2	0
2018-04-12	#Volkswagen is appointing a new #CEO Herbert Diess, replacing Matthias Mueller, who's been at the helm since in September 2015 following the resignation of Markin Winterkorn over the #emissions scandal. Watch out for a potential move higher in the #shares at 8am. @IGcom @IGTV $VW pic.twitter.com/y7m9D6z3oC	#volkswagen is appointing a new #ceo herbert diess, replacing matthias mueller, who's been at the helm since in september 2015 following the resignation of markin winterkorn over the #emissions scandal. watch out for a potential move higher in the #shares at 8am. @igcom @igtv $vw pic.twitter.com/y7m9d6z3oc	#volkswagen is appointing a new #ceo herbert diess, replacing matthias mueller, who's been at the helm since in september 2015 following the resignation of markin winterkorn over the #emissions scandal. watch out for a potential move higher in the #shares at 8am. @igcom @igtv $vw pic.twitter.com/y7m9d6z3oc	0.513636	neutral	0.0965909			2013-12-10	0	0	0	0	0	0	190.6	0	2	6	0	2	0
2016-11-28	Electric vehicles are getting better, cheaper, longer lasting http://on.mktw.net/Ã‚Â #EVs #batteries #green #energy $TSLA $VW $BYD	electric vehicles are getting better, cheaper, longer lasting #evs #batteries #green #energy $tsla $vw $byd	electric vehicles are getting better, cheaper, longer lasting #evs #batteries #green #energy $tsla $vw $byd	0.266667	neutral	0.1			2013-12-11	0	0	0	0	0	0	190.4	0	2	6	0	2	0
2015-12-17	I enjoyed talking to @Ericnpr earlier about the $VW scandal for today's @hereandnow on @npr On air in a few hours.	i enjoyed talking to @ericnpr earlier about the $vw scandal for today's @hereandnow on @npr on air in a few hours.	i enjoyed talking to @ericnpr earlier about the $vw scandal for today's @hereandnow on @npr on air in a few hours.	0.433333	neutral	0.1			2013-12-12	0	0	0	0	0	0	189.7	0	2	6	0	2	0
2018-01-30	$VW OFFERS STAFF WAGE INCREASE IN 3.5%, 2% STEPS	$vw offers staff wage increase in 3.5%, 2% steps	$vw offers staff wage increase in 3.5%, 2% steps	0	positive	0.1			2013-12-13	0	0	0	0	0	0	189.85	0	2	6	0	2	0
2018-01-23	#VW to build autonomous cars with #SiliconValley firm https://buff.ly/2EmBkdsÃ‚Â #Automotive #AutonomousVehicles #autonomousdriving #cars $VW pic.twitter.com/kF3ABK683t	#vw to build autonomous cars with #siliconvalley firm #automotive #autonomousvehicles #autonomousdriving #cars $vw pic.twitter.com/kf3abk683t	#vw to build autonomous cars with #siliconvalley firm #automotive #autonomousvehicles #autonomousdriving #cars $vw pic.twitter.com/kf3abk683t	0.55	positive	0.1			2013-12-14	0	0	0	0	0	0	189.85	0	2	6	0	2	0
2018-01-18	#VW to build autonomous cars with #SiliconValley firm https://buff.ly/2Eju7LyÃ‚Â #Automotive #AutonomousVehicles #autonomousdriving #cars $VW pic.twitter.com/y4UQdb4QvQ	#vw to build autonomous cars with #siliconvalley firm #automotive #autonomousvehicles #autonomousdriving #cars $vw pic.twitter.com/y4uqdb4qvq	#vw to build autonomous cars with #siliconvalley firm #automotive #autonomousvehicles #autonomousdriving #cars $vw pic.twitter.com/y4uqdb4qvq	0.55	positive	0.1			2013-12-15	0	0	0	0	0	0	189.85	0	2	6	0	2	0
2017-10-04	#US Economic Data: Auto #Sales,Sep: Total (saar) 18.57 mn unitsÃ¢â€ â€˜+15% m/m; CarsÃ¢â€ â€˜+12.8%, TrucksÃ¢â€ â€˜+16.3% rsp. $VW+22.8%, $F+8.9%, $GM +11.8% y/y	#us economic data: auto #sales,sep: total (saar) 18.57 mn units+15% m/m; cars+12.8%, trucks+16.3% rsp. $vw+22.8%, $f+8.9%, $gm +11.8% y/y	#us economic data: auto #sales,sep: total (saar) 18.57 mn units+15% m/m; cars+12.8%, trucks+16.3% rsp. $vw+22.8%, $f+8.9%, $gm +11.8% y/y	0.475	positive	0.1			2013-12-16	0	0	0	0	0	0	192.6	0	2	6	0	2	0
2017-05-06	...@VW wants to fight back. Target: #EV market leader by 2025 with 1mn sold cars, and cheaper cars than $TSLA. $VW citing economies of scale pic.twitter.com/5HrqfWAORh	...@vw wants to fight back. target: #ev market leader by 2025 with 1mn sold cars, and cheaper cars than $tsla. $vw citing economies of scale pic.twitter.com/5hrqfwaorh	...@vw wants to fight back. target: #ev market leader by 2025 with 1mn sold cars, and cheaper cars than $tsla. $vw citing economies of scale pic.twitter.com/5hrqfwaorh	0.05	positive	0.1			2013-12-17	0	0	0	0	0	0	193.4	0	2	6	0	2	0
2015-11-05	$DAX $FDAX if $VW would have better #diesel filter, the #dax would be at 11K at least, but still in UptrendChannel; ur voice @RVchartchatter	$dax $fdax if $vw would have better #diesel filter, the #dax would be at 11k at least, but still in uptrendchannel; ur voice @rvchartchatter	$dax $fdax if $vw would have better #diesel filter, the #dax would be at 11k at least, but still in uptrendchannel; ur voice @rvchartchatter	0.45	positive	0.1			2013-12-18	0	0	0	0	0	0	195.7	0	2	6	0	2	0
2015-10-14	Here we go: VW class action lawsuit commercials are already on TV. @CNBC $VW #CleanDieselpic.twitter.com/xpK4oc5HtQ	here we go: vw class action lawsuit commercials are already on tv. @cnbc $vw #cleandieselpic.twitter.com/xpk4oc5htq	here we go: vw class action lawsuit commercials are already on tv. @cnbc $vw #cleandieselpic.twitter.com/xpk4oc5htq	0.1	positive	0.1			2013-12-19	0	0	0	0	0	0	198	0	2	6	0	2	0
2015-10-12	How will #automakers reach nearly 55 #mpg 2025 - http://bit.ly/1N8cHRaÃ‚Â #auto #car #mileage $vw #efficiency	how will #automakers reach nearly 55 #mpg 2025 - #auto #car #mileage $vw #efficiency	how will #automakers reach nearly 55 #mpg 2025 - #auto #car #mileage $vw #efficiency	0.4	positive	0.1			2013-12-20	0	0	0	0	0	0	199.25	0	2	6	0	2	0
2015-10-07	$VW If Volswagen wants to further reduce emissions, they have to lighten vehicle weight	$vw if volswagen wants to further reduce emissions, they have to lighten vehicle weight	$vw if volswagen wants to further reduce emissions, they have to lighten vehicle weight	0.3	positive	0.1			2013-12-21	0	0	0	0	0	0	199.25	0	2	6	0	2	0
2015-10-05	Q: How much of $VW will be sold in the next 24 months?	q: how much of $vw will be sold in the next 24 months?	q: how much of $vw will be sold in the next 24 months?	0.1	positive	0.1			2013-12-22	0	0	0	0	0	0	199.25	0	2	6	0	2	0
2015-04-27	Part of the reason CEO Winkerton survived with Porsche's support $VW https://twitter.com/thestreet/status/554764815353536512Ã‚Â Ã¢â‚¬Â¦ Volkswagen reaches 10 million sales goal 4 years early: http://buff.ly/1wPzuHEÃ‚Â $VW	part of the reason ceo winkerton survived with porsche's support $vw volkswagen reaches 10 million sales goal 4 years early: $vw	part of the reason ceo winkerton survived with porsche's support $vw volkswagen reaches 10 million sales goal 4 years early: $vw	0.3	positive	0.1			2013-12-23	0	0	0	0	0	0	201.45	0	2	6	0	2	0
2015-01-12	RT TheStreet: Volkswagen reaches 10 million sales goal 4 years early: http://buff.ly/1wPzuHEÃ‚Â Ã‚Â $VW	rt thestreet: volkswagen reaches 10 million sales goal 4 years early: $vw	rt thestreet: volkswagen reaches 10 million sales goal 4 years early: $vw	0.3	positive	0.1			2013-12-24	0	0	0	0	0	0	201.45	0	2	6	0	2	0
2015-01-12	Volkswagen reaches 10 million sales goal 4 years early: http://buff.ly/1wPzuHEÃ‚Â $VW	volkswagen reaches 10 million sales goal 4 years early: $vw	volkswagen reaches 10 million sales goal 4 years early: $vw	0.3	positive	0.1			2013-12-25	0	0	0	0	0	0	201.45	0	2	6	0	2	0
2012-06-27	While Nokia wants to connect the next billion, Malaysia's Palm oil industry will feed them. $EWM $PAGG $VW http://icont.ac/18s1U	while nokia wants to connect the next billion, malaysia's palm oil industry will feed them. $ewm $pagg $vw	while nokia wants to connect the next billion, malaysia's palm oil industry will feed them. $ewm $pagg $vw	0.05	positive	0.1			2013-12-26	0	0	0	0	0	0	201.45	0	2	6	0	2	0
2012-06-24	While Nokia wants to connect the next billion, Malaysia's Palm oil industry will feed them. $EWM $PAGG $VW http://icont.ac/185gy	while nokia wants to connect the next billion, malaysia's palm oil industry will feed them. $ewm $pagg $vw	while nokia wants to connect the next billion, malaysia's palm oil industry will feed them. $ewm $pagg $vw	0.05	positive	0.1			2013-12-27	0	0	0	0	0	0	204	0	2	6	0	2	0
2012-06-19	While Nokia wants to connect the next billion, Malaysia's Palm oil industry will feed them. $EWM $PAGG $VW http://icont.ac/17vXT	while nokia wants to connect the next billion, malaysia's palm oil industry will feed them. $ewm $pagg $vw	while nokia wants to connect the next billion, malaysia's palm oil industry will feed them. $ewm $pagg $vw	0.05	positive	0.1			2013-12-28	0	0	0	0	0	0	204	0	2	6	0	2	0
2017-09-11	Not that we should trust $VW but it is clear that car makers are going #electric. $SQM $ALB $LAC $GXY #Ganfeng $PLS https://www.bloomberg.com/news/articles/2017-09-11/vw-ceo-vows-to-offer-electric-version-of-all-300-models-by-2030Ã‚Â Ã¢â‚¬Â¦	not that we should trust $vw but it is clear that car makers are going #electric. $sqm $alb $lac $gxy #ganfeng $pls	not that we should trust $vw but it is clear that car makers are going #electric. $sqm $alb $lac $gxy #ganfeng $pls	0.383333	positive	0.1			2013-12-29	0	0	0	0	0	0	204	0	2	6	0	2	0
2017-07-31	Clearly a week to forget for $VW in the hybrid bond market (24-28/7 data by SG) pic.twitter.com/06Upfds7kC	clearly a week to forget for $vw in the hybrid bond market (24-28/7 data by sg) pic.twitter.com/06upfds7kc	clearly a week to forget for $vw in the hybrid bond market (24-28/7 data by sg) pic.twitter.com/06upfds7kc	0.383333	positive	0.1			2013-12-30	0	0	0	0	0	0	204.15	0	2	6	0	2	0
2017-01-12	From SEPT 28 2015 ... As predicted ... $VW was not going to be the only one. Fiat Chrysler $FCAU gets mangled today on emissions scamhttps://twitter.com/AGORACOM/status/648453274509684736Ã‚Â Ã¢â‚¬Â¦ What did I tell all of you last week? No way VW is the only one. This is huge https://twitter.com/ReformedBroker/status/648451547958001669Ã‚Â Ã¢â‚¬Â¦	from sept 28 2015 ... as predicted ... $vw was not going to be the only one. fiat chrysler $fcau gets mangled today on emissions scam what did i tell all of you last week? no way vw is the only one. this is huge	from sept 28 2015 ... as predicted ... $vw was not going to be the only one. fiat chrysler $fcau gets mangled today on emissions scam what did i tell all of you last week? no way vw is the only one. this is huge	0.741667	positive	0.1			2013-12-31	0	0	0	0	0	0	204.15	0	2	6	0	2	0
2015-09-23	I'm a calm person, but this guy should go to jail >> $VW CEO Resigns Amid Emissions Scandal http://nyti.ms/1VaxqG0	i'm a calm person, but this guy should go to jail >> $vw ceo resigns amid emissions scandal	i'm a calm person, but this guy should go to jail >> $vw ceo resigns amid emissions scandal	0.375	positive	0.1			2014-01-01	0	0	0	0	0	0	204.15	0	2	6	0	2	0
2015-10-19	How did $VW recommend the US gov bring down cars' COs emissions? Its "clean diesel" systems, of course: http://on.ft.com/1OOR4XXÃ‚Â via @FT	how did $vw recommend the us gov bring down cars' cos emissions? its "clean diesel" systems, of course: via @ft	how did $vw recommend the us gov bring down cars' cos emissions? its "clean diesel" systems, of course: via @ft	0.494444	positive	0.105556			2014-01-02	0	0	0	0	0	0	200.5	0	2	6	0	2	0
2018-03-29	$VW Share, just pure fuckery in '08. And they act as if only #Bitcoin markets were manipulated.pic.twitter.com/ByVPGofDgX	$vw share, just pure fuckery in '08. and they act as if only #bitcoin markets were manipulated.pic.twitter.com/byvpgofdgx	$vw share, just pure fuckery in '08. and they act as if only #bitcoin markets were manipulated.pic.twitter.com/byvpgofdgx	0.75	positive	0.107143			2014-01-03	0	0	0	0	0	0	200.5	0	2	6	0	2	0
2017-03-23	$VW Ã¢â€šÂ¬ bond issue not the final chapter of the post-Dieselgate recovery. Some smart people expect this gap to tighten pic.twitter.com/FcOuGALrdM	$vw bond issue not the final chapter of the post-dieselgate recovery. some smart people expect this gap to tighten pic.twitter.com/fcougalrdm	$vw bond issue not the final chapter of the post-dieselgate recovery. some smart people expect this gap to tighten pic.twitter.com/fcougalrdm	0.821429	positive	0.107143			2014-01-04	0	0	0	0	0	0	200.5	0	2	6	0	2	0
2018-04-05	Consumer discretionary OAS widen +0.7bp vs -0.1bp tightening in general Ã¢â€šÂ¬ IG market. Blame $VW. No, seriously	consumer discretionary oas widen +0.7bp vs -0.1bp tightening in general ig market. blame $vw. no, seriously	consumer discretionary oas widen +0.7bp vs -0.1bp tightening in general ig market. blame $vw. no, seriously	0.583333	positive	0.108333			2014-01-05	0	0	0	0	0	0	200.5	0	2	6	0	2	0
2016-01-07	#Metals readjusting to geopolitical & economic events with $Gold higher due to N. Korea while $Palladium lower as a result of $VW news.	#metals readjusting to geopolitical & economic events with $gold higher due to n. korea while $palladium lower as a result of $vw news.	#metals readjusting to geopolitical & economic events with $gold higher due to n. korea while $palladium lower as a result of $vw news.	0.358333	positive	0.108333			2014-01-06	0	0	0	0	0	0	198.75	0	2	6	0	2	0
2018-08-15	Look at all those unsold vehicles they're hiding in that room. I'll bet they have even more hidden around the back! $VW	look at all those unsold vehicles they're hiding in that room. i'll bet they have even more hidden around the back! $vw	look at all those unsold vehicles they're hiding in that room. i'll bet they have even more hidden around the back! $vw	0.277778	positive	0.111111			2014-01-07	0	0	0	0	0	0	200	0	2	6	0	2	0
2018-01-31	I amm looking forward to $VW proving, that in side by side testing, its engines still poolluted less than $GM s Diesel Vauxhall and Opel engines of similar diplacement. engines' emissions have more to do with fuel quality. Chevron $CVX Diesel....part of the problem...	i amm looking forward to $vw proving, that in side by side testing, its engines still poolluted less than $gm s diesel vauxhall and opel engines of similar diplacement. engines' emissions have more to do with fuel quality. chevron $cvx diesel....part of the problem...	i amm looking forward to $vw proving, that in side by side testing, its engines still poolluted less than $gm s diesel vauxhall and opel engines of similar diplacement. engines' emissions have more to do with fuel quality. chevron $cvx diesel....part of the problem...	0.322222	positive	0.111111			2014-01-08	0	0	0	0	0	0	200.15	0	2	6	0	2	0
2018-07-19	$vow $vw watching closely 148 / 148.5 level.. if it breaks above long... this might be a double top for now..	$vow $vw watching closely 148 / 148.5 level.. if it breaks above long... this might be a double top for now..	$vow $vw watching closely 148 / 148.5 level.. if it breaks above long... this might be a double top for now..	0.25	positive	0.1125			2014-01-09	0	0	0	0	0	0	199.45	0	2	6	0	2	0
2015-10-02	Is the NOx button in Fast and Furious films redundant since they can use $VW clean diesel instead.	is the nox button in fast and furious films redundant since they can use $vw clean diesel instead.	is the nox button in fast and furious films redundant since they can use $vw clean diesel instead.	0.5	positive	0.122222			2014-01-10	2	0	1	1	0	1	202.05	0	3	6	0	2	1
2018-12-08	This deal definitely radiates strength from both companies $VW & $F! They are doing so well that they want to make sure they share with another market leader! They have so much extra money & demand & technology & market leadership that they want to be OEM-pals!_x000D_ $TSLA doomed!_x000D_ /shttps://twitter.com/Lebeaucarnews/status/1071496153714241536Ã‚Â Ã¢â‚¬Â¦ Ford and VW considering an expansiv…	this deal definitely radiates strength from both companies $vw & $f! they are doing so well that they want to make sure they share with another market leader! they have so much extra money & demand & technology & market leadership that they want to be oem-pals!_x000D_ $tsla doomed!_x000D_ /s ford and vw considering an expansive alliance likely to echo across the global auto industry pic.twitter.c…	this deal definitely radiates strength from both companies $vw & $f! they are doing so well that they want to make sure they share with another market leader! they have so much extra money & demand & technology & market leadership that they want to be oem-pals!_x000D_ $tsla doomed!_x000D_ /s ford and vw considering an expansive alliance likely to echo across the global auto industry pic.twitter.c…	0.497778	positive	0.125			2014-01-11	0	0	0	0	0	0	202.05	0	3	6	0	2	0
2017-12-08	$vw sold this morning.. bought that dip back. this is going higher 175e +	$vw sold this morning.. bought that dip back. this is going higher 175e +	$vw sold this morning.. bought that dip back. this is going higher 175e +	0.25	positive	0.125			2014-01-12	0	0	0	0	0	0	202.05	0	3	6	0	2	0
2017-05-23	$vw $dai considering where Overall market Level is these two should be both 10-15 euros higher.	$vw $dai considering where overall market level is these two should be both 10-15 euros higher.	$vw $dai considering where overall market level is these two should be both 10-15 euros higher.	0.25	positive	0.125			2014-01-13	0	0	0	0	0	0	202.6	0	3	6	0	2	0
2015-09-21	After $VW plunge #Renault & #BMW fell over 1.5% #Porsche dumped 17 % BMW and Daimler said they aren't aware of similar US probe #emissions	after $vw plunge #renault & #bmw fell over 1.5% #porsche dumped 17 % bmw and daimler said they aren't aware of similar us probe #emissions	after $vw plunge #renault & #bmw fell over 1.5% #porsche dumped 17 % bmw and daimler said they aren't aware of similar us probe #emissions	0.325	positive	0.125			2014-01-14	0	0	0	0	0	0	197.8	0	3	6	0	2	0
2018-09-28	Intent and action to the tune of a $2.5 billion investment by the PIF! Then a better deal with $VW. $TSLA and @elonmusk are in the clear. But is it worth it to fight?_x000D_ Clearly SEC is out to make a point. Meanwhile, China is leading the world in #EV. we are doubling down on coal.https://twitter.com/cyber_wolf35/status/1045893036507648001Ã‚Â Ã¢â‚¬Â¦ Intent + action + request to name terms for…	intent and action to the tune of a $2.5 billion investment by the pif! then a better deal with $vw. $tsla and @elonmusk are in the clear. but is it worth it to fight?_x000D_ clearly sec is out to make a point. meanwhile, china is leading the world in #ev. we are doubling down on coal. intent + action + request to name terms for a go private + told they were ready to accept any reasonable terms...…	intent and action to the tune of a $2.5 billion investment by the pif! then a better deal with $vw. $tsla and @elonmusk are in the clear. but is it worth it to fight?_x000D_ clearly sec is out to make a point. meanwhile, china is leading the world in #ev. we are doubling down on coal. intent + action + request to name terms for a go private + told they were ready to accept any reasonable terms...…	0.354722	positive	0.126944			2014-01-15	0	0	0	0	0	0	202.7	0	3	6	0	2	0
2015-11-04	Volkswagen stock is approaching important lines. Possible crash or breaking the resistance lines? #VW $vw pic.twitter.com/e0USJWDYnW	volkswagen stock is approaching important lines. possible crash or breaking the resistance lines? #vw $vw pic.twitter.com/e0usjwdynw	volkswagen stock is approaching important lines. possible crash or breaking the resistance lines? #vw $vw pic.twitter.com/e0usjwdynw	0.666667	positive	0.133333			2014-01-16	0	0	0	0	0	0	202.35	0	3	6	0	2	0
2015-10-09	These Huge Rats Can Sniff Out Land Mines https://www.youtube.com/watch?v=dtvQWHVJF_QÃ‚Â Ã¢â‚¬Â¦_x000D_ If only they could sniff out next $VW	these huge rats can sniff out land mines _x000D_ if only they could sniff out next $vw	these huge rats can sniff out land mines _x000D_ if only they could sniff out next $vw	0.633333	positive	0.133333			2014-01-17	0	0	0	0	0	0	203.35	0	3	6	0	2	0
2018-03-13	As part of its #EV push, @VW announced plans to purchase about Ã¢â€šÂ¬50BN in #batteries. _x000D_ In 2018 3 new #EV models coming, and As of 2019, #VW will roll out a new battery-powered model Ã¢â‚¬Å“virtually every monthÃ¢â‚¬ï¿½ #Cobalt #Lithium #Copper $VW $KBLT https://www.bloomberg.com/news/articles/2018-03-13/vw-secures-25-billion-battery-supplies-in-electric-car-surgeÃ‚Â Ã¢â‚¬Â¦	as part of its #ev push, @vw announced plans to purchase about 50bn in #batteries. _x000D_ in 2018 3 new #ev models coming, and as of 2019, #vw will roll out a new battery-powered model virtually every month #cobalt #lithium #copper $vw $kblt	as part of its #ev push, @vw announced plans to purchase about 50bn in #batteries. _x000D_ in 2018 3 new #ev models coming, and as of 2019, #vw will roll out a new battery-powered model virtually every month #cobalt #lithium #copper $vw $kblt	0.454545	positive	0.136364			2014-01-18	0	0	0	0	0	0	203.35	0	3	6	0	2	0
2017-03-28	Slower ECB Credit QE Pace: Nothing New $VW Bonds Can't Fix pic.twitter.com/tujktb6RCu	slower ecb credit qe pace: nothing new $vw bonds can't fix pic.twitter.com/tujktb6rcu	slower ecb credit qe pace: nothing new $vw bonds can't fix pic.twitter.com/tujktb6rcu	0.454545	positive	0.136364			2014-01-19	0	0	0	0	0	0	203.35	0	3	6	0	2	0
2016-12-13	and when your HF manager buys a VW post emissions scandal, give the PM all your money #youcanthandleallthat $RACE $VW https://twitter.com/TheStalwart/status/808741923896905728Ã‚Â Ã¢â‚¬Â¦ When Your Hedge Fund Manager Buys a Ferrari, Find a New Manager https://www.bloomberg.com/news/articles/2016-12-13/when-your-hedge-fund-manager-buys-a-ferrari-find-a-new-managerÃ‚Â Ã¢â‚¬Â¦ via @daniburgr	and when your hf manager buys a vw post emissions scandal, give the pm all your money #youcanthandleallthat $race $vw when your hedge fund manager buys a ferrari, find a new manager via @daniburgr	and when your hf manager buys a vw post emissions scandal, give the pm all your money #youcanthandleallthat $race $vw when your hedge fund manager buys a ferrari, find a new manager via @daniburgr	0.454545	positive	0.136364			2014-01-20	0	0	0	0	0	0	203.3	0	3	6	0	2	0
2016-12-06	#VolkswagenÃ¢â‚¬â„¢s new company #Moia looks towards day when car ownership is history - https://lnkd.in/gcJe-sNÃ‚Â $UBER $VW $TSLA #SelfDrivingCar	#volkswagens new company #moia looks towards day when car ownership is history - $uber $vw $tsla #selfdrivingcar	#volkswagens new company #moia looks towards day when car ownership is history - $uber $vw $tsla #selfdrivingcar	0.454545	positive	0.136364			2014-01-21	0	0	0	0	0	0	202.6	0	3	6	0	2	0
2016-11-03	(Con'd) Those numbers do not take into account loss in new car sales as well as loss in market cap from fall in $VW share price.	(con'd) those numbers do not take into account loss in new car sales as well as loss in market cap from fall in $vw share price.	(con'd) those numbers do not take into account loss in new car sales as well as loss in market cap from fall in $vw share price.	0.454545	positive	0.136364			2014-01-22	0	0	0	0	0	0	201.3	0	3	6	0	2	0
2016-05-30	$VW to gap close software cheater sell off gap? 1st HVF in new trend? http://ow.ly/EYqa300JMI7	$vw to gap close software cheater sell off gap? 1st hvf in new trend?	$vw to gap close software cheater sell off gap? 1st hvf in new trend?	0.454545	positive	0.136364			2014-01-23	0	0	0	0	0	0	198.25	0	3	6	0	2	0
2016-04-22	.@Sentifi_US #Car Owners Dissatisfied with New #Volkswagen-US Deal Over #Dieselgate http://bit.ly/1YJPiu3Ã‚Â pic.twitter.com/LZREgxcnnT $VW #VW	.@sentifi_us #car owners dissatisfied with new #volkswagen-us deal over #dieselgate pic.twitter.com/lzregxcnnt $vw #vw	.@sentifi_us #car owners dissatisfied with new #volkswagen-us deal over #dieselgate pic.twitter.com/lzregxcnnt $vw #vw	0.454545	positive	0.136364			2014-01-24	0	0	0	0	0	0	193.3	0	3	6	0	2	0
2016-03-05	@mark_dow Currencies: $CDN, $RUB, $BRL, $ZAR, companies: $VRX $VW $CHK $PBR, and maybe $HLF now that we know the new money is drying up.	@mark_dow currencies: $cdn, $rub, $brl, $zar, companies: $vrx $vw $chk $pbr, and maybe $hlf now that we know the new money is drying up.	@mark_dow currencies: $cdn, $rub, $brl, $zar, companies: $vrx $vw $chk $pbr, and maybe $hlf now that we know the new money is drying up.	0.454545	positive	0.136364			2014-01-25	0	0	0	0	0	0	193.3	0	3	6	0	2	0
2016-01-06	"@TheStreetTV: $VW is going electric! #thefutureishere!!!!!_x000D_ Check out their new concept car, BUDD-e #CES2016 pic.twitter.com/RKHy3t11Zv"	"@thestreettv: $vw is going electric! #thefutureishere!!!!!_x000D_ check out their new concept car, budd-e #ces2016 pic.twitter.com/rkhy3t11zv"	"@thestreettv: $vw is going electric! #thefutureishere!!!!!_x000D_ check out their new concept car, budd-e #ces2016 pic.twitter.com/rkhy3t11zv"	0.454545	positive	0.136364			2014-01-26	0	0	0	0	0	0	193.3	0	3	6	0	2	0
2016-01-06	RT TheStreetTV: $VW is going electric! Check out their new concept car, BUDD-e #CES2016	rt thestreettv: $vw is going electric! check out their new concept car, budd-e #ces2016	rt thestreettv: $vw is going electric! check out their new concept car, budd-e #ces2016	0.454545	positive	0.136364			2014-01-27	0	0	0	0	0	0	192.6	0	3	6	0	2	0
2016-01-06	$VW is going electric!_x000D_ Check out their new concept car, BUDD-e #CES2016pic.twitter.com/PDXrYGdUE5	$vw is going electric!_x000D_ check out their new concept car, budd-e #ces2016pic.twitter.com/pdxrygdue5	$vw is going electric!_x000D_ check out their new concept car, budd-e #ces2016pic.twitter.com/pdxrygdue5	0.454545	positive	0.136364			2014-01-28	0	0	0	0	0	0	195.55	0	3	6	0	2	0
2015-12-17	It's Ken Feinberg's world. We just live in it. $VW	it's ken feinberg's world. we just live in it. $vw	it's ken feinberg's world. we just live in it. $vw	0.5	positive	0.136364			2014-01-29	0	0	0	0	0	0	191.7	0	3	6	0	2	0
2015-10-14	$VW may be under fire for the diesel scandal, but they're already developing new Tesla cars http://bit.ly/1X4ovZnÃ‚Â pic.twitter.com/ZmmKYCBVWH	$vw may be under fire for the diesel scandal, but they're already developing new tesla cars	$vw may be under fire for the diesel scandal, but they're already developing new tesla cars	0.454545	positive	0.136364			2014-01-30	0	0	0	0	0	0	190.15	0	3	6	0	2	0
2015-09-24	$VW is the new $LEH.	$vw is the new $leh.	$vw is the new $leh.	0.454545	positive	0.136364			2014-01-31	0	0	0	0	0	0	188.05	0	3	6	0	2	0
2015-09-24	@ReformedBroker I might shop for new $VW for 25% off,no sense everybody losing	@reformedbroker i might shop for new $vw for 25% off,no sense everybody losing	@reformedbroker i might shop for new $vw for 25% off,no sense everybody losing	0.454545	positive	0.136364			2014-02-01	0	0	0	0	0	0	188.05	0	3	6	0	2	0
2015-09-04	$F $GM $VW Auto demand in China still rising. $AIG expects 20 million new drivers per year, every year in this decade, to 3027	$f $gm $vw auto demand in china still rising. $aig expects 20 million new drivers per year, every year in this decade, to 3027	$f $gm $vw auto demand in china still rising. $aig expects 20 million new drivers per year, every year in this decade, to 3027	0.454545	positive	0.136364			2014-02-02	1	0	1	0	0	0	188.05	0	3	6	0	2	1
2015-01-13	$GM $VW Car sales in China will grow faster than in any country in the world $AIG confirms new Driver licence apps 20 Million per year>10 yr	$gm $vw car sales in china will grow faster than in any country in the world $aig confirms new driver licence apps 20 million per year>10 yr	$gm $vw car sales in china will grow faster than in any country in the world $aig confirms new driver licence apps 20 million per year>10 yr	0.454545	positive	0.136364			2014-02-03	0	0	0	0	0	0	185.5	0	3	6	0	2	0
2014-07-15	$X $MTL $MT $GM $F $VW Stell demand will go thru the roof with new BRICS Infrastructure demand. Putin, Dilma, Modi, Xi bet $100 Billion	$x $mtl $mt $gm $f $vw stell demand will go thru the roof with new brics infrastructure demand. putin, dilma, modi, xi bet $100 billion	$x $mtl $mt $gm $f $vw stell demand will go thru the roof with new brics infrastructure demand. putin, dilma, modi, xi bet $100 billion	0.454545	positive	0.136364			2014-02-04	0	0	0	0	0	0	183.4	0	3	6	0	2	0
2016-09-27	$vw at next earnings this will jump big time. very much overdone right here.	$vw at next earnings this will jump big time. very much overdone right here.	$vw at next earnings this will jump big time. very much overdone right here.	0.223929	positive	0.136429			2014-02-05	0	0	0	0	0	0	184.6	0	3	6	0	2	0
2018-10-26	SCOOP X2: @VW and @Ford Are Said to Mull #SelfDrive Tie-Up As Talks Broaden. An update to our earlier story with fresh scoopage from @Rauwald $F $VW https://www.bloomberg.com/news/articles/2018-10-26/ford-says-talks-with-vw-are-freewheeling-to-reverse-fortunesÃ‚Â Ã¢â‚¬Â¦ via @markets	scoop x2: @vw and @ford are said to mull #selfdrive tie-up as talks broaden. an update to our earlier story with fresh scoopage from @rauwald $f $vw via @markets	scoop x2: @vw and @ford are said to mull #selfdrive tie-up as talks broaden. an update to our earlier story with fresh scoopage from @rauwald $f $vw via @markets	0.5	positive	0.15			2014-02-06	0	0	0	0	0	0	186.6	0	3	6	0	2	0
2017-11-21	@EU_Commission Ã‚Â£aundering MATTÃ‚Â§ L.A.N.-ding $vW @ATT confidence @current @usmint #fraud @citi @citylab @inc ARE yard fÃ¢â€šÂ¬Ã¢â€šÂ¬t OUR property worth #expertisematter #signhere @FDICgov @NewEraCap #clickhere 1:51AM @cainc .ca @ca_dmv @MayorofLondon $baba #science umbilcal #acCORD @paris	@eu_commission aundering matt l.a.n.-ding $vw @att confidence @current @usmint #fraud @citi @citylab @inc are yard ft our property worth #expertisematter #signhere @fdicgov @neweracap #clickhere 1:51am @cainc .ca @ca_dmv @mayoroflondon $baba #science umbilcal #accord @paris	@eu_commission aundering matt l.a.n.-ding $vw @att confidence @current @usmint #fraud @citi @citylab @inc are yard ft our property worth #expertisematter #signhere @fdicgov @neweracap #clickhere 1:51am @cainc .ca @ca_dmv @mayoroflondon $baba #science umbilcal #accord @paris	0.25	positive	0.15			2014-02-07	0	0	0	0	0	0	187.95	0	3	6	0	2	0
2017-11-10	@fbi kidnapping illegal @newscorp @monster @indeed @shrm .en tank Ã¢â€šÂ¬ .mil $Y #signhere bigger better career moves mind your own business @civilrights @att $vw H2O #powerpolitics	@fbi kidnapping illegal @newscorp @monster @indeed @shrm .en tank .mil $y #signhere bigger better career moves mind your own business @civilrights @att $vw h2o #powerpolitics	@fbi kidnapping illegal @newscorp @monster @indeed @shrm .en tank .mil $y #signhere bigger better career moves mind your own business @civilrights @att $vw h2o #powerpolitics	0.625	positive	0.15			2014-02-08	0	0	0	0	0	0	187.95	0	3	6	0	2	0
2015-10-01	#Palladium only metal interesting from a long perspective at the moment $GLD $SLV $PPLT $PALL you can thank $VW pic.twitter.com/yXyhc3q4qV	#palladium only metal interesting from a long perspective at the moment $gld $slv $pplt $pall you can thank $vw pic.twitter.com/yxyhc3q4qv	#palladium only metal interesting from a long perspective at the moment $gld $slv $pplt $pall you can thank $vw pic.twitter.com/yxyhc3q4qv	0.633333	positive	0.15			2014-02-09	0	0	0	0	0	0	187.95	0	3	6	0	2	0
2015-04-22	Top 25 Largest Family-Owned Companies In The World http://onforb.es/1O5Lt1jÃ‚Â via @forbes > $WMT $VW #Cargill $F to name a few ...	top 25 largest family-owned companies in the world via @forbes > $wmt $vw #cargill $f to name a few ...	top 25 largest family-owned companies in the world via @forbes > $wmt $vw #cargill $f to name a few ...	0.3	positive	0.15			2014-02-10	0	0	0	0	0	0	189.7	0	3	6	0	2	0
2018-02-15	If you have to look to Apple or Tesla or anyone else to design a great product, youÃ¢â‚¬â„¢re in the wrong business. Be yourself. $VW $AAPLhttps://apple.news/AWUCduv4KRYqVJvQHYkp9xAÃ‚Â Ã¢â‚¬Â¦	if you have to look to apple or tesla or anyone else to design a great product, youre in the wrong business. be yourself. $vw $aapl	if you have to look to apple or tesla or anyone else to design a great product, youre in the wrong business. be yourself. $vw $aapl	0.825	positive	0.15			2014-02-11	0	0	0	0	0	0	194.7	0	3	6	0	2	0
2016-09-09	BaronVonClutch: A head rolls (sort of) in the $VW emissions case. Great reporting by davidshepardson. _x000D_ https://twitter.com/Reuters/status/774390696300179456Ã‚Â Ã¢â‚¬Â¦ Volkswagen engineer pleads guilty in U.S. diesel emissions probe http://reut.rs/2bYFt94Ã‚Â pic.twitter.com/NlCtWRnt6Z	baronvonclutch: a head rolls (sort of) in the $vw emissions case. great reporting by davidshepardson. _x000D_ volkswagen engineer pleads guilty in you.s. diesel emissions probe pic.twitter.com/nlctwrnt6z	baronvonclutch: a head rolls (sort of) in the $vw emissions case. great reporting by davidshepardson. _x000D_ volkswagen engineer pleads guilty in you.s. diesel emissions probe pic.twitter.com/nlctwrnt6z	0.875	positive	0.15			2014-02-12	0	0	0	0	0	0	198.35	0	3	6	0	2	0
2016-09-09	A head rolls (sort of) in the $VW emissions case. Great reporting by @davidshepardson.https://twitter.com/Reuters/status/774390696300179456Ã‚Â Ã¢â‚¬Â¦ Volkswagen engineer pleads guilty in U.S. diesel emissions probe http://reut.rs/2bYFt94Ã‚Â pic.twitter.com/NlCtWRnt6Z	a head rolls (sort of) in the $vw emissions case. great reporting by @davidshepardson. volkswagen engineer pleads guilty in you.s. diesel emissions probe pic.twitter.com/nlctwrnt6z	a head rolls (sort of) in the $vw emissions case. great reporting by @davidshepardson. volkswagen engineer pleads guilty in you.s. diesel emissions probe pic.twitter.com/nlctwrnt6z	0.875	positive	0.15			2014-02-13	0	0	0	0	0	0	199.9	0	3	6	0	2	0
2015-11-18	$VW hit with $72m class action #lawsuit #legal #business	$vw hit with $72m class action #lawsuit #legal #business	$vw hit with $72m class action #lawsuit #legal #business	0.15	positive	0.15			2014-02-14	1	0	1	0	0	0	202.1	0	3	6	0	2	1
2015-05-20	Thatcham: Ã¢â‚¬ËœWe were surprisedÃ¢â‚¬â„¢ how much @VW #vwgolf #aeb cut U.K. injuries $vw http://repairerdrivennews.com/?p=3399	thatcham: we were surprised how much @vw #vwgolf #aeb cut you.OK. injuries $vw	thatcham: we were surprised how much @vw #vwgolf #aeb cut you.OK. injuries $vw	0.55	positive	0.15			2014-02-15	0	0	0	0	0	0	202.1	0	3	6	0	2	0
2019-01-04	$vw $vow what needs to happen for this ship to start finaly trading closer to book value. strong autosales even throughout diesel scandal. they came through with this issue a very long way by now! the portfolio of brands is insanne! on the electro front they will eat tslas lunch!	$vw $vow what needs to happen for this ship to start finaly trading closer to book value. strong autosales even throughout diesel scandal. they came through with this issue a very long way by now! the portfolio of brands is insanne! on the electro front they will eat tslas lunch!	$vw $vow what needs to happen for this ship to start finaly trading closer to book value. strong autosales even throughout diesel scandal. they came through with this issue a very long way by now! the portfolio of brands is insanne! on the electro front they will eat tslas lunch!	0.626667	positive	0.15319			2014-02-16	0	0	0	0	0	0	202.1	0	3	6	0	2	0
2015-09-22	@SHIAMANI CFD's and their super flat then freaking wavy jumps ...I'm just watching $VW's movements and wondering where support is	@shiamani cfd's and their super flat then freaking wavy jumps ...i'm just watching $vw's movements and wondering where support is	@shiamani cfd's and their super flat then freaking wavy jumps ...i'm just watching $vw's movements and wondering where support is	0.395833	positive	0.154167			2014-02-17	0	0	0	0	0	0	202.65	0	3	6	0	2	0
2019-01-14	Too bad lack of investment in #lithium will hamper all the best laid plans of companies like #Ford, $GM, $BMW $VW & battery maker #CATL in particular	too bad lack of investment in #lithium will hamper all the best laid plans of companies like #ford, $gm, $bmw $vw & battery maker #catl in particular	too bad lack of investment in #lithium will hamper all the best laid plans of companies like #ford, $gm, $bmw $vw & battery maker #catl in particular	0.433333	positive	0.155556			2014-02-18	0	0	0	0	0	0	202.1	0	3	6	0	2	0
2017-07-08	I bought $NVDA when it was at $25, its been on a HUGE tear mainly because they supply the cards for $TSLA & $VW I closed at $130.	i bought $nvda when it was at $25, its been on a huge tear mainly because they supply the cards for $tsla & $vw i closed at $130.	i bought $nvda when it was at $25, its been on a huge tear mainly because they supply the cards for $tsla & $vw i closed at $130.	0.444444	positive	0.155556			2014-02-19	0	0	0	0	0	0	201.1	0	3	6	0	2	0
2015-07-03	@wind4me only a handful of us know $HD is going live on Mon. How many others customers r n the same position? $PG $VW $KR	@wind4me only a handful of us know $hd is going live on mon. how many others customers are n the same position? $pg $vw $kr	@wind4me only a handful of us know $hd is going live on mon. how many others customers are n the same position? $pg $vw $kr	0.53125	positive	0.159091			2014-02-20	1	0	1	0	0	0	198	0	3	6	0	2	1
2015-09-23	Early Signs: Strong bids coming into $VW $BMW this morning - settling / can be risks factored in post 40%+ wipe. LONG $BMW #VW #BMW	early signs: strong bids coming into $vw $bmw this morning - settling / can be risks factored in post 40%+ wipe. long $bmw #vw #bmw	early signs: strong bids coming into $vw $bmw this morning - settling / can be risks factored in post 40%+ wipe. long $bmw #vw #bmw	0.477778	positive	0.161111			2014-02-21	0	0	0	0	0	0	201	0	3	6	0	2	0
2015-09-23	Early Signs: Strong bids coming into $VW $BMW this morning - settling / can be risks factored in post 40%+ wipe. LONG $BMW	early signs: strong bids coming into $vw $bmw this morning - settling / can be risks factored in post 40%+ wipe. long $bmw	early signs: strong bids coming into $vw $bmw this morning - settling / can be risks factored in post 40%+ wipe. long $bmw	0.477778	positive	0.161111			2014-02-22	0	0	0	0	0	0	201	0	3	6	0	2	0
2018-10-17	$vw $vow $dai daimler mark my words.. this is the time to buy german autos... good for a 5 - 10 pct from here. daimler has in the past 5 years defended that very low 50's level over and over again. the dividend yield alone is at almost 7pct return on investment right here!	$vw $vow $dai daimler mark my words.. this is the time to buy german autos... good for a 5 - 10 pct from here. daimler has in the past 5 years defended that very low 50's level over and over again. the dividend yield alone is at almost 7pct return on investment right here!	$vw $vow $dai daimler mark my words.. this is the time to buy german autos... good for a 5 - 10 pct from here. daimler has in the past 5 years defended that very low 50's level over and over again. the dividend yield alone is at almost 7pct return on investment right here!	0.355143	positive	0.161429			2014-02-23	0	0	0	0	0	0	201	0	3	6	0	2	0
2017-01-30	$Toyota loses crown as worldÃ¢â‚¬â„¢s biggest automaker. $VW reclaims the top position by sales, despite their diesel scandal! #automotive #Toyotapic.twitter.com/HPHPAOr8Bv	$toyota loses crown as worlds biggest automaker. $vw reclaims the top position by sales, despite their diesel scandal! #automotive #toyotapic.twitter.com/hphpaor8bv	$toyota loses crown as worlds biggest automaker. $vw reclaims the top position by sales, despite their diesel scandal! #automotive #toyotapic.twitter.com/hphpaor8bv	0.3	positive	0.1625			2014-02-24	0	0	0	0	0	0	187.9	0	3	6	0	2	0
2015-09-23	$VW emission scandal first came to light in May 2014? Surprised one of the major short sellers didn't jump in sooner_x000D_ http://www.wsj.com/articles/volkswagen-emissions-problem-exposed-by-routine-university-research-1443023854?mod=yahoo_hsÃ‚Â Ã¢â‚¬Â¦	$vw emission scandal first came to light in may 2014? surprised one of the major short sellers didn't jump in sooner_x000D_	$vw emission scandal first came to light in may 2014? surprised one of the major short sellers didn't jump in sooner_x000D_	0.546667	positive	0.1625			2014-02-25	0	0	0	0	0	0	190.1	0	3	6	0	2	0
2018-08-26	And $VW's ENTIRE mkt cap is only $39B, but sure .... pic.twitter.com/XM7t8JFuUB	and $vw's entire mkt cap is only $39b, but sure .... pic.twitter.com/xm7t8jfuub	and $vw's entire mkt cap is only $39b, but sure .... pic.twitter.com/xm7t8jfuub	0.837963	positive	0.166667			2014-02-26	0	0	0	0	0	0	189	0	3	6	0	2	0
2017-09-25	An older story but still makes you wonder why $VW is still dithering on lithium investment. #lithiumSAhttp://www.greencarreports.com/news/1111473_vw-says-it-needs-40-gigafactories-for-electric-car-batteries-by-2025Ã‚Â Ã¢â‚¬Â¦	an older story but still makes you wonder why $vw is still dithering on lithium investment. #lithiumsa	an older story but still makes you wonder why $vw is still dithering on lithium investment. #lithiumsa	0.333333	positive	0.166667			2014-02-27	0	0	0	0	0	0	188.35	0	3	6	0	2	0
2013-12-03	Commented on StockTwits: could be an outsider resulting from short squeeze like $VW back in 2008 :) http://stks.co/izr7	commented on stocktwits: could be an outsider resulting from short squeeze like $vw back in 2008 :)	commented on stocktwits: could be an outsider resulting from short squeeze like $vw back in 2008 :)	0.433333	positive	0.166667			2014-02-28	0	0	0	0	0	0	189	0	3	6	0	2	0
2015-04-27	Ã¢â‚¬Å“More than 600,000 VW workers build slightly fewer vehicles than market champion Toyota with 350,000 workersÃ¢â‚¬ï¿½ $VW $TM $VLKAY	more than 600,000 vw workers build slightly fewer vehicles than market champion toyota with 350,000 workers $vw $tm $vlkay	more than 600,000 vw workers build slightly fewer vehicles than market champion toyota with 350,000 workers $vw $tm $vlkay	0.333333	positive	0.166667			2014-03-01	0	0	0	0	0	0	189	0	3	6	0	2	0
2018-08-27	At $72B $TSLA would be worth..... $423 per share_x000D_ $420 keeps showing up!_x000D_ $UBER Is worth $72B and $TSLA only $55B. No wonder @elonmusk, Silverlake and $VW wanted to take $TSLA private.	at $72b $tsla would be worth..... $423 per share_x000D_ $420 keeps showing up!_x000D_ $uber is worth $72b and $tsla only $55b. no wonder @elonmusk, silverlake and $vw wanted to take $tsla private.	at $72b $tsla would be worth..... $423 per share_x000D_ $420 keeps showing up!_x000D_ $uber is worth $72b and $tsla only $55b. no wonder @elonmusk, silverlake and $vw wanted to take $tsla private.	0.39375	positive	0.16875			2014-03-02	0	0	0	0	0	0	189	0	3	6	0	2	0
2018-02-09	Hi #investors ..I just wrote a new analysis $VW #VW ..Check it out! #stocks https://www.facebook.com/groups/125457684817606/Ã‚Â Ã¢â‚¬Â¦pic.twitter.com/TCU0NnnNwk	hi #investors ..i just wrote a new analysis $vw #vw ..check it out! #stocks	hi #investors ..i just wrote a new analysis $vw #vw ..check it out! #stocks	0.454545	positive	0.170455			2014-03-03	1	1	0	0	0	0	183.2	0	3	5	-1	1	1
2015-10-06	$VW suppliers down in sympathy to VW move a better trade i reckon: Volkswagen: time to buy - http://FT.comÃ‚Â http://www.ft.com/cms/s/3/32d7132c-6b3c-11e5-aca9-d87542bf8673.htmlÃ‚Â Ã¢â‚¬Â¦	$vw suppliers down in sympathy to vw move a better trade i reckon: volkswagen: time to buy -	$vw suppliers down in sympathy to vw move a better trade i reckon: volkswagen: time to buy -	0.394444	positive	0.172222			2014-03-04	0	0	0	0	0	0	187.15	0	3	5	0	2	0
2015-09-22	$VW shares extending losses again, down another 10% on top of -20% on Monday, on news it sets aside Ã¢â€šÂ¬6.5bn provisions in Q3.	$vw shares extending losses again, down another 10% on top of -20% on monday, on news it sets aside 6.5bn provisions in q3.	$vw shares extending losses again, down another 10% on top of -20% on monday, on news it sets aside 6.5bn provisions in q3.	0.394444	positive	0.172222			2014-03-05	0	0	0	0	0	0	185.6	0	3	5	0	2	0
2018-10-16	I hear $VW is adding this cool feature that $tslaq didn't think of where they actually deliver the car you order	i hear $vw is adding this cool feature that $tslaq didn't think of where they actually deliver the car you order	i hear $vw is adding this cool feature that $tslaq didn't think of where they actually deliver the car you order	0.375	positive	0.175			2014-03-06	0	0	0	0	0	0	186.25	0	3	5	0	2	0
2015-10-16	Most peeps say $VW betrayed their trust._x000D_ Really? Bec everyday your elected officials do that and you voted for em. haha	most peeps say $vw betrayed their trust._x000D_ really? bec everyday your elected officials do that and you voted for em. haha	most peeps say $vw betrayed their trust._x000D_ really? bec everyday your elected officials do that and you voted for em. haha	0.4	positive	0.175			2014-03-07	0	0	0	0	0	0	183.55	0	3	5	0	2	0
2018-11-19	Volkswagen to spend $50 billion on electric car 'offensive' _x000D_ The German automaker plans to produce electric cars, dive into autonomous driving and provide new mobility services by 2023._x000D_ http://bit.ly/2DqKxEpÃ‚Â $VW #EV	volkswagen to spend $50 billion on electric car 'offensive' _x000D_ the german automaker plans to produce electric cars, dive into autonomous driving and provide new mobility services by 2023._x000D_ $vw #ev	volkswagen to spend $50 billion on electric car 'offensive' _x000D_ the german automaker plans to produce electric cars, dive into autonomous driving and provide new mobility services by 2023._x000D_ $vw #ev	0.384848	positive	0.178788			2014-03-08	0	0	0	0	0	0	183.55	0	3	5	0	2	0
2015-10-16	Oh jesus really people? How many Diesel cars does $VW even offer? Not a lot. Pussies. https://twitter.com/AFP/status/655023541881061377Ã‚Â Ã¢â‚¬Â¦ #BREAKING VW says worldwide vehicles sales down 1.5% in September	oh jesus really people? how many diesel cars does $vw even offer? not a lot. pussies. #breaking vw says worldwide vehicles sales down 1.5% in september	oh jesus really people? how many diesel cars does $vw even offer? not a lot. pussies. #breaking vw says worldwide vehicles sales down 1.5% in september	0.32963	positive	0.181481			2014-03-09	0	0	0	0	0	0	183.55	0	3	5	0	2	0
2016-01-07	$VW buy back cars, China is in full crash mode, Nkorea, Iran and SA sanctions, Markets falling. Get ready for the panic sell $dax DOW	$vw buy back cars, china is in full crash mode, nkorea, iran and sa sanctions, markets falling. get ready for the panic sell $dax dow	$vw buy back cars, china is in full crash mode, nkorea, iran and sa sanctions, markets falling. get ready for the panic sell $dax dow	0.35	positive	0.183333			2014-03-10	0	0	0	0	0	0	178.9	0	3	5	0	2	0
2015-09-22	Diesel recently came back in favor with consumers bc they heard it was clean. I guess not. Does scandal bode well for clean burning EVs? $VW	diesel recently came back in favor with consumers bc they heard it was clean. i guess not. does scandal bode well for clean burning evs? $vw	diesel recently came back in favor with consumers bc they heard it was clean. i guess not. does scandal bode well for clean burning evs? $vw	0.4125	positive	0.183333			2014-03-11	0	0	0	0	0	0	181.25	0	3	5	0	2	0
2018-06-20	Kepler credit analysts in Paris must be popping champagne as $VW offers new hybrids to refinance existing ones. The carmaker was among those named earlier this year as candidates to replace outstanding hybrids...	kepler credit analysts in paris must be popping champagne as $vw offers new hybrids to refinance existing ones. the carmaker was among those named earlier this year as candidates to replace outstanding hybrids...	kepler credit analysts in paris must be popping champagne as $vw offers new hybrids to refinance existing ones. the carmaker was among those named earlier this year as candidates to replace outstanding hybrids...	0.457386	positive	0.184091			2014-03-12	0	0	0	0	0	0	180.45	0	3	5	0	2	0
2018-08-25	Interesting $VW and other automakers offered to buy $TSLA but @elonmusk said nopic.twitter.com/JMi2IYq1kO	interesting $vw and other automakers offered to buy $tsla but @elonmusk said nopic.twitter.com/jmi2iyq1ko	interesting $vw and other automakers offered to buy $tsla but @elonmusk said nopic.twitter.com/jmi2iyq1ko	0.4375	positive	0.1875			2014-03-13	1	0	1	0	0	0	178.9	0	3	5	0	2	1
2015-11-07	I am sure they will be very keen to find faults on other countries' vehicles #dieselgate $VW_x000D_ http://www.reuters.com/article/idUSKCN0SW09E20151107Ã‚Â Ã¢â‚¬Â¦	i am sure they will be very keen to find faults on other countries' vehicles #dieselgate $vw_x000D_	i am sure they will be very keen to find faults on other countries' vehicles #dieselgate $vw_x000D_	0.521296	positive	0.191667			2014-03-14	0	0	0	0	0	0	177.75	0	3	5	0	2	0
2017-12-04	A,part,minting-venture #capitalism isp #science references available online blight $mgmt data sets required proofs @CNBCi @howtobasic inches of @apple i,,device live in drawer absolute truth factually correct accurate strong ground game @markets #dail9 #thebest $vw	a,part,minting-venture #capitalism isp #science references available online blight $mgmt data sets required proofs @cnbci @howtobasic inches of @apple i,,device live in drawer absolute truth factually correct accurate strong ground game @markets #dail9 #thebest $vw	a,part,minting-venture #capitalism isp #science references available online blight $mgmt data sets required proofs @cnbci @howtobasic inches of @apple i,,device live in drawer absolute truth factually correct accurate strong ground game @markets #dail9 #thebest $vw	0.594444	positive	0.194949			2014-03-15	0	0	0	0	0	0	177.75	0	3	5	0	2	0
2018-02-27	Next week Germany will announce if diesel cars will be forbidden in cities! This could lead to some interesting price action $VW #trading #money #stocks	next week germany will announce if diesel cars will be forbidden in cities! this could lead to some interesting price action $vw #trading #money #stocks	next week germany will announce if diesel cars will be forbidden in cities! this could lead to some interesting price action $vw #trading #money #stocks	0.2	positive	0.2			2014-03-16	0	0	0	0	0	0	177.75	0	3	5	0	2	0
2014-04-23	$PLUG Quite reasonable to assume that in $20Bn Dist Center battery mkt most companies will follow lead > $WMT $KR $BMW $VW $CVS $KO $PG $SYS	$plug quite reasonable to assume that in $20bn dist center battery mkt most companies will follow lead > $wmt $kr $bmw $vw $cvs $ko $pg $sys	$plug quite reasonable to assume that in $20bn dist center battery mkt most companies will follow lead > $wmt $kr $bmw $vw $cvs $ko $pg $sys	0.4	positive	0.2			2014-03-17	0	0	0	0	0	0	180.3	0	3	5	0	2	0
2019-01-10	Ford (the pickup truck king) and VW work toward announcing alliance at Detroit auto show. Possible announcement at Auto show Jan. 15. _x000D_ VW may invest in F's autonomous vehicles division. F may invest in VW's MEB electric vehicles platform. $ALB $LAC $Tesla $VW #Lithium #EV $SQM	ford (the pickup truck king) and vw work toward announcing alliance at detroit auto show. possible announcement at auto show jan. 15. _x000D_ vw may invest in f's autonomous vehicles division. f may invest in vw's meb electric vehicles platform. $alb $lac $tesla $vw #lithium #ev $sqm	ford (the pickup truck king) and vw work toward announcing alliance at detroit auto show. possible announcement at auto show jan. 15. _x000D_ vw may invest in f's autonomous vehicles division. f may invest in vw's meb electric vehicles platform. $alb $lac $tesla $vw #lithium #ev $sqm	0.85	positive	0.2			2014-03-18	2	0	1	1	0	1	180.4	0	4	5	0	2	1
2018-11-16	$VW wants to storm car market with #cheaper #electric modelhttp://ctv.news/g8Sr0xd	$vw wants to storm car market with #cheaper #electric model	$vw wants to storm car market with #cheaper #electric model	0.1	positive	0.2			2014-03-19	0	0	0	0	0	0	181.8	0	4	5	0	2	0
2018-08-25	How much of $TSLA did $VW want to buy?_x000D_ https://www.nytimes.com/2018/08/25/business/elon-musk-tesla-private.html?action=click&module=Top%20Stories&pgtype=HomepageÃ‚Â Ã¢â‚¬Â¦	how much of $tsla did $vw want to buy?_x000D_	how much of $tsla did $vw want to buy?_x000D_	0.2	positive	0.2			2014-03-20	1	0	0	1	0	0	180.85	0	4	6	1	3	1
2018-05-10	Unusual Options Activity - 05.10.2018 - $MU $GE $TRIP $AGN $NVDA $ALKS $XOM $DVMT $JQ $JNPR $ADSK $DBX $VW $DLR $AMATpic.twitter.com/f241AbTlFF	unusual options activity - 05.10.2018 - $mu $ge $trip $agn $nvda $alks $xom $dvmt $jq $jnpr $adsk $dbx $vw $dlr $amatpic.twitter.com/f241abtlff	unusual options activity - 05.10.2018 - $mu $ge $trip $agn $nvda $alks $xom $dvmt $jq $jnpr $adsk $dbx $vw $dlr $amatpic.twitter.com/f241abtlff	1	positive	0.2			2014-03-21	0	0	0	0	0	0	179.95	0	4	6	0	2	0
2017-12-10	IOTA + Volkswagen + Innogy. Who wants to keep questioning this tech?_x000D_ $IOTA $VW #Innogy $$$$$$$pic.twitter.com/G2CXHAnnSo	iota + volkswagen + innogy. who wants to keep questioning this tech?_x000D_ $iota $vw #innogy $$$$$$$pic.twitter.com/g2cxhannso	iota + volkswagen + innogy. who wants to keep questioning this tech?_x000D_ $iota $vw #innogy $$$$$$$pic.twitter.com/g2cxhannso	0.1	positive	0.2			2014-03-22	0	0	0	0	0	0	179.95	0	4	6	0	2	0
2017-11-18	1+1=#we hustleÃ‚Â§portED #science #art $vw $t $tmus watch #thepros @EliteDaily mirror bottomline economics declare @CitizensBank mobile side #basedynamics @comcast @SinclairTalk frequency real estate $mgmt @verizon @TimeWarnerFdn as record shows pay-per-view @Trump #13thfloor @bacon	1+1=#we hustleported #science #art $vw $t $tmus watch #thepros @elitedaily mirror bottomline economics declare @citizensbank mobile side #basedynamics @comcast @sinclairtalk frequency real estate $mgmt @verizon @timewarnerfdn as record shows pay-per-view @trump #13thfloor @bacon	1+1=#we hustleported #science #art $vw $t $tmus watch #thepros @elitedaily mirror bottomline economics declare @citizensbank mobile side #basedynamics @comcast @sinclairtalk frequency real estate $mgmt @verizon @timewarnerfdn as record shows pay-per-view @trump #13thfloor @bacon	0.3	positive	0.2			2014-03-23	0	0	0	0	0	0	179.95	0	4	6	0	2	0
2017-11-17	How much does that number cost don't miss payment $vw $t $tmus has couple options exchanges property rights collaboration #science #eula #itsbusiness mortality rates for nancy-toys @morning_joe text-to-speech engineÃ‚Â§Ã‚Â§ #trisen ate @BankingInsights @Apple i,,device $mgmt @contently	how much does that number cost don't miss payment $vw $t $tmus has couple options exchanges property rights collaboration #science #eula #itsbusiness mortality rates for nancy-toys @morning_joe text-to-speech engine #trisen ate @bankinginsights @apple i,,device $mgmt @contently	how much does that number cost don't miss payment $vw $t $tmus has couple options exchanges property rights collaboration #science #eula #itsbusiness mortality rates for nancy-toys @morning_joe text-to-speech engine #trisen ate @bankinginsights @apple i,,device $mgmt @contently	0.2	positive	0.2			2014-03-24	0	0	0	0	0	0	177.95	0	4	6	0	2	0
2017-06-10	Perhaps too aggressive but frames #lithium demand trend well. Investment in supply is the real issue. $VW needs to invest in Li. pic.twitter.com/O1RC0Pq0J7	perhaps too aggressive but frames #lithium demand trend well. investment in supply is the real issue. $vw needs to invest in li. pic.twitter.com/o1rc0pq0j7	perhaps too aggressive but frames #lithium demand trend well. investment in supply is the real issue. $vw needs to invest in li. pic.twitter.com/o1rc0pq0j7	0.3	positive	0.2			2014-03-25	0	0	0	0	0	0	180.95	0	4	6	0	2	0
2016-10-05	$vw so much has been priced in here. this was a 160- 240 euro stock before dieselgate. remains the largest Auto Company in the world.	$vw so much has been priced in here. this was a 160- 240 euro stock before dieselgate. remains the largest auto company in the world.	$vw so much has been priced in here. this was a 160- 240 euro stock before dieselgate. remains the largest auto company in the world.	0.2	positive	0.2			2014-03-26	0	0	0	0	0	0	183.55	0	4	6	0	2	0
2016-09-15	Atlantic Investment Management likes $SHA Schaeffler AG, Germany's 2nd most innovative firm, PE 8, sold off on $VW scandal #Legends4Legends	atlantic investment management likes $sha schaeffler ag, germany's 2nd most innovative firm, pe 8, sold off on $vw scandal #legends4legends	atlantic investment management likes $sha schaeffler ag, germany's 2nd most innovative firm, pe 8, sold off on $vw scandal #legends4legends	0.475	positive	0.2			2014-03-27	0	0	0	0	0	0	184.25	0	4	6	0	2	0
2015-11-21	#Scandal to cost much more $ and time than previously expected to $VW https://twitter.com/cnnmex/status/668087818598678528Ã‚Â Ã¢â‚¬Â¦ Volkswagen y Audi trucaron motores desde 2009: EU http://ow.ly/UTPcN	#scandal to cost much more $ and time than previously expected to $vw volkswagen y audi trucaron motores desde 2009: eu	#scandal to cost much more $ and time than previously expected to $vw volkswagen y audi trucaron motores desde 2009: eu	0.45	positive	0.2			2014-03-28	0	0	0	0	0	0	188.65	0	4	6	0	2	0
2015-11-04	@jessefelder Can we take him at his word? Bridgewater very transparent. Can't imagine conspiracy there, then again I didn't see $VW coming.	@jessefelder can we take him at his word? bridgewater very transparent. can't imagine conspiracy there, then again i didn't see $vw coming.	@jessefelder can we take him at his word? bridgewater very transparent. can't imagine conspiracy there, then again i didn't see $vw coming.	0.3	positive	0.2			2014-03-29	0	0	0	0	0	0	188.65	0	4	6	0	2	0
2015-09-22	Gives me chills just thinking about $PLUG and THE #1 auto mfg in the world $VW. https://twitter.com/Agterzis/status/645941268577652736Ã‚Â Ã¢â‚¬Â¦ $vw will pay & then repair image by showing real commitment to environment while being efficient & saving money $plug will be there waiting	gives me chills just thinking about $plug and the #1 auto mfg in the world $vw. $vw will pay & then repair image by showing real commitment to environment while being efficient & saving money $plug will be there waiting	gives me chills just thinking about $plug and the #1 auto mfg in the world $vw. $vw will pay & then repair image by showing real commitment to environment while being efficient & saving money $plug will be there waiting	0.3	positive	0.2			2014-03-30	0	0	0	0	0	0	188.65	0	4	6	0	2	0
2015-09-21	$vw will pay & then repair image by showing real commitment to environment while being efficient & saving money $plug will be there waiting	$vw will pay & then repair image by showing real commitment to environment while being efficient & saving money $plug will be there waiting	$vw will pay & then repair image by showing real commitment to environment while being efficient & saving money $plug will be there waiting	0.3	positive	0.2			2014-03-31	0	0	0	0	0	0	188.1	0	4	6	0	2	0
2015-09-22	Hillary back tracking what she said yesterday to calm $ibb sell off... Now we need someone to calm $vw scandal, miss interpretation of data?	hillary back tracking what she said yesterday to calm $ibb sell off... now we need someone to calm $vw scandal, miss interpretation of data?	hillary back tracking what she said yesterday to calm $ibb sell off... now we need someone to calm $vw scandal, miss interpretation of data?	0.5	positive	0.2			2014-04-01	0	0	0	0	0	0	191.65	0	4	6	0	2	0
2018-04-26	@JNSHoldings $JNSH is the #Chicago leader for #Evcharging installs. #DcFastCharging _x000D_ #ChicagoHero partners w/ @evgonetwork @ChargePointnet & @BlinkNetwork. Best damn #profitable #OTC #pennystock around._x000D_ $TSLA $EVSI $BLNK $VW $LRTTF_x000D_ #Tesla #EVs #ElectricCarshttps://twitter.com/cleantechnica/status/989618266007056384Ã‚Â Ã¢â‚¬Â¦ Important But Little Known Details Behind Electrif…	@jnsholdings $jnsh is the #chicago leader for #evcharging installs. #dcfastcharging _x000D_ #chicagohero partners w/ @evgonetwork @chargepointnet & @blinknetwork. best damn #profitable #otc #pennystock around._x000D_ $tsla $evsi $blnk $vw $lrttf_x000D_ #tesla #evs #electriccars important but little known details behind electrify america charging infrastructure & teslasupercharging pic.twitter.com…	@jnsholdings $jnsh is the #chicago leader for #evcharging installs. #dcfastcharging _x000D_ #chicagohero partners w/ @evgonetwork @chargepointnet & @blinknetwork. best damn #profitable #otc #pennystock around._x000D_ $tsla $evsi $blnk $vw $lrttf_x000D_ #tesla #evs #electriccars important but little known details behind electrify america charging infrastructure & teslasupercharging pic.twitter.com…	0.625	positive	0.203125			2014-04-02	0	0	0	0	0	0	191	0	4	6	0	2	0
2017-03-24	Which are the 4 most traded issues in European credit today? You guessed it right: $VW's 4 new tranches - by far (MarketAxess Trax data)	which are the 4 most traded issues in european credit today? you guessed it right: $vw's 4 new tranches - by far (marketaxess trax data)	which are the 4 most traded issues in european credit today? you guessed it right: $vw's 4 new tranches - by far (marketaxess trax data)	0.498052	positive	0.204416			2014-04-03	0	0	0	0	0	0	190.7	0	4	6	0	2	0
2018-07-23	$VW $vow you will see there is a auto deal on the table this week and smart money knows it..	$vw $vow you will see there is a auto deal on the table this week and smart money knows it..	$vw $vow you will see there is a auto deal on the table this week and smart money knows it..	0.642857	positive	0.214286			2014-04-04	0	0	0	0	0	0	191.7	0	4	6	0	2	0
2018-09-27	$VW #Volkswagen Aktiengesellschaft Volkswagen Aktiengesellschaft: Semi-Annual Credit Opinion Update: VW's A3 ratings with a stable outlook are supported by its strong market position with a diverse product range, high brand recognition and generallyÃ¢â‚¬Â¦ http://dlvr.it/QlYk4MÃ‚Â pic.twitter.com/UoQPJJn00v	$vw #volkswagen aktiengesellschaft volkswagen aktiengesellschaft: semi-annual credit opinion update: vw's a3 ratings with a stable outlook are supported by its strong market position with a diverse product range, high brand recognition and generally	$vw #volkswagen aktiengesellschaft volkswagen aktiengesellschaft: semi-annual credit opinion update: vw's a3 ratings with a stable outlook are supported by its strong market position with a diverse product range, high brand recognition and generally	0.591111	positive	0.214444			2014-04-05	0	0	0	0	0	0	191.7	0	4	6	0	2	0
2018-07-11	One more for good measure, re $VW diesel test fails:_x000D_ $CVX Chevron knew its California diesel polluted beyond California EPA standards. They were using high sulfur diesel blends to cut costs.	one more for good measure, re $vw diesel test fails:_x000D_ $cvx chevron knew its california diesel polluted beyond california epa standards. they were using high sulfur diesel blends to cut costs.	one more for good measure, re $vw diesel test fails:_x000D_ $cvx chevron knew its california diesel polluted beyond california epa standards. they were using high sulfur diesel blends to cut costs.	0.485	positive	0.215			2014-04-06	0	0	0	0	0	0	191.7	0	4	6	0	2	0
2016-09-26	Do you really think Merkel is okay with Clinton embezzling $28 Billion from $VW and $DB to pay for Ukraine?https://twitter.com/timseymour/status/780374442086203392Ã‚Â Ã¢â‚¬Â¦ Do you really think the #German govt wont intervene if $DB needs capital.	do you really think merkel is okay with clinton embezzling $28 billion from $vw and $db to pay for ukraine? do you really think the #german govt will not intervene if $db needs capital.	do you really think merkel is okay with clinton embezzling $28 billion from $vw and $db to pay for ukraine? do you really think the #german govt will not intervene if $db needs capital.	0.225	positive	0.225			2014-04-07	0	0	0	0	0	0	189.7	0	4	6	0	2	0
2015-10-30	This is exactly the sort of thing to speed up the US legal system as lawyers move up through the gears. $VW https://twitter.com/business/status/660095110890262528Ã‚Â Ã¢â‚¬Â¦ Volkswagen's excess emissions will kill 59 Americans, according to a Harvard and MIT study http://bloom.bg/1MmmlwuÃ‚Â pic.twitter.com/8NScdDl9ee	this is exactly the sort of thing to speed up the us legal system as lawyers move up through the gears. $vw volkswagen's excess emissions will kill 59 americans, according to a harvard and mit study pic.twitter.com/8nscddl9ee	this is exactly the sort of thing to speed up the us legal system as lawyers move up through the gears. $vw volkswagen's excess emissions will kill 59 americans, according to a harvard and mit study pic.twitter.com/8nscddl9ee	0.225	positive	0.225			2014-04-08	0	0	0	0	0	0	189.9	0	4	6	0	2	0
2016-03-21	Wheat (ZW) Weekly MACD Positively Crossing http://ibkr.com/TI9019Ã‚Â #TradablePatterns #TechnicalAnalysis $ZW $YW $EBM $VW $WH $KE $WEAT	wheat (zw) weekly macd positively crossing #tradablepatterns #technicalanalysis $zw $yw $ebm $vw $wh $ke $weat	wheat (zw) weekly macd positively crossing #tradablepatterns #technicalanalysis $zw $yw $ebm $vw $wh $ke $weat	0.545455	positive	0.227273			2014-04-09	0	0	0	0	0	0	196.7	0	4	6	0	2	0
2012-12-14	Very cool interactive graph of European car registrations via @VincentFlasseur of Reuters...what's with those Land Rovers_x000D_ $GM $Ford $VW	very cool interactive graph of european car registrations via @vincentflasseur of reuters...what's with those land rovers_x000D_ $gm $ford $vw	very cool interactive graph of european car registrations via @vincentflasseur of reuters...what's with those land rovers_x000D_ $gm $ford $vw	0.4225	positive	0.2275			2014-04-10	0	0	0	0	0	0	196.25	0	4	6	0	2	0
2017-06-11	I couldn't agree more. But @German car industry is on its way to sort this out. _x000D_ @vwgroup_en $VW @MercedesBenz @Audi @BMW _x000D_ #Lithium_x000D_ #EVhttps://twitter.com/globallithium/status/873520323857182721Ã‚Â Ã¢â‚¬Â¦ Perhaps too aggressive but frames #lithium demand trend well. Investment in supply is the real issue. $VW needs to invest in Li. pic.twitter.com/O1RC0Pq0J7	i couldn't agree more. but @german car industry is on its way to sort this out. _x000D_ @vwgroup_en $vw @mercedesbenz @audi @bmw _x000D_ #lithium_x000D_ #ev perhaps too aggressive but frames #lithium demand trend well. investment in supply is the real issue. $vw needs to invest in li. pic.twitter.com/o1rc0pq0j7	i couldn't agree more. but @german car industry is on its way to sort this out. _x000D_ @vwgroup_en $vw @mercedesbenz @audi @bmw _x000D_ #lithium_x000D_ #ev perhaps too aggressive but frames #lithium demand trend well. investment in supply is the real issue. $vw needs to invest in li. pic.twitter.com/o1rc0pq0j7	0.266667	positive	0.233333			2014-04-11	0	0	0	0	0	0	194.45	0	4	6	0	2	0
2015-10-21	If heads of $VW and $XOM love global warming so much, I suggest paying $TSLA to ship them out to Venus where they can see what it looks like	if heads of $vw and $xom love global warming so much, i suggest paying $tsla to ship them out to venus where they can see what it looks like	if heads of $vw and $xom love global warming so much, i suggest paying $tsla to ship them out to venus where they can see what it looks like	0.266667	positive	0.233333			2014-04-12	0	0	0	0	0	0	194.45	0	4	6	0	2	0
2015-10-07	good think no big pharma is in Germany $DB $VW who is next there?	good think no big pharma is in germany $db $vw who is next there?	good think no big pharma is in germany $db $vw who is next there?	0.233333	positive	0.233333			2014-04-13	0	0	0	0	0	0	194.45	0	4	6	0	2	0
2015-10-06	@StockSherlock @AndyMarsh15 If $VW ever needed a green economically sound initiative it is now. They need $PLUG now more than ever.	@stocksherlock @andymarsh15 if $vw ever needed a green economically sound initiative it is now. they need $plug now more than ever.	@stocksherlock @andymarsh15 if $vw ever needed a green economically sound initiative it is now. they need $plug now more than ever.	0.4	positive	0.233333			2014-04-14	0	0	0	0	0	0	192.4	0	4	6	0	2	0
2018-08-02	I never wanted to be a bear if it is not absolutely necessary. Looking at the charts of $AMZ $VW or #DowJones offers no other option than to belief that a great recession is coming in #2019. And of course #FED and #ECB won't accept that. They will flood everything with money...	i never wanted to be a bear if it is not absolutely necessary. looking at the charts of $amz $vw or #dowjones offers no other option than to belief that a great recession is coming in #2019. and of course #fed and #ecb won't accept that. they will flood everything with money...	i never wanted to be a bear if it is not absolutely necessary. looking at the charts of $amz $vw or #dowjones offers no other option than to belief that a great recession is coming in #2019. and of course #fed and #ecb won't accept that. they will flood everything with money...	0.53125	positive	0.240625			2014-04-15	0	0	0	0	0	0	189.25	0	4	6	0	2	0
2017-11-26	$vw if anything of this market recovery is real. i expect a Renaissance of german auto stocks, $VW and $dai. high dividend payouts. earnings strong. strong investments. sector to be.	$vw if anything of this market recovery is real. i expect a renaissance of german auto stocks, $vw and $dai. high dividend payouts. earnings strong. strong investments. sector to be.	$vw if anything of this market recovery is real. i expect a renaissance of german auto stocks, $vw and $dai. high dividend payouts. earnings strong. strong investments. sector to be.	0.461333	positive	0.245333			2014-04-16	1	0	0	1	0	0	193.65	0	4	7	1	3	1
2019-01-13	I fully agree with your last sentence! Of course you can. Still, I donÃ¢â‚¬â„¢t see fraud in #Tesla. I know $VW, $FCA and many others acted fraudulently about their Diesel engines... And about criminals at the helm: Nissan, Audi come to mind before anyone else.	i fully agree with your last sentence! of course you can. still, i dont see fraud in #tesla. i know $vw, $fca and many others acted fraudulently about their diesel engines... and about criminals at the helm: nissan, audi come to mind before anyone else.	i fully agree with your last sentence! of course you can. still, i dont see fraud in #tesla. i know $vw, $fca and many others acted fraudulently about their diesel engines... and about criminals at the helm: nissan, audi come to mind before anyone else.	0.283333	positive	0.25			2014-04-17	0	0	0	0	0	0	195.75	0	4	7	0	2	0
2018-12-09	#EV Thematic getting widespread media attention @60Minutes _x000D_ "I use my tweets to express myself....Twitter's a War Zone. If someone's gonna jump in the war zone, it's, OK, you're like, in the arena. Let's go"...@elonmusk_x000D_ $GM $VW/$F $TSLA #Lithiumhttps://www.cbsnews.com/news/tesla-ceo-elon-musk-welcomes-gm-competition-60-minutes-interview/?ftag=CNM-00-10aab7d&linkId=60714887Ã‚Â Ã¢â‚¬Â¦	#ev thematic getting widespread media attention @60minutes _x000D_ "i use my tweets to express myself....twitter's a war zone. if someone's gonna jump in the war zone, it's, ok, you're like, in the arena. let's go"...@elonmusk_x000D_ $gm $vw/$f $tsla #lithium	#ev thematic getting widespread media attention @60minutes _x000D_ "i use my tweets to express myself....twitter's a war zone. if someone's gonna jump in the war zone, it's, ok, you're like, in the arena. let's go"...@elonmusk_x000D_ $gm $vw/$f $tsla #lithium	0.25	positive	0.25			2014-04-18	0	0	0	0	0	0	195.75	0	4	7	0	2	0
2018-12-03	If you sort the components of the Bloomberg Barclays non-financial Ã¢â€šÂ¬ IG benchmark by daily price gains, $VW occupies 9 of the top 11 spots	if you sort the components of the bloomberg barclays non-financial ig benchmark by daily price gains, $vw occupies 9 of the top 11 spots	if you sort the components of the bloomberg barclays non-financial ig benchmark by daily price gains, $vw occupies 9 of the top 11 spots	0.25	positive	0.25			2014-04-19	0	0	0	0	0	0	195.75	0	4	7	0	2	0
2018-10-10	Truthfully he got me in $VW back in the day before it mooned. Of course I didn't see it till 3 days after.	truthfully he got me in $vw back in the day before it mooned. of course i didn't see it till 3 days after.	truthfully he got me in $vw back in the day before it mooned. of course i didn't see it till 3 days after.	0.25	positive	0.25			2014-04-20	0	0	0	0	0	0	195.75	0	4	7	0	2	0
2018-09-17	Volkswagen group plans to build 10 million e-cars in first wave, (the ambition is to sell 25 percent #ElectricVehicles in seven years time, 2025). $VW $TSLA $F... And, what of #sustainability? Or #justice? @wbcsdhttps://uk.investing.com/news/stock-market-news/volkswagen-group-plans-to-build-10-million-ecars-in-first-wave-1317631Ã‚Â Ã¢â‚¬Â¦	volkswagen group plans to build 10 million e-cars in first wave, (the ambition is to sell 25 percent #electricvehicles in seven years time, 2025). $vw $tsla $f... and, what of #sustainability? or #justice? @wbcsd	volkswagen group plans to build 10 million e-cars in first wave, (the ambition is to sell 25 percent #electricvehicles in seven years time, 2025). $vw $tsla $f... and, what of #sustainability? or #justice? @wbcsd	0.333333	positive	0.25			2014-04-21	0	0	0	0	0	0	195.75	0	4	7	0	2	0
2018-08-25	I am sure it has nothing to do with $VW buyout offer and model 3 production at 6k per week. https://twitter.com/StatsTesla/status/1033116435109822464Ã‚Â Ã¢â‚¬Â¦ #TSLA short interest at lowest level since March 2018. pic.twitter.com/1Kf4x2Duca	i am sure it has nothing to do with $vw buyout offer and model 3 production at 6k per week. #tsla short interest at lowest level since march 2018. pic.twitter.com/1kf4x2duca	i am sure it has nothing to do with $vw buyout offer and model 3 production at 6k per week. #tsla short interest at lowest level since march 2018. pic.twitter.com/1kf4x2duca	0.594444	positive	0.25			2014-04-22	0	0	0	0	0	0	198.55	0	4	7	0	2	0
2018-07-10	Germany and China have reiterated their commitment to the multilateral rules that govern free trade at a meeting in Berlin as trade tariffs from the US pushes the countries closer together. The nations signed Ã¢â€šÂ¬20B in deals that included companies like $BASF, $BMW, $VW and $DAI	germany and china have reiterated their commitment to the multilateral rules that govern free trade at a meeting in berlin as trade tariffs from the us pushes the countries closer together. the nations signed 20b in deals that included companies like $basf, $bmw, $vw and $dai	germany and china have reiterated their commitment to the multilateral rules that govern free trade at a meeting in berlin as trade tariffs from the us pushes the countries closer together. the nations signed 20b in deals that included companies like $basf, $bmw, $vw and $dai	0.5	positive	0.25			2014-04-23	2	1	0	1	0	0	195.95	0	4	6	-1	1	1
2018-01-09	$vw $dai might be a double top for now... sidelines for now.	$vw $dai might be a double top for now... sidelines for now.	$vw $dai might be a double top for now... sidelines for now.	0.25	positive	0.25			2014-04-24	0	0	0	0	0	0	196.25	0	4	6	0	2	0
2017-12-06	$vw dip to buy.. this is going higher..	$vw dip to buy.. this is going higher..	$vw dip to buy.. this is going higher..	0.5	positive	0.25			2014-04-25	0	0	0	0	0	0	193.2	0	4	6	0	2	0
2017-11-29	@Lebeaucarnews is $TSLA first mover advantage burning $16M per day with virtually no competition? $VW and others don't need EVs to be profitable to crowd out Tesla.	@lebeaucarnews is $tsla first mover advantage burning $16m per day with virtually no competition? $vw and others don't need evs to be profitable to crowd out tesla.	@lebeaucarnews is $tsla first mover advantage burning $16m per day with virtually no competition? $vw and others don't need evs to be profitable to crowd out tesla.	0.333333	positive	0.25			2014-04-26	0	0	0	0	0	0	193.2	0	4	6	0	2	0
2017-11-01	VW shares breach pre scandal levels for first time #Volkswagen $VW pic.twitter.com/DEcLKrkhZ3	vw shares breach pre scandal levels for first time #volkswagen $vw pic.twitter.com/declkrkhz3	vw shares breach pre scandal levels for first time #volkswagen $vw pic.twitter.com/declkrkhz3	0.333333	positive	0.25			2014-04-27	0	0	0	0	0	0	193.2	0	4	6	0	2	0
2017-05-08	$vw $dai Holding up well today. have a Feeling preparing for a move higher.	$vw $dai holding up well today. have a feeling preparing for a move higher.	$vw $dai holding up well today. have a feeling preparing for a move higher.	0.5	positive	0.25			2014-04-28	0	0	0	0	0	0	194.55	0	4	6	0	2	0
2017-04-27	Ready soon at http://Breakingviews.comÃ‚Â : Ducati is one VW trophy worth selling, by @OlafStorbeck $VW pic.twitter.com/77iPNsOItT	ready soon at ducati is one vw trophy worth selling, by @olafstorbeck $vw pic.twitter.com/77ipnsoitt	ready soon at ducati is one vw trophy worth selling, by @olafstorbeck $vw pic.twitter.com/77ipnsoitt	0.3	positive	0.25			2014-04-29	0	0	0	0	0	0	192.3	0	4	6	0	2	0
2017-04-05	SAIC Motor: Is the Higher Dividend Sustainable? #SAIC #China $GM $VW http://wlst.comÃ‚Â http://blogs.barrons.com/asiastocks/2017/04/05/saic-motor-is-the-higher-dividend-sustainableÃ‚Â Ã¢â‚¬Â¦	saic motor: is the higher dividend sustainable? #saic #china $gm $vw	saic motor: is the higher dividend sustainable? #saic #china $gm $vw	0.5	positive	0.25			2014-04-30	0	0	0	0	0	0	194.1	0	4	6	0	2	0
2017-04-05	#SAIC Motor: Is the Higher Dividend Sustainable? http://on.barrons.com/2nds8nQÃ‚Â @BarronsIsabella #China $GM $VW	#saic motor: is the higher dividend sustainable? @barronsisabella #china $gm $vw	#saic motor: is the higher dividend sustainable? @barronsisabella #china $gm $vw	0.5	positive	0.25			2014-05-01	0	0	0	0	0	0	194.1	0	4	6	0	2	0
2016-08-21	EarlyBird Twitter approved for trade floors. $BP Energy? We forgot Industrials? $VW, others. Surely "te... #startuphttps://twitter.com/mktearlybird/status/744498106528522240Ã‚Â Ã¢â‚¬Â¦ Learn how EarlyBird uses lexical and engagement analysis to curate financial Tweets by relevance https://cards.twitter.com/cards/18ce54720tx/1vbdgÃ‚Â Ã¢â‚¬Â¦	earlybird twitter approved for trade floors. $bp energy? we forgot industrials? $vw, others. surely "te... #startup learn how earlybird uses lexical and engagement analysis to curate financial tweets by relevance	earlybird twitter approved for trade floors. $bp energy? we forgot industrials? $vw, others. surely "te... #startup learn how earlybird uses lexical and engagement analysis to curate financial tweets by relevance	0.444444	positive	0.25			2014-05-02	0	0	0	0	0	0	190.8	0	4	6	0	2	0
2016-05-30	$VW What a shame. These were the most fuel efficient Diesels ever built. and nobody yet has blamed the fuel producer https://twitter.com/MarioGabelli/status/722936632966393856Ã‚Â Ã¢â‚¬Â¦ VW 'to offer US diesel buy back deal' http://www.bbc.co.uk/news/business-36097244Ã‚Â Ã¢â‚¬Â¦	$vw what a shame. these were the most fuel efficient diesels ever built. and nobody yet has blamed the fuel producer vw 'to offer us diesel buy back deal'	$vw what a shame. these were the most fuel efficient diesels ever built. and nobody yet has blamed the fuel producer vw 'to offer us diesel buy back deal'	0.25	positive	0.25			2014-05-03	0	0	0	0	0	0	190.8	0	4	6	0	2	0
2016-04-22	$18bn hit for emissions scandal. $VW books first annual loss since Ã¢â‚¬â„¢93 http://on.ft.com/1TmPYEeÃ‚Â @fastFT	$18bn hit for emissions scandal. $vw books first annual loss since 93 @fastft	$18bn hit for emissions scandal. $vw books first annual loss since 93 @fastft	0.333333	positive	0.25			2014-05-04	0	0	0	0	0	0	190.8	0	4	6	0	2	0
2015-10-28	$VW has Ã¢â‚¬Å“robust liquidity resources. This will help us manage the challenging situation caused by the financial impact of the diesel issue.Ã¢â‚¬ï¿½	$vw has robust liquidity resources. this will help us manage the challenging situation caused by the financial impact of the diesel issue.	$vw has robust liquidity resources. this will help us manage the challenging situation caused by the financial impact of the diesel issue.	0.5	positive	0.25			2014-05-05	0	0	0	0	0	0	190.8	0	4	6	0	2	0
2015-10-19	So Oprah added 70% value to Weight Watchers shares._x000D_ $VW should consider approaching her :) https://twitter.com/MKTWgoldstein/status/656101577216753664Ã‚Â Ã¢â‚¬Â¦ Weight Watchers up 70% on Oprah buy http://on.mktw.net/1LjX2xBÃ‚Â $WTW pic.twitter.com/VHclihB2q2	so oprah added 70% value to weight watchers shares._x000D_ $vw should consider approaching her :) weight watchers up 70% on oprah buy $wtw pic.twitter.com/vhclihb2q2	so oprah added 70% value to weight watchers shares._x000D_ $vw should consider approaching her :) weight watchers up 70% on oprah buy $wtw pic.twitter.com/vhclihb2q2	0.5	positive	0.25			2014-05-06	0	0	0	0	0	0	188.95	0	4	6	0	2	0
2015-10-08	$VW So what is the reality? Diesel pollutes. Hello American trucking industry...You pollute more than all the cars on the road.	$vw so what is the reality? diesel pollutes. hello american trucking industry...you pollute more than all the cars on the road.	$vw so what is the reality? diesel pollutes. hello american trucking industry...you pollute more than all the cars on the road.	0.25	positive	0.25			2014-05-07	0	0	0	0	0	0	187.9	0	4	6	0	2	0
2015-09-26	Latest enhanced podcast discusses seasonality, global manu PMI nos, sentiment, $CAT, $VW. http://youtu.be/G9Y4HbseGA0?a	latest enhanced podcast discusses seasonality, global manu pmi nos, sentiment, $cat, $vw.	latest enhanced podcast discusses seasonality, global manu pmi nos, sentiment, $cat, $vw.	0.45	positive	0.25			2014-05-08	0	0	0	0	0	0	191.45	0	4	6	0	2	0
2015-09-23	VW's #DieselGate is about to have its first casualty: $VW CEO. http://fusion.net/story/202422/the-volkswagen-dieselgate-scandal-is-a-new-low-in-corporate-malfeasance/Ã‚Â Ã¢â‚¬Â¦	vw's #dieselgate is about to have its first casualty: $vw ceo.	vw's #dieselgate is about to have its first casualty: $vw ceo.	0.333333	positive	0.25			2014-05-09	0	0	0	0	0	0	190.8	0	4	6	0	2	0
2015-09-21	$DAX in the red as opposed to gains for the rest of the EZ core. $VW effect more than evident here	$dax in the red as opposed to gains for the rest of the ez core. $vw effect more than evident here	$dax in the red as opposed to gains for the rest of the ez core. $vw effect more than evident here	0.25	positive	0.25			2014-05-10	0	0	0	0	0	0	190.8	0	4	6	0	2	0
2015-07-13	U are nothing but a name dropper. If u only had better names: $WMT $PG $KR $FDX $VW $BMW $HD $ATT @Verizon $PEPhttps://twitter.com/wind4me/status/620654744164413440Ã‚Â Ã¢â‚¬Â¦ As you know, I am #SuperBull on $Plug because of what's coming @PlugPowerInc @cafcp @fuelcellgirl pic.twitter.com/2ZzQZouitm	you are nothing but a name dropper. if you only had better names: $wmt $pg $kr $fdx $vw $bmw $hd $att @verizon $pep as you know, i am #superbull on $plug because of what's coming @plugpowerinc @cafcp @fuelcellgirl pic.twitter.com/2zzqzouitm	you are nothing but a name dropper. if you only had better names: $wmt $pg $kr $fdx $vw $bmw $hd $att @verizon $pep as you know, i am #superbull on $plug because of what's coming @plugpowerinc @cafcp @fuelcellgirl pic.twitter.com/2zzqzouitm	0.75	positive	0.25			2014-05-11	0	0	0	0	0	0	190.8	0	4	6	0	2	0
2015-05-04	How European automakers aim to keep winning in China despite market's slowdown @automotive_news http://www.autonews.com/article/20150504/ANE/150439989Ã‚Â Ã¢â‚¬Â¦ $vw $gm $fcau	how european automakers aim to keep winning in china despite market's slowdown @automotive_news $vw $gm $fcau	how european automakers aim to keep winning in china despite market's slowdown @automotive_news $vw $gm $fcau	0.375	positive	0.25			2014-05-12	0	0	0	0	0	0	191.8	0	4	6	0	2	0
2014-01-10	Bloomberg breaking news: $VW Passes $GM for China Sales Lead for First Time in Nine Years #Business	bloomberg breaking news: $vw passes $gm for china sales lead for first time in nine years #business	bloomberg breaking news: $vw passes $gm for china sales lead for first time in nine years #business	0.333333	positive	0.25			2014-05-13	0	0	0	0	0	0	191.65	0	4	6	0	2	0
2012-09-12	Higher Euro reduces materials costs for $F cars in Europe, improvement from ECB increases car sales... see $VW	higher euro reduces materials costs for $f cars in europe, improvement from ecb increases car sales... see $vw	higher euro reduces materials costs for $f cars in europe, improvement from ecb increases car sales... see $vw	0.5	positive	0.25			2014-05-14	0	0	0	0	0	0	188.75	0	4	6	0	2	0
2018-07-17	$vw $vow reporting best 1st half year in their history of existing.. excuse me WHAT on earth are we talking about diesel fiasco that is being surpassed by now! this is a 200e stock!	$vw $vow reporting best 1st half year in their history of existing.. excuse me what on earth are we talking about diesel fiasco that is being surpassed by now! this is a 200e stock!	$vw $vow reporting best 1st half year in their history of existing.. excuse me what on earth are we talking about diesel fiasco that is being surpassed by now! this is a 200e stock!	0.172222	positive	0.251736			2014-05-15	0	0	0	0	0	0	187.7	0	4	6	0	2	0
2015-09-23	A hastily scheduled press conference under the current circumstances, may not hold good news for $VW CEO's career https://twitter.com/CNBC/status/646695425781727233Ã‚Â Ã¢â‚¬Â¦ JUST IN: Volkswagen to hold news event momentarily; no other details provided.	a hastily scheduled press conference under the current circumstances, may not hold good news for $vw ceo's career just in: volkswagen to hold news event momentarily; no other details provided.	a hastily scheduled press conference under the current circumstances, may not hold good news for $vw ceo's career just in: volkswagen to hold news event momentarily; no other details provided.	0.458333	positive	0.254167			2014-05-16	0	0	0	0	0	0	188.1	0	4	6	0	2	0
2018-10-29	159Wh!!!!!!!!!!!!!!!!!!!!!!!!!!!!! Awesome efficiency. $VW $AUDI $BMW you are sooooooooo fucked. Wake up and do some serious engineering. Tesla can repopulate the cars of the world, but we need to do it quicker.https://twitter.com/IAmKelvinYoung/status/1056672957110632448Ã‚Â Ã¢â‚¬Â¦ Just crossed 10,000km on my 144 day old @Tesla #Model3! Still love it more and more each day as the car continues t…	159wh!!!!!!!!!!!!!!!!!!!!!!!!!!!!! awesome efficiency. $vw $audi $bmw you are sooooooooo fucked. wake up and do some serious engineering. tesla can repopulate the cars of the world, but we need to do it quicker. just crossed 10,000km on my 144 day old @tesla #model3! still love it more and more each day as the car continues to improve through free software updates. drove my girlfriends ice vehicl…	159wh!!!!!!!!!!!!!!!!!!!!!!!!!!!!! awesome efficiency. $vw $audi $bmw you are sooooooooo fucked. wake up and do some serious engineering. tesla can repopulate the cars of the world, but we need to do it quicker. just crossed 10,000km on my 144 day old @tesla #model3! still love it more and more each day as the car continues to improve through free software updates. drove my girlfriends ice vehicl…	0.620833	positive	0.261458			2014-05-17	0	0	0	0	0	0	188.1	0	4	6	0	2	0
2018-07-25	Watch #CATL carefully. They have bought into a lower quality lithium asset after passing on a great asset at an attractive price. They are dealing with low end converters in China & have a mess of a CO3 plant in Quebec. $BMW $VW & others need to be concerned about #lithium supplypic.twitter.com/EbQjBGEa3H	watch #catl carefully. they have bought into a lower quality lithium asset after passing on a great asset at an attractive price. they are dealing with low end converters in china & have a mess of a co3 plant in quebec. $bmw $vw & others need to be concerned about #lithium supplypic.twitter.com/ebqjbgea3h	watch #catl carefully. they have bought into a lower quality lithium asset after passing on a great asset at an attractive price. they are dealing with low end converters in china & have a mess of a co3 plant in quebec. $bmw $vw & others need to be concerned about #lithium supplypic.twitter.com/ebqjbgea3h	0.645	positive	0.265			2014-05-18	0	0	0	0	0	0	188.1	0	4	6	0	2	0
2015-09-24	@SbuxNathanT @marketcall $VW isn't going bankrupt and will not stop selling diesel cars, which are loved in Europe. Typical market hysteria	@sbuxnathant @marketcall $vw isn't going bankrupt and will not stop selling diesel cars, which are loved in europe. typical market hysteria	@sbuxnathant @marketcall $vw isn't going bankrupt and will not stop selling diesel cars, which are loved in europe. typical market hysteria	0.65	positive	0.266667			2014-05-19	0	0	0	0	0	0	189.85	0	4	6	0	2	0
2018-04-05	You can hear tyres screeching in existing $VW bonds as new tranches hit the primary market...	you can hear tyres screeching in existing $vw bonds as new tranches hit the primary market...	you can hear tyres screeching in existing $vw bonds as new tranches hit the primary market...	0.477273	positive	0.268182			2014-05-20	0	0	0	0	0	0	190.15	0	4	6	0	2	0
2018-11-18	#GotLithium? #batterymetals. Good Luck $VW, rooting for you!!! https://twitter.com/globallithium/status/1064001339506782208Ã‚Â Ã¢â‚¬Â¦ Interesting idea but $WV better undertake some serious due diligence on the #lithium supply chain. VWÃ¢â‚¬â„¢s battery suppliers donÃ¢â‚¬â„¢t have the lithium resources under development to get anywhere near that number by 2030. https://arstechnica.com/cars/2018/1…	#gotlithium? #batterymetals. good luck $vw, rooting for you!!! interesting idea but $wv better undertake some serious due diligence on the #lithium supply chain. vws battery suppliers dont have the lithium resources under development to get anywhere near that number by 2030.	#gotlithium? #batterymetals. good luck $vw, rooting for you!!! interesting idea but $wv better undertake some serious due diligence on the #lithium supply chain. vws battery suppliers dont have the lithium resources under development to get anywhere near that number by 2030.	0.506944	positive	0.273611			2014-05-21	0	0	0	0	0	0	190.85	0	4	6	0	2	0
2017-12-01	US investors more motivated by money, European investors more driven by #ESG concerns eg #Volkswagen $VW - Guus Warringa, Grant & Eisenhofer PAÃ‚Â #Activism #Shareholder class action lawsuits	us investors more motivated by money, european investors more driven by #esg concerns eg #volkswagen $vw - guus warringa, grant & eisenhofer pa#activism #shareholder class action lawsuits	us investors more motivated by money, european investors more driven by #esg concerns eg #volkswagen $vw - guus warringa, grant & eisenhofer pa#activism #shareholder class action lawsuits	0.275	positive	0.275			2014-05-22	0	0	0	0	0	0	190.85	0	4	6	0	2	0
2018-02-14	$vw cant wait for german dividend season to kick in april. its once yearly payout... daimler at below 71e is a steal at above 5pct dividend payout. soooo many names deutsche Telekom, VW, Allianz and more!	$vw can not wait for german dividend season to kick in april. its once yearly payout... daimler at below 71e is a steal at above 5pct dividend payout. soooo many names deutsche telekom, vw, allianz and more!	$vw can not wait for german dividend season to kick in april. its once yearly payout... daimler at below 71e is a steal at above 5pct dividend payout. soooo many names deutsche telekom, vw, allianz and more!	0.275	positive	0.28125			2014-05-23	0	0	0	0	0	0	192.85	0	4	6	0	2	0
2015-10-05	hmm !! $VW anyone https://twitter.com/DeccanChronicle/status/650961017308999680Ã‚Â Ã¢â‚¬Â¦ #LIVE: I am glad here we were able to work on climate change agreement: German Chancellor Angela Merkel.	hmm !! $vw anyone #live: i am glad here we were able to work on climate change agreement: german chancellor angela merkel.	hmm !! $vw anyone #live: i am glad here we were able to work on climate change agreement: german chancellor angela merkel.	0.53125	positive	0.284091			2014-05-24	0	0	0	0	0	0	192.85	0	4	6	0	2	0
2018-03-28	#KirillKlip #CleanEnergy #Tesla #Energy #rEVolution _x000D_ 2017 My Forecast 36M T #Lithium #LCE Needed by 2040 for 600M #EVs_x000D_ 100M T #LCE Needed by 2050 if @elonmusk & @WarrenBuffett R Right _x000D_ http://kirillklip.blogspot.co.ukÃ‚Â #ILC #BYD #CATL #Ganfeng #Tianqi $ALB $FMC $SQM $LIT $VW @businesspic.twitter.com/nK3uNQdaK7	#kirillklip #cleanenergy #tesla #energy #revolution _x000D_ 2017 my forecast 36m t #lithium #lce needed by 2040 for 600m #evs_x000D_ 100m t #lce needed by 2050 if @elonmusk & @warrenbuffett are right _x000D_ #ilc #byd #catl #ganfeng #tianqi $alb $fmc $sqm $lit $vw @businesspic.twitter.com/nk3unqdak7	#kirillklip #cleanenergy #tesla #energy #revolution _x000D_ 2017 my forecast 36m t #lithium #lce needed by 2040 for 600m #evs_x000D_ 100m t #lce needed by 2050 if @elonmusk & @warrenbuffett are right _x000D_ #ilc #byd #catl #ganfeng #tianqi $alb $fmc $sqm $lit $vw @businesspic.twitter.com/nk3unqdak7	0.535714	positive	0.285714			2014-05-25	0	0	0	0	0	0	192.85	0	4	6	0	2	0
2017-05-15	$vw sitting right at resistance 144/ 145 euro Level. i see 155 coming. all the negatives priced in.	$vw sitting right at resistance 144/ 145 euro level. i see 155 coming. all the negatives priced in.	$vw sitting right at resistance 144/ 145 euro level. i see 155 coming. all the negatives priced in.	0.535714	positive	0.285714			2014-05-26	0	0	0	0	0	0	195.1	0	4	6	0	2	0
2015-10-02	Right before the $VW emissions scandal broke. https://www.facebook.com/350808501778795/videos/403126823213629/Ã‚Â Ã¢â‚¬Â¦	right before the $vw emissions scandal broke.	right before the $vw emissions scandal broke.	0.535714	positive	0.285714			2014-05-27	0	0	0	0	0	0	195	0	4	6	0	2	0
2015-07-09	@mikedallas @MyYellowTaxi YEP!!! I was right on $HD and also will be RIGHT on $VW -----but, it's a LIMO and you keep the Taxi	@mikedallas @myyellowtaxi yep!!! i was right on $hd and also will be right on $vw -----but, it's a limo and you keep the taxi	@mikedallas @myyellowtaxi yep!!! i was right on $hd and also will be right on $vw -----but, it's a limo and you keep the taxi	0.535714	positive	0.285714			2014-05-28	0	0	0	0	0	0	194.7	0	4	6	0	2	0
2017-03-30	Attending the #Battery Show Europe in Sindelfingen next week. Will keep you posted. Good event for German car makers! #Lithium $BMW $VW https://twitter.com/thebatteryshow/status/847116300539367424Ã‚Â Ã¢â‚¬Â¦ Have you got your conference pass yet for #TBE17? See exclusive, live sessions from @BMW & more! Get your pass here: http://ow.ly/a3TL30amVNFÃ‚Â pic.twitter.com/FbaeOHbM0h	attending the #battery show europe in sindelfingen next week. will keep you posted. good event for german car makers! #lithium $bmw $vw have you got your conference pass yet for #tbe17? see exclusive, live sessions from @bmw & more! get your pass here: pic.twitter.com/fbaeohbm0h	attending the #battery show europe in sindelfingen next week. will keep you posted. good event for german car makers! #lithium $bmw $vw have you got your conference pass yet for #tbe17? see exclusive, live sessions from @bmw & more! get your pass here: pic.twitter.com/fbaeohbm0h	0.32	positive	0.292273			2014-05-29	0	0	0	0	0	0	195.3	0	4	6	0	2	0
2018-05-04	VW Just Ordered $48 Billion in Electric Car Batteries. That's About What Tesla Is Worth Right Now $tesla $vw http://fortune.com/2018/05/03/vw-tesla-electric-car-batteries/Ã‚Â Ã¢â‚¬Â¦	vw just ordered $48 billion in electric car batteries. that's about what tesla is worth right now $tesla $vw	vw just ordered $48 billion in electric car batteries. that's about what tesla is worth right now $tesla $vw	0.317857	positive	0.292857			2014-05-30	0	0	0	0	0	0	195	0	4	6	0	2	0
2015-10-16	Breathe in that clean diesel air! $VW crisis could leave USA Cycling scrambling for new title sponsor http://read.bi/1VV3AuTÃ‚Â via @BI_Sports	breathe in that clean diesel air! $vw crisis could leave usa cycling scrambling for new title sponsor via @bi_sports	breathe in that clean diesel air! $vw crisis could leave usa cycling scrambling for new title sponsor via @bi_sports	0.577273	positive	0.297348			2014-05-31	0	0	0	0	0	0	195	0	4	6	0	2	0
2018-11-08	Dyson and $VW taking on $TSLA and $F taken on Bird exciting news day	dyson and $vw taking on $tsla and $f taken on bird exciting news day	dyson and $vw taking on $tsla and $f taken on bird exciting news day	0.8	positive	0.3			2014-06-01	0	0	0	0	0	0	195	0	4	6	0	2	0
2017-09-11	We can expect $VW #Mercedes drop in earnings so farhttps://twitter.com/usatodaymoney/status/907306332620865538Ã‚Â Ã¢â‚¬Â¦ Volkswagen, Mercedes-Benz launch electric cars: 'anything Tesla can do, we can do better' https://usat.ly/2gWdG14Ã‚Â pic.twitter.com/kkzTEjVog9	we can expect $vw #mercedes drop in earnings so far volkswagen, mercedes-benz launch electric cars: 'anything tesla can do, we can do better' pic.twitter.com/kkztejvog9	we can expect $vw #mercedes drop in earnings so far volkswagen, mercedes-benz launch electric cars: 'anything tesla can do, we can do better' pic.twitter.com/kkztejvog9	0.75	positive	0.3			2014-06-02	0	0	0	0	0	0	195.65	0	4	6	0	2	0
2016-09-23	$VW emissions scam wins carmaker an #IgNobel prize http://gizmodo.com/meet-the-winners-of-this-years-ig-nobel-prizes-1786983299Ã‚Â Ã¢â‚¬Â¦	$vw emissions scam wins carmaker an #ignobel prize	$vw emissions scam wins carmaker an #ignobel prize	0.2	positive	0.3			2014-06-03	0	0	0	0	0	0	195.65	0	4	6	0	2	0
2016-09-19	Indeed if you are $nav or $vw u are wondering what the F u did.. And want a gr8 thing back... IMHO $wkhshttps://twitter.com/agterzis/status/776772274691182592Ã‚Â Ã¢â‚¬Â¦ Wonder if $vw investment in $nav will make them relook at $wkhs and regret having let go? Now thatfield getting warm http://www.seekingalpha.com/news/3209286	indeed if you are $nav or $vw you are wondering what the f you did.. and want a gr8 thing back... imho $wkhs wonder if $vw investment in $nav will make them relook at $wkhs and regret having let go? now thatfield getting warm	indeed if you are $nav or $vw you are wondering what the f you did.. and want a gr8 thing back... imho $wkhs wonder if $vw investment in $nav will make them relook at $wkhs and regret having let go? now thatfield getting warm	0.3	positive	0.3			2014-06-04	1	0	1	0	0	0	192.8	0	4	6	0	2	1
2015-10-01	I chat to to @JP_Verster and we talk a bunch;_x000D_ China, miners (any worth buying?), NPN, CFR, $VW & Sygnia_x000D_ http://bit.ly/1hapdnI	i chat to to @jp_verster and we talk a bunch;_x000D_ china, miners (any worth buying?), npn, cfr, $vw & sygnia_x000D_	i chat to to @jp_verster and we talk a bunch;_x000D_ china, miners (any worth buying?), npn, cfr, $vw & sygnia_x000D_	0.1	positive	0.3			2014-06-05	0	0	0	0	0	0	195.7	0	4	6	0	2	0
[truncated: 1,701 more rows]

## Sheet: Sheet1
Stock	neg	pos	index		SUMMARY OUTPUT
143.45	0	0	0
143.95	0	0	0		Regression Statistics
143.95	0	0	0		Multiple R	0.788224
143.95	0	0	0		R Square	0.621296
142.95	0	0	0		Adjusted R Square	0.62063
136.45	0	0	0		Standard Error	16.2385
136.8	0	0	0		Observations	1139
141.05	0	0	0
142.8	0	0	0		ANOVA
[truncated: 1,130 more rows]

## Sheet: stock
Date	Open	High	Low	Close	Adj Close	Volume
[truncated: 1,915 more rows]
